# Supplementary material for: An annotated checklist of the amphibians and reptiles of North Padre Island, Texas, USA, with comparisons to adjacent barrier island and mainland herpetofauna
Source: Zookeys. 2021 Nov 29;1073:119–75. doi: 10.3897/zookeys.1073.57241 (PMC8648712; doi:10.3897/zookeys.1073.57241)
Supplement: XML Treatment for Bufo nebulifer [file zookeys.1073.57241-treatment1.xml]

<!DOCTYPE tp:taxon-treatment
  PUBLIC "-//TaxonX//DTD Taxonomic Treatment Publishing DTD v0 20100105//EN" "tax-treatment-NSO.dtd">
<tp:taxon-treatment xmlns:tp="http://www.plazi.org/taxpub"><tp:treatment-meta><kwd-group><label>Taxon classification</label><kwd>
                <named-content content-type="kingdom">Animalia</named-content>
              </kwd><kwd>
                <named-content content-type="order">Anura</named-content>
              </kwd><kwd>
                <named-content content-type="family">Bufonidae</named-content>
              </kwd></kwd-group><mixed-citation publication-type="journal"><person-group><name><surname>Duran</surname><given-names>Mike</given-names></name></person-group><article-title>An annotated checklist of the amphibians and reptiles of North Padre Island, Texas, USA, with comparisons to adjacent barrier island and mainland herpetofauna</article-title><source>Zookeys</source><day>29</day><month>11</month><year>2021</year><volume>1073</volume><fpage>119</fpage><lpage>175</lpage><pub-id pub-id-type="doi">10.3897/zookeys.1073.57241</pub-id></mixed-citation></tp:treatment-meta><tp:nomenclature><tp:taxon-name>
              <object-id xmlns:xlink="http://www.w3.org/1999/xlink" content-type="arpha" xlink:type="simple">B0E5DBAF-5E9C-5EA1-9568-FC2BF0B21A51</object-id>
              <tp:taxon-name-part taxon-name-part-type="genus" reg="Bufo">Bufo</tp:taxon-name-part>
              <tp:taxon-name-part taxon-name-part-type="species" reg="nebulifer">nebulifer</tp:taxon-name-part>
            </tp:taxon-name><tp:taxon-authority>Girard, 1854</tp:taxon-authority><xref ref-type="fig" rid="F4">Gulf Coast toad Fig. 4a</xref></tp:nomenclature><tp:treatment-sec sec-type="notes" id="SECID0EBJDK"><title>Notes.</title><p>There are six museum specimens of <italic><tp:taxon-name><tp:taxon-name-part taxon-name-part-type="genus" reg="Bufo">B.</tp:taxon-name-part><tp:taxon-name-part taxon-name-part-type="species" reg="nebulifer">nebulifer</tp:taxon-name-part></tp:taxon-name></italic> from <abbrev xmlns:xlink="http://www.w3.org/1999/xlink" xlink:title="North Padre Island" id="ABBRID0ESJDK" xlink:type="simple">NPI</abbrev>, with imprecise locality information, collected in 1891 (<abbrev xmlns:xlink="http://www.w3.org/1999/xlink" content-type="institution" xlink:title="National Museum of Natural History, Smithsonian Institution" id="ABBRID0EWJDK" xlink:type="simple">USNM</abbrev> 45349–52 and 46150). Our team did not detect <italic><tp:taxon-name><tp:taxon-name-part taxon-name-part-type="genus" reg="Bufo">B.</tp:taxon-name-part><tp:taxon-name-part taxon-name-part-type="species" reg="nebulifer">nebulifer</tp:taxon-name-part></tp:taxon-name></italic> during the 2002–2003 surveys. <xref ref-type="bibr" rid="B6">Baker and Rabalais (1978)</xref> reported that <italic><tp:taxon-name><tp:taxon-name-part taxon-name-part-type="genus" reg="Bufo">B.</tp:taxon-name-part><tp:taxon-name-part taxon-name-part-type="species" reg="nebulifer">nebulifer</tp:taxon-name-part></tp:taxon-name></italic> was not known from <abbrev xmlns:xlink="http://www.w3.org/1999/xlink" xlink:title="North Padre Island" id="ABBRID0EVKDK" xlink:type="simple">NPI</abbrev> but that it was known from residential areas of Mustang Island. A <italic><tp:taxon-name><tp:taxon-name-part taxon-name-part-type="genus" reg="Bufo">Bufo</tp:taxon-name-part><tp:taxon-name-part taxon-name-part-type="species" reg="nebulifer">nebulifer</tp:taxon-name-part></tp:taxon-name></italic> photographed in 2007 (photo voucher, <named-content xmlns:xlink="http://www.w3.org/1999/xlink" content-type="dwc:institutional_code" xlink:type="simple">TNHC</named-content> 101563) by a <abbrev xmlns:xlink="http://www.w3.org/1999/xlink" xlink:title="Padre Island National Seashore" id="ABBRID0EMLDK" xlink:type="simple">PINS</abbrev> biologist became the first verifiable record in over a century; however, in recent years the <italic><tp:taxon-name><tp:taxon-name-part taxon-name-part-type="genus" reg="Bufo">B.</tp:taxon-name-part><tp:taxon-name-part taxon-name-part-type="species" reg="nebulifer">nebulifer</tp:taxon-name-part></tp:taxon-name></italic> population on the <abbrev xmlns:xlink="http://www.w3.org/1999/xlink" xlink:title="North Padre Island" id="ABBRID0E2LDK" xlink:type="simple">NPI</abbrev> has gone from nearly undetectable to relatively common as 18 iNaturalist observations were posted 2017–2021. There have been 46 observations posted on iNaturalist from Mustang Island in recent years and 18 from <abbrev xmlns:xlink="http://www.w3.org/1999/xlink" xlink:title="South Padre Island" id="ABBRID0E6LDK" xlink:type="simple">SPI</abbrev>. I located 386 specimens from the seven counties, six specimens, all collected in the 1970s, from Mustang Island, and one specimen from South Padre Island, collected in 1891. <xref ref-type="bibr" rid="B43">Moore (1976)</xref> reported that <italic><tp:taxon-name><tp:taxon-name-part taxon-name-part-type="genus" reg="Bufo">B.</tp:taxon-name-part><tp:taxon-name-part taxon-name-part-type="species" reg="nebulifer">nebulifer</tp:taxon-name-part></tp:taxon-name></italic> was present on Mustang Island during his 1971 study, but that it was less common than <italic><tp:taxon-name><tp:taxon-name-part taxon-name-part-type="genus" reg="Bufo">B.</tp:taxon-name-part><tp:taxon-name-part taxon-name-part-type="species" reg="speciosus">speciosus</tp:taxon-name-part></tp:taxon-name></italic> and that he did not observe evidence of <italic><tp:taxon-name><tp:taxon-name-part taxon-name-part-type="genus" reg="Bufo">B.</tp:taxon-name-part><tp:taxon-name-part taxon-name-part-type="species" reg="nebulifer">nebulifer</tp:taxon-name-part></tp:taxon-name></italic> reproduction.</p><p><italic><tp:taxon-name><tp:taxon-name-part taxon-name-part-type="genus" reg="Bufo">Bufo</tp:taxon-name-part><tp:taxon-name-part taxon-name-part-type="species" reg="nebulifer">nebulifer</tp:taxon-name-part></tp:taxon-name></italic> breeds in ephemeral pools and wetlands but may be found in much drier habitats and under artificial lighting. The one specimen photographed during this inventory was found in the parking lot of the Malaquite Visitor Center within <abbrev xmlns:xlink="http://www.w3.org/1999/xlink" xlink:title="Padre Island National Seashore" id="ABBRID0EVNDK" xlink:type="simple">PINS</abbrev>.</p><fig id="F4" position="float" orientation="portrait"><object-id xmlns:xlink="http://www.w3.org/1999/xlink" content-type="doi" xlink:type="simple">10.3897/zookeys.1073.57241.figure4</object-id><object-id xmlns:xlink="http://www.w3.org/1999/xlink" content-type="arpha" xlink:type="simple">92964018-C896-5B23-B856-1C199FCEE6A2</object-id><label>Figure 4.</label><caption><p>Eight Anurans found on North Padre Island <bold>a</bold><italic><tp:taxon-name><tp:taxon-name-part taxon-name-part-type="genus" reg="Bufo">Bufo</tp:taxon-name-part><tp:taxon-name-part taxon-name-part-type="species" reg="woodhousii">woodhousii</tp:taxon-name-part></tp:taxon-name></italic> (Woodhouse’s toad) <bold>b</bold><italic><tp:taxon-name><tp:taxon-name-part taxon-name-part-type="genus" reg="Bufo">Bufo</tp:taxon-name-part><tp:taxon-name-part taxon-name-part-type="species" reg="nebulifer">nebulifer</tp:taxon-name-part></tp:taxon-name></italic> (Gulf Coast toad; photograph by Alicia Walker) <bold>c</bold><italic><tp:taxon-name><tp:taxon-name-part taxon-name-part-type="genus" reg="Gastrophryne">Gastrophryne</tp:taxon-name-part><tp:taxon-name-part taxon-name-part-type="species" reg="carolinensis">carolinensis</tp:taxon-name-part></tp:taxon-name></italic> (eastern narrow-mouthed toad) <bold>d</bold><italic><tp:taxon-name><tp:taxon-name-part taxon-name-part-type="genus" reg="Hyla">Hyla</tp:taxon-name-part><tp:taxon-name-part taxon-name-part-type="species" reg="cinerea">cinerea</tp:taxon-name-part></tp:taxon-name></italic> (Green treefrog) <bold>e</bold><italic><tp:taxon-name><tp:taxon-name-part taxon-name-part-type="genus" reg="Hyla">Hyla</tp:taxon-name-part><tp:taxon-name-part taxon-name-part-type="species" reg="squirella">squirella</tp:taxon-name-part></tp:taxon-name></italic> (squirrel treefrog) <bold>f</bold><italic><tp:taxon-name><tp:taxon-name-part taxon-name-part-type="genus" reg="Pseudacris">Pseudacris</tp:taxon-name-part><tp:taxon-name-part taxon-name-part-type="species" reg="clarkii">clarkii</tp:taxon-name-part></tp:taxon-name></italic> (spotted chorus frog) <bold>g</bold><italic><tp:taxon-name><tp:taxon-name-part taxon-name-part-type="genus" reg="Rana">Rana</tp:taxon-name-part><tp:taxon-name-part taxon-name-part-type="species" reg="berlandieri">berlandieri</tp:taxon-name-part></tp:taxon-name></italic> (Rio Grande leopard frog) <bold>h</bold><italic><tp:taxon-name><tp:taxon-name-part taxon-name-part-type="genus" reg="Scaphiopus">Scaphiopus</tp:taxon-name-part><tp:taxon-name-part taxon-name-part-type="species" reg="hurterii">hurterii</tp:taxon-name-part></tp:taxon-name></italic> (Hurter’s spadefoot).</p></caption><graphic xmlns:xlink="http://www.w3.org/1999/xlink" xlink:href="zookeys-1073-119-g004.jpg" position="float" orientation="portrait" xlink:type="simple" id="oo_616297.jpg"><uri content-type="original_file" xlink:type="simple">https://binary.pensoft.net/fig/616297</uri></graphic></fig></tp:treatment-sec><ref-list><ref id="B6"><mixed-citation xmlns:xlink="http://www.w3.org/1999/xlink" xlink:type="simple"><person-group><name name-style="western"><surname>Baker</surname><given-names>JK</given-names></name><name name-style="western"><surname>Rabalais</surname><given-names>N</given-names></name></person-group> (<year>1978</year>) Terrestrial vertebrates of Mustang and North Padre islands. Unpublished manuscript. Padre Island National Seashore Archives, 29 pp.</mixed-citation></ref><ref id="B43"><mixed-citation xmlns:xlink="http://www.w3.org/1999/xlink" xlink:type="simple"><person-group><name name-style="western"><surname>Moore</surname><given-names>RH</given-names></name></person-group> (<year>1976</year>) <article-title>Reproductive habits and growth of <italic><tp:taxon-name><tp:taxon-name-part taxon-name-part-type="genus">Bufo</tp:taxon-name-part><tp:taxon-name-part taxon-name-part-type="species">speciosus</tp:taxon-name-part></tp:taxon-name></italic> on Mustang Island, Texas with notes on the ecology and reproduction of other anurans.</article-title><source>Texas Journal of Science</source><volume>27</volume>(<issue>1</issue>): <fpage>173</fpage>–<lpage>178</lpage>.</mixed-citation></ref></ref-list></tp:taxon-treatment>
