# Supplementary material for: An annotated checklist of the amphibians and reptiles of North Padre Island, Texas, USA, with comparisons to adjacent barrier island and mainland herpetofauna
Source: Zookeys. 2021 Nov 29;1073:119–75. doi: 10.3897/zookeys.1073.57241 (PMC8648712; doi:10.3897/zookeys.1073.57241)
Supplement: XML Treatment for Bufo speciosus [file zookeys.1073.57241-treatment2.xml]

<!DOCTYPE tp:taxon-treatment
  PUBLIC "-//TaxonX//DTD Taxonomic Treatment Publishing DTD v0 20100105//EN" "tax-treatment-NSO.dtd">
<tp:taxon-treatment xmlns:tp="http://www.plazi.org/taxpub"><tp:treatment-meta><kwd-group><label>Taxon classification</label><kwd>
                <named-content content-type="kingdom">Animalia</named-content>
              </kwd><kwd>
                <named-content content-type="order">Anura</named-content>
              </kwd><kwd>
                <named-content content-type="family">Bufonidae</named-content>
              </kwd></kwd-group><mixed-citation publication-type="journal"><person-group><name><surname>Duran</surname><given-names>Mike</given-names></name></person-group><article-title>An annotated checklist of the amphibians and reptiles of North Padre Island, Texas, USA, with comparisons to adjacent barrier island and mainland herpetofauna</article-title><source>Zookeys</source><day>29</day><month>11</month><year>2021</year><volume>1073</volume><fpage>119</fpage><lpage>175</lpage><pub-id pub-id-type="doi">10.3897/zookeys.1073.57241</pub-id></mixed-citation></tp:treatment-meta><tp:nomenclature><tp:taxon-name>
              <object-id xmlns:xlink="http://www.w3.org/1999/xlink" content-type="arpha" xlink:type="simple">203B6D9C-1FA9-5CD6-8C52-18B1D0C32994</object-id>
              <tp:taxon-name-part taxon-name-part-type="genus" reg="Bufo">Bufo</tp:taxon-name-part>
              <tp:taxon-name-part taxon-name-part-type="species" reg="speciosus">speciosus</tp:taxon-name-part>
            </tp:taxon-name><tp:taxon-authority>Girard, 1854</tp:taxon-authority></tp:nomenclature><tp:treatment-sec sec-type="notes" id="SECID0ESSDK"><title>Notes.</title><p><xref ref-type="bibr" rid="B6">Baker and Rabalais (1978)</xref> reported that <italic><tp:taxon-name><tp:taxon-name-part taxon-name-part-type="genus" reg="Bufo">B.</tp:taxon-name-part><tp:taxon-name-part taxon-name-part-type="species" reg="speciosus">speciosus</tp:taxon-name-part></tp:taxon-name></italic> had been collected on the north end of <abbrev xmlns:xlink="http://www.w3.org/1999/xlink" xlink:title="North Padre Island" id="ABBRID0EHTDK" xlink:type="simple">NPI</abbrev>, but I found no other evidence that <italic><tp:taxon-name><tp:taxon-name-part taxon-name-part-type="genus" reg="Bufo">B.</tp:taxon-name-part><tp:taxon-name-part taxon-name-part-type="species" reg="speciosus">speciosus</tp:taxon-name-part></tp:taxon-name></italic> occurs or has occurred there or on <abbrev xmlns:xlink="http://www.w3.org/1999/xlink" xlink:title="South Padre Island" id="ABBRID0EWTDK" xlink:type="simple">SPI</abbrev>. <xref ref-type="bibr" rid="B6">Baker and Rabalais (1978)</xref> also reported that <italic><tp:taxon-name><tp:taxon-name-part taxon-name-part-type="genus" reg="Bufo">B.</tp:taxon-name-part><tp:taxon-name-part taxon-name-part-type="species" reg="speciosus">speciosus</tp:taxon-name-part></tp:taxon-name></italic> was abundant on Mustang Island, which the museum record supports: I located 121 specimens from Mustang Island, including 51 specimens collected on one night in 1968 and 24 specimens collected on one night in 1954. I did not find any specimens collected after 1968 from Mustang Island; however, <xref ref-type="bibr" rid="B43">Moore (1976)</xref> reported that <italic><tp:taxon-name><tp:taxon-name-part taxon-name-part-type="genus" reg="Bufo">B.</tp:taxon-name-part><tp:taxon-name-part taxon-name-part-type="species" reg="speciosus">speciosus</tp:taxon-name-part></tp:taxon-name></italic> was the most common anuran he observed during his 1971 study on Mustang Island. I found 580 specimens from the seven counties. It appears that <italic><tp:taxon-name><tp:taxon-name-part taxon-name-part-type="genus" reg="Bufo">B.</tp:taxon-name-part><tp:taxon-name-part taxon-name-part-type="species" reg="speciosus">speciosus</tp:taxon-name-part></tp:taxon-name></italic> has been extirpated from Mustang Island.</p></tp:treatment-sec><ref-list><ref id="B6"><mixed-citation xmlns:xlink="http://www.w3.org/1999/xlink" xlink:type="simple"><person-group><name name-style="western"><surname>Baker</surname><given-names>JK</given-names></name><name name-style="western"><surname>Rabalais</surname><given-names>N</given-names></name></person-group> (<year>1978</year>) Terrestrial vertebrates of Mustang and North Padre islands. Unpublished manuscript. Padre Island National Seashore Archives, 29 pp.</mixed-citation></ref><ref id="B43"><mixed-citation xmlns:xlink="http://www.w3.org/1999/xlink" xlink:type="simple"><person-group><name name-style="western"><surname>Moore</surname><given-names>RH</given-names></name></person-group> (<year>1976</year>) <article-title>Reproductive habits and growth of <italic><tp:taxon-name><tp:taxon-name-part taxon-name-part-type="genus">Bufo</tp:taxon-name-part><tp:taxon-name-part taxon-name-part-type="species">speciosus</tp:taxon-name-part></tp:taxon-name></italic> on Mustang Island, Texas with notes on the ecology and reproduction of other anurans.</article-title><source>Texas Journal of Science</source><volume>27</volume>(<issue>1</issue>): <fpage>173</fpage>–<lpage>178</lpage>.</mixed-citation></ref></ref-list></tp:taxon-treatment>
