# Supplementary material for: An annotated checklist of the amphibians and reptiles of North Padre Island, Texas, USA, with comparisons to adjacent barrier island and mainland herpetofauna
Source: Zookeys. 2021 Nov 29;1073:119–75. doi: 10.3897/zookeys.1073.57241 (PMC8648712; doi:10.3897/zookeys.1073.57241)
Supplement: XML Treatment for Bufo woodhousii [file zookeys.1073.57241-treatment3.xml]

<!DOCTYPE tp:taxon-treatment
  PUBLIC "-//TaxonX//DTD Taxonomic Treatment Publishing DTD v0 20100105//EN" "tax-treatment-NSO.dtd">
<tp:taxon-treatment xmlns:tp="http://www.plazi.org/taxpub"><tp:treatment-meta><kwd-group><label>Taxon classification</label><kwd>
                <named-content content-type="kingdom">Animalia</named-content>
              </kwd><kwd>
                <named-content content-type="order">Anura</named-content>
              </kwd><kwd>
                <named-content content-type="family">Bufonidae</named-content>
              </kwd></kwd-group><mixed-citation publication-type="journal"><person-group><name><surname>Duran</surname><given-names>Mike</given-names></name></person-group><article-title>An annotated checklist of the amphibians and reptiles of North Padre Island, Texas, USA, with comparisons to adjacent barrier island and mainland herpetofauna</article-title><source>Zookeys</source><day>29</day><month>11</month><year>2021</year><volume>1073</volume><fpage>119</fpage><lpage>175</lpage><pub-id pub-id-type="doi">10.3897/zookeys.1073.57241</pub-id></mixed-citation></tp:treatment-meta><tp:nomenclature><tp:taxon-name>
              <object-id xmlns:xlink="http://www.w3.org/1999/xlink" content-type="arpha" xlink:type="simple">DC81C2A2-EDCA-516C-866E-0470A8CA2D05</object-id>
              <tp:taxon-name-part taxon-name-part-type="genus" reg="Bufo">Bufo</tp:taxon-name-part>
              <tp:taxon-name-part taxon-name-part-type="species" reg="woodhousii">woodhousii</tp:taxon-name-part>
            </tp:taxon-name><tp:taxon-authority>Girard, 1854</tp:taxon-authority><xref ref-type="fig" rid="F4">Woodhouse’s toad Fig. 4b</xref></tp:nomenclature><tp:treatment-sec sec-type="notes" id="SECID0ELWDK"><title>Notes.</title><p>The first record for <italic><tp:taxon-name><tp:taxon-name-part taxon-name-part-type="genus" reg="Bufo">B.</tp:taxon-name-part><tp:taxon-name-part taxon-name-part-type="species" reg="woodhousii">woodhousii</tp:taxon-name-part></tp:taxon-name></italic> from <abbrev xmlns:xlink="http://www.w3.org/1999/xlink" xlink:title="North Padre Island" id="ABBRID0E3WDK" xlink:type="simple">NPI</abbrev> and Kleberg County was collected during the 2002–2003 surveys. Another specimen collected in 2004 was the basis for a Kleberg County record published by <xref ref-type="bibr" rid="B63">Seabury et al. (2005)</xref>. The species was not mentioned by <xref ref-type="bibr" rid="B57">Rabalais (1975)</xref> or <xref ref-type="bibr" rid="B6">Baker and Rabalais (1978)</xref>. The species is not known from Mustang Island or from the counties adjacent to Mustang Island. After our observations of <italic><tp:taxon-name><tp:taxon-name-part taxon-name-part-type="genus" reg="Bufo">B.</tp:taxon-name-part><tp:taxon-name-part taxon-name-part-type="species" reg="woodhousii">woodhousii</tp:taxon-name-part></tp:taxon-name></italic> on <abbrev xmlns:xlink="http://www.w3.org/1999/xlink" xlink:title="North Padre Island" id="ABBRID0EXXDK" xlink:type="simple">NPI</abbrev> in 2002, this species was not recorded there again until an observation was posted to iNaturalist in September 2018.</p><p>Three specimens from Mustang Island in the <abbrev xmlns:xlink="http://www.w3.org/1999/xlink" content-type="institution" xlink:title="Biodiversity Research and Teaching Collections at Texas A&amp;M University" id="ABBRID0E4XDK" xlink:type="simple">TCWC</abbrev> collection were identified as hybrids of <italic><tp:taxon-name><tp:taxon-name-part taxon-name-part-type="genus" reg="Bufo">B.</tp:taxon-name-part><tp:taxon-name-part taxon-name-part-type="species" reg="woodhousii">woodhousii</tp:taxon-name-part></tp:taxon-name></italic> and <italic><tp:taxon-name><tp:taxon-name-part taxon-name-part-type="genus" reg="Bufo">B.</tp:taxon-name-part><tp:taxon-name-part taxon-name-part-type="species" reg="speciosus">speciosus</tp:taxon-name-part></tp:taxon-name></italic> (<abbrev xmlns:xlink="http://www.w3.org/1999/xlink" content-type="institution" xlink:title="Biodiversity Research and Teaching Collections at Texas A&amp;M University" id="ABBRID0EYYDK" xlink:type="simple">TCWC</abbrev> 93746-48) by the collector (J. K. Baker). I examined those specimens and observed that two of the specimens have weak cranial crests, which are rarely, and then only indistinctly, present in <italic><tp:taxon-name><tp:taxon-name-part taxon-name-part-type="genus" reg="Bufo">B.</tp:taxon-name-part><tp:taxon-name-part taxon-name-part-type="species" reg="speciosus">speciosus</tp:taxon-name-part></tp:taxon-name></italic> but always present in <italic><tp:taxon-name><tp:taxon-name-part taxon-name-part-type="genus" reg="Bufo">B.</tp:taxon-name-part><tp:taxon-name-part taxon-name-part-type="species" reg="woodhousii">woodhousii</tp:taxon-name-part></tp:taxon-name></italic>; one of the specimens appears to have a faint mid-dorsal stripe, which is rarely and then only weakly present in <italic><tp:taxon-name><tp:taxon-name-part taxon-name-part-type="genus" reg="Bufo">B.</tp:taxon-name-part><tp:taxon-name-part taxon-name-part-type="species" reg="speciosus">speciosus</tp:taxon-name-part></tp:taxon-name></italic>, but usually present in <italic><tp:taxon-name><tp:taxon-name-part taxon-name-part-type="genus" reg="Bufo">B.</tp:taxon-name-part><tp:taxon-name-part taxon-name-part-type="species" reg="woodhousii">woodhousii</tp:taxon-name-part></tp:taxon-name></italic>. While these characteristics provide some morphological support for Baker’s identification, the specimens fall within the range of variation for <italic><tp:taxon-name><tp:taxon-name-part taxon-name-part-type="genus" reg="Bufo">B.</tp:taxon-name-part><tp:taxon-name-part taxon-name-part-type="species" reg="speciosus">speciosus</tp:taxon-name-part></tp:taxon-name></italic>. Because <italic><tp:taxon-name><tp:taxon-name-part taxon-name-part-type="genus" reg="Bufo">B.</tp:taxon-name-part><tp:taxon-name-part taxon-name-part-type="species" reg="woodhousii">woodhousii</tp:taxon-name-part></tp:taxon-name></italic> is not known from Mustang Island, hybrids are unlikely, but it is possible that <italic><tp:taxon-name><tp:taxon-name-part taxon-name-part-type="genus" reg="Bufo">B.</tp:taxon-name-part><tp:taxon-name-part taxon-name-part-type="species" reg="woodhousii">woodhousii</tp:taxon-name-part></tp:taxon-name></italic> was extirpated before any observations were recorded.</p><p><xref ref-type="bibr" rid="B19">Dixon (2013)</xref> reported that a disjunct population of <italic><tp:taxon-name><tp:taxon-name-part taxon-name-part-type="genus" reg="Bufo">B.</tp:taxon-name-part><tp:taxon-name-part taxon-name-part-type="species" reg="woodhousii">woodhousii</tp:taxon-name-part></tp:taxon-name></italic> is known on the mainland from the southern Texas counties of Brooks, Cameron, Hidalgo, Kenedy, and Willacy. I found nine museum specimens from Brooks (1), Cameron (3), Hidalgo (1), and Kenedy (4) counties (Table <xref ref-type="table" rid="T3">3</xref>). It seems likely that <italic><tp:taxon-name><tp:taxon-name-part taxon-name-part-type="genus" reg="Bufo">B.</tp:taxon-name-part><tp:taxon-name-part taxon-name-part-type="species" reg="woodhousii">woodhousii</tp:taxon-name-part></tp:taxon-name></italic> occurs or occurred in the Sand Sheet portion of northern Willacy County, but I was unable to find a specimen or other verifiable record from that county. The species was not thought to occur in Willacy County by <xref ref-type="bibr" rid="B8">Brown (1950)</xref>, <xref ref-type="bibr" rid="B3">Axtell (1963)</xref>, or Raun and Gehlbach (1970). <xref ref-type="bibr" rid="B67">Tipton et al. (2012)</xref> and <xref ref-type="bibr" rid="B19">Dixon (2013)</xref> reported that the species may have been extirpated from the inland portion of the southern Texas counties, but an iNaturalist observation of an individual observed in Kenedy County on 29 October 2015 and submitted in 2018, became the first verifiable South Texas mainland record since 1975 (<ext-link xmlns:xlink="http://www.w3.org/1999/xlink" xlink:type="simple" ext-link-type="uri" xlink:href="https://www.inaturalist.org/observations/13049736">https://www.inaturalist.org/observations/13049736</ext-link>). During the 2002–2003 surveys, <italic><tp:taxon-name><tp:taxon-name-part taxon-name-part-type="genus" reg="Bufo">Bufo</tp:taxon-name-part><tp:taxon-name-part taxon-name-part-type="species" reg="woodhousii">woodhousii</tp:taxon-name-part></tp:taxon-name></italic> was observed or captured mostly in emergent and ephemeral wetlands but was also observed and captured in dry and sparsely vegetated foredunes and in an asphalt parking lot.</p><table-wrap id="T3" position="float" orientation="portrait"><label>Table 3.</label><caption><p>All known mainland occurrences of <italic><tp:taxon-name><tp:taxon-name-part taxon-name-part-type="genus" reg="Bufo">Bufo</tp:taxon-name-part><tp:taxon-name-part taxon-name-part-type="species" reg="woodhousii">woodhousii</tp:taxon-name-part></tp:taxon-name></italic> in South Texas.</p></caption><table id="TID0E2PBM" rules="all"><tbody><tr><th rowspan="1" colspan="1">Inst Code</th><th rowspan="1" colspan="1">Cat #</th><th rowspan="1" colspan="1">Scientific Name</th><th rowspan="1" colspan="1">Date</th><th rowspan="1" colspan="1">County</th><th rowspan="1" colspan="1">Locality</th><th rowspan="1" colspan="1">Collector/observer</th></tr><tr><td rowspan="1" colspan="1">
                      <abbrev xmlns:xlink="http://www.w3.org/1999/xlink" content-type="institution" xlink:title="Baylor University, Mayborn Museum Complex" id="ABBRID0E45DK" xlink:type="simple">BUMMC</abbrev>
                    </td><td rowspan="1" colspan="1">R 19809</td><td rowspan="1" colspan="1">
                      <tp:taxon-name><tp:taxon-name-part taxon-name-part-type="genus" reg="Bufo">Bufo</tp:taxon-name-part><tp:taxon-name-part taxon-name-part-type="species" reg="woodhousii">woodhousii</tp:taxon-name-part></tp:taxon-name>
                    </td><td rowspan="1" colspan="1">10.9.1941</td><td rowspan="1" colspan="1">Kenedy</td><td rowspan="1" colspan="1">Armstrong</td><td rowspan="1" colspan="1">Brown, Bryce C.</td></tr><tr><td rowspan="1" colspan="1">
                      <abbrev xmlns:xlink="http://www.w3.org/1999/xlink" content-type="institution" xlink:title="Biodiversity Research and Teaching Collections at Texas A&amp;M University" id="ABBRID0EEAEK" xlink:type="simple">TCWC</abbrev>
                    </td><td rowspan="1" colspan="1">20830</td><td rowspan="1" colspan="1">
                      <tp:taxon-name><tp:taxon-name-part taxon-name-part-type="genus" reg="Bufo">Bufo</tp:taxon-name-part><tp:taxon-name-part taxon-name-part-type="species" reg="woodhousii">woodhousii</tp:taxon-name-part></tp:taxon-name>
                    </td><td rowspan="1" colspan="1">11.4.1965</td><td rowspan="1" colspan="1">Brooks</td><td rowspan="1" colspan="1">12 mi SW Falfurrias</td><td rowspan="1" colspan="1">THS Field Meet</td></tr><tr><td rowspan="1" colspan="1">
                      <named-content xmlns:xlink="http://www.w3.org/1999/xlink" content-type="dwc:institutional_code" xlink:type="simple">AMNH</named-content>
                    </td><td rowspan="1" colspan="1">A174386</td><td rowspan="1" colspan="1">
                      <tp:taxon-name><tp:taxon-name-part taxon-name-part-type="genus" reg="Bufo">Bufo</tp:taxon-name-part><tp:taxon-name-part taxon-name-part-type="species" reg="woodhousii">woodhousii</tp:taxon-name-part></tp:taxon-name>
                    </td><td rowspan="1" colspan="1">2.7.1966</td><td rowspan="1" colspan="1">Kenedy</td><td rowspan="1" colspan="1">4.5 mi S Riviera</td><td rowspan="1" colspan="1">Ernest A. Liner &amp; L.D. Wilson</td></tr><tr><td rowspan="1" colspan="1">
                      <named-content xmlns:xlink="http://www.w3.org/1999/xlink" content-type="dwc:institutional_code" xlink:type="simple">AMNH</named-content>
                    </td><td rowspan="1" colspan="1">A183140</td><td rowspan="1" colspan="1">
                      <tp:taxon-name><tp:taxon-name-part taxon-name-part-type="genus" reg="Bufo">Bufo</tp:taxon-name-part><tp:taxon-name-part taxon-name-part-type="species" reg="woodhousii">woodhousii</tp:taxon-name-part></tp:taxon-name>
                    </td><td rowspan="1" colspan="1">8.4.1968</td><td rowspan="1" colspan="1">Kenedy</td><td rowspan="1" colspan="1">3.4 mi N Armstrong on US Hwy 77</td><td rowspan="1" colspan="1">Allan H. Chaney</td></tr><tr><td rowspan="1" colspan="1">
                      <named-content xmlns:xlink="http://www.w3.org/1999/xlink" content-type="dwc:institutional_code" xlink:type="simple">AMNH</named-content>
                    </td><td rowspan="1" colspan="1">A183141</td><td rowspan="1" colspan="1">
                      <tp:taxon-name><tp:taxon-name-part taxon-name-part-type="genus" reg="Bufo">Bufo</tp:taxon-name-part><tp:taxon-name-part taxon-name-part-type="species" reg="woodhousii">woodhousii</tp:taxon-name-part></tp:taxon-name>
                    </td><td rowspan="1" colspan="1">8.4.1968</td><td rowspan="1" colspan="1">Kenedy</td><td rowspan="1" colspan="1">3.4 mi N Armstrong on US Hwy 77</td><td rowspan="1" colspan="1">Allan H. Chaney</td></tr><tr><td rowspan="1" colspan="1">
                      <named-content xmlns:xlink="http://www.w3.org/1999/xlink" content-type="dwc:institutional_code" xlink:type="simple">AMNH</named-content>
                    </td><td rowspan="1" colspan="1">A183142</td><td rowspan="1" colspan="1">
                      <tp:taxon-name><tp:taxon-name-part taxon-name-part-type="genus" reg="Bufo">Bufo</tp:taxon-name-part><tp:taxon-name-part taxon-name-part-type="species" reg="woodhousii">woodhousii</tp:taxon-name-part></tp:taxon-name>
                    </td><td rowspan="1" colspan="1">8.4.1968</td><td rowspan="1" colspan="1">Kenedy</td><td rowspan="1" colspan="1">3.4 mi N Armstrong on US Hwy 77</td><td rowspan="1" colspan="1">Allan H. Chaney</td></tr><tr><td rowspan="1" colspan="1">
                      <abbrev xmlns:xlink="http://www.w3.org/1999/xlink" content-type="institution" xlink:title="U. of Texas at Austin - Texas Natural History Collections" id="ABBRID0ETGEK" xlink:type="simple">UTA</abbrev>
                    </td><td rowspan="1" colspan="1">8382</td><td rowspan="1" colspan="1">
                      <tp:taxon-name><tp:taxon-name-part taxon-name-part-type="genus" reg="Bufo">Bufo</tp:taxon-name-part><tp:taxon-name-part taxon-name-part-type="species" reg="woodhousii">woodhousii</tp:taxon-name-part></tp:taxon-name>
                    </td><td rowspan="1" colspan="1">8.8.1975</td><td rowspan="1" colspan="1">Cameron</td><td rowspan="1" colspan="1">Near San Benito</td><td rowspan="1" colspan="1">1, J. L. Darling</td></tr><tr><td rowspan="1" colspan="1">
                      <abbrev xmlns:xlink="http://www.w3.org/1999/xlink" content-type="institution" xlink:title="U. of Texas at Austin - Texas Natural History Collections" id="ABBRID0E1HEK" xlink:type="simple">UTA</abbrev>
                    </td><td rowspan="1" colspan="1">8383</td><td rowspan="1" colspan="1">
                      <tp:taxon-name><tp:taxon-name-part taxon-name-part-type="genus" reg="Bufo">Bufo</tp:taxon-name-part><tp:taxon-name-part taxon-name-part-type="species" reg="woodhousii">woodhousii</tp:taxon-name-part></tp:taxon-name>
                    </td><td rowspan="1" colspan="1">8.8.1975</td><td rowspan="1" colspan="1">Cameron</td><td rowspan="1" colspan="1">Near San Benito</td><td rowspan="1" colspan="1">1, J. L. Darling</td></tr><tr><td rowspan="1" colspan="1">INAT</td><td rowspan="1" colspan="1">13049736</td><td rowspan="1" colspan="1">
                      <tp:taxon-name><tp:taxon-name-part taxon-name-part-type="genus" reg="Bufo">Bufo</tp:taxon-name-part><tp:taxon-name-part taxon-name-part-type="species" reg="woodhousii">woodhousii</tp:taxon-name-part></tp:taxon-name>
                    </td><td rowspan="1" colspan="1">29.10.2015</td><td rowspan="1" colspan="1">Kenedy</td><td rowspan="1" colspan="1">Kenedy County (obscured)</td><td rowspan="1" colspan="1">Bryan Calk</td></tr><tr><td rowspan="1" colspan="1">
                      <abbrev xmlns:xlink="http://www.w3.org/1999/xlink" content-type="institution" xlink:title="University of Kansas Biodiversity Institute" id="ABBRID0ECKEK" xlink:type="simple">KU</abbrev>
                    </td><td rowspan="1" colspan="1">294840</td><td rowspan="1" colspan="1">
                      <tp:taxon-name><tp:taxon-name-part taxon-name-part-type="genus" reg="Bufo">Bufo</tp:taxon-name-part><tp:taxon-name-part taxon-name-part-type="species" reg="woodhousii">woodhousii</tp:taxon-name-part></tp:taxon-name>
                    </td><td rowspan="1" colspan="1">na</td><td rowspan="1" colspan="1">Cameron</td><td rowspan="1" colspan="1">Brownsville</td><td rowspan="1" colspan="1">J.C. Lee</td></tr></tbody></table></table-wrap><sec sec-type="Family Microhylidae" id="SECID0EELEK"><title>Family <tp:taxon-name><tp:taxon-name-part taxon-name-part-type="family">Microhylidae</tp:taxon-name-part></tp:taxon-name></title></sec></tp:treatment-sec><tp:treatment-sec><!--Section generated to contain objects referenced in tp:taxon-treatment.--><fig id="F4" position="float" orientation="portrait"><object-id xmlns:xlink="http://www.w3.org/1999/xlink" content-type="doi" xlink:type="simple">10.3897/zookeys.1073.57241.figure4</object-id><object-id xmlns:xlink="http://www.w3.org/1999/xlink" content-type="arpha" xlink:type="simple">92964018-C896-5B23-B856-1C199FCEE6A2</object-id><label>Figure 4.</label><caption><p>Eight Anurans found on North Padre Island <bold>a</bold><italic><tp:taxon-name><tp:taxon-name-part taxon-name-part-type="genus" reg="Bufo">Bufo</tp:taxon-name-part><tp:taxon-name-part taxon-name-part-type="species" reg="woodhousii">woodhousii</tp:taxon-name-part></tp:taxon-name></italic> (Woodhouse’s toad) <bold>b</bold><italic><tp:taxon-name><tp:taxon-name-part taxon-name-part-type="genus" reg="Bufo">Bufo</tp:taxon-name-part><tp:taxon-name-part taxon-name-part-type="species" reg="nebulifer">nebulifer</tp:taxon-name-part></tp:taxon-name></italic> (Gulf Coast toad; photograph by Alicia Walker) <bold>c</bold><italic><tp:taxon-name><tp:taxon-name-part taxon-name-part-type="genus" reg="Gastrophryne">Gastrophryne</tp:taxon-name-part><tp:taxon-name-part taxon-name-part-type="species" reg="carolinensis">carolinensis</tp:taxon-name-part></tp:taxon-name></italic> (eastern narrow-mouthed toad) <bold>d</bold><italic><tp:taxon-name><tp:taxon-name-part taxon-name-part-type="genus" reg="Hyla">Hyla</tp:taxon-name-part><tp:taxon-name-part taxon-name-part-type="species" reg="cinerea">cinerea</tp:taxon-name-part></tp:taxon-name></italic> (Green treefrog) <bold>e</bold><italic><tp:taxon-name><tp:taxon-name-part taxon-name-part-type="genus" reg="Hyla">Hyla</tp:taxon-name-part><tp:taxon-name-part taxon-name-part-type="species" reg="squirella">squirella</tp:taxon-name-part></tp:taxon-name></italic> (squirrel treefrog) <bold>f</bold><italic><tp:taxon-name><tp:taxon-name-part taxon-name-part-type="genus" reg="Pseudacris">Pseudacris</tp:taxon-name-part><tp:taxon-name-part taxon-name-part-type="species" reg="clarkii">clarkii</tp:taxon-name-part></tp:taxon-name></italic> (spotted chorus frog) <bold>g</bold><italic><tp:taxon-name><tp:taxon-name-part taxon-name-part-type="genus" reg="Rana">Rana</tp:taxon-name-part><tp:taxon-name-part taxon-name-part-type="species" reg="berlandieri">berlandieri</tp:taxon-name-part></tp:taxon-name></italic> (Rio Grande leopard frog) <bold>h</bold><italic><tp:taxon-name><tp:taxon-name-part taxon-name-part-type="genus" reg="Scaphiopus">Scaphiopus</tp:taxon-name-part><tp:taxon-name-part taxon-name-part-type="species" reg="hurterii">hurterii</tp:taxon-name-part></tp:taxon-name></italic> (Hurter’s spadefoot).</p></caption><graphic xmlns:xlink="http://www.w3.org/1999/xlink" xlink:href="zookeys-1073-119-g004.jpg" position="float" orientation="portrait" xlink:type="simple" id="oo_616297.jpg"><uri content-type="original_file" xlink:type="simple">https://binary.pensoft.net/fig/616297</uri></graphic></fig></tp:treatment-sec><ref-list><ref id="B63"><mixed-citation xmlns:xlink="http://www.w3.org/1999/xlink" xlink:type="simple"><person-group><name name-style="western"><surname>Seabury</surname><given-names>RE</given-names></name><name name-style="western"><surname>Hall</surname><given-names>DW</given-names></name><name name-style="western"><surname>Pauly</surname><given-names>GB</given-names></name></person-group> (<year>2005</year>) Geographic distribution: <italic><tp:taxon-name><tp:taxon-name-part taxon-name-part-type="genus">Bufo</tp:taxon-name-part><tp:taxon-name-part taxon-name-part-type="species">woodhousii</tp:taxon-name-part></tp:taxon-name></italic> (Woodhouse’s toad). Herpetological Review 36(2): e198.</mixed-citation></ref><ref id="B57"><mixed-citation xmlns:xlink="http://www.w3.org/1999/xlink" xlink:type="simple"><person-group><name name-style="western"><surname>Rabalais</surname><given-names>N</given-names></name></person-group> (<year>1975</year>) Padre Island National Seashore checklist of reptiles and amphibians. Padre Island National Seashore informational bulletin No. 4, 2 pp.</mixed-citation></ref><ref id="B6"><mixed-citation xmlns:xlink="http://www.w3.org/1999/xlink" xlink:type="simple"><person-group><name name-style="western"><surname>Baker</surname><given-names>JK</given-names></name><name name-style="western"><surname>Rabalais</surname><given-names>N</given-names></name></person-group> (<year>1978</year>) Terrestrial vertebrates of Mustang and North Padre islands. Unpublished manuscript. Padre Island National Seashore Archives, 29 pp.</mixed-citation></ref><ref id="B19"><mixed-citation xmlns:xlink="http://www.w3.org/1999/xlink" xlink:type="simple"><person-group><name name-style="western"><surname>Dixon</surname><given-names>JR</given-names></name></person-group> (<year>2013</year>) <source>Amphibians and Reptiles of Texas, 3<sup>rd</sup> Ed.</source><publisher-name>Texas A&amp;M University Press</publisher-name>, <publisher-loc>College Station, Texas</publisher-loc>, <size units="page">477 pp</size>.</mixed-citation></ref><ref id="B8"><mixed-citation xmlns:xlink="http://www.w3.org/1999/xlink" xlink:type="simple"><person-group><name name-style="western"><surname>Brown</surname><given-names>BC</given-names></name></person-group> (<year>1950</year>) <source>An annotated check list of the reptiles and amphibians of Texas.</source><publisher-name>Baylor University Press</publisher-name>, <publisher-loc>Waco, Texas</publisher-loc>, <size units="page">265 pp</size>.</mixed-citation></ref><ref id="B3"><mixed-citation xmlns:xlink="http://www.w3.org/1999/xlink" xlink:type="simple"><person-group><name name-style="western"><surname>Axtell</surname><given-names>RW</given-names></name></person-group> (<year>1963</year>) <article-title>A reinterpretation of the distribution of <italic><tp:taxon-name><tp:taxon-name-part taxon-name-part-type="genus">Bufo</tp:taxon-name-part><tp:taxon-name-part taxon-name-part-type="species">w.</tp:taxon-name-part><tp:taxon-name-part taxon-name-part-type="subspecies">woodhousii</tp:taxon-name-part></tp:taxon-name></italic> Girard, especially on the southeastern margin of the range.</article-title><source>Herpetologica</source><volume>19</volume>(<issue>2</issue>): <fpage>115</fpage>–<lpage>122</lpage>. <ext-link xlink:type="simple" ext-link-type="uri" xlink:href="https://www.jstor.org/stable/3890546">https://www.jstor.org/stable/3890546</ext-link></mixed-citation></ref><ref id="B67"><mixed-citation xmlns:xlink="http://www.w3.org/1999/xlink" xlink:type="simple"><person-group><name name-style="western"><surname>Tipton</surname><given-names>BL</given-names></name><name name-style="western"><surname>Hibbitts</surname><given-names>TL</given-names></name><name name-style="western"><surname>Hibbitts</surname><given-names>TD</given-names></name><name name-style="western"><surname>Hibbitts</surname><given-names>TJ</given-names></name><name name-style="western"><surname>LaDuc</surname><given-names>TJ</given-names></name></person-group> (<year>2012</year>) <source>Texas Amphibians: A Field Guide.</source><publisher-name>University of Texas Press</publisher-name>, <publisher-loc>Austin, Texas</publisher-loc>, <size units="page">330 pp</size>. <ext-link xlink:type="simple" ext-link-type="doi" xlink:href="10.7560/737358">https://doi.org/10.7560/737358</ext-link></mixed-citation></ref></ref-list></tp:taxon-treatment>
