# Supplementary material for: An annotated checklist of the amphibians and reptiles of North Padre Island, Texas, USA, with comparisons to adjacent barrier island and mainland herpetofauna
Source: Zookeys. 2021 Nov 29;1073:119–75. doi: 10.3897/zookeys.1073.57241 (PMC8648712; doi:10.3897/zookeys.1073.57241)
Supplement: XML Treatment for Eleutherodactylus campi [file zookeys.1073.57241-treatment6.xml]

<!DOCTYPE tp:taxon-treatment
  PUBLIC "-//TaxonX//DTD Taxonomic Treatment Publishing DTD v0 20100105//EN" "tax-treatment-NSO.dtd">
<tp:taxon-treatment xmlns:tp="http://www.plazi.org/taxpub"><tp:treatment-meta><kwd-group><label>Taxon classification</label><kwd>
                  <named-content content-type="kingdom">Animalia</named-content>
                </kwd><kwd>
                  <named-content content-type="order">Anura</named-content>
                </kwd><kwd>
                  <named-content content-type="family">Eleutherodactylidae</named-content>
                </kwd></kwd-group><mixed-citation publication-type="journal"><person-group><name><surname>Duran</surname><given-names>Mike</given-names></name></person-group><article-title>An annotated checklist of the amphibians and reptiles of North Padre Island, Texas, USA, with comparisons to adjacent barrier island and mainland herpetofauna</article-title><source>Zookeys</source><day>29</day><month>11</month><year>2021</year><volume>1073</volume><fpage>119</fpage><lpage>175</lpage><pub-id pub-id-type="doi">10.3897/zookeys.1073.57241</pub-id></mixed-citation></tp:treatment-meta><tp:nomenclature><tp:taxon-name>
                <object-id xmlns:xlink="http://www.w3.org/1999/xlink" content-type="arpha" xlink:type="simple">85FB83A6-459C-5772-A324-F196CFBCB6A7</object-id>
                <tp:taxon-name-part taxon-name-part-type="genus" reg="Eleutherodactylus">Eleutherodactylus</tp:taxon-name-part>
                <tp:taxon-name-part taxon-name-part-type="species" reg="campi">campi</tp:taxon-name-part>
              </tp:taxon-name><tp:taxon-authority>Stejneger, 1915</tp:taxon-authority></tp:nomenclature><tp:treatment-sec sec-type="notes" id="SECID0EMUEK"><title>Notes.</title><p>This species was once found mostly in northeastern Mexico and in the Rio Grande Valley of Texas but has expanded its range to include isolated populations in southern Louisiana and most of the eastern third of Texas to the Red River. It is often found in plants and other items transported from the Rio Grande Valley (<xref ref-type="bibr" rid="B1">AmphibiaWeb 2021</xref>). Our team did not detect <italic><tp:taxon-name><tp:taxon-name-part taxon-name-part-type="genus" reg="Eleutherodactylus">E.</tp:taxon-name-part><tp:taxon-name-part taxon-name-part-type="species" reg="campi">campi</tp:taxon-name-part></tp:taxon-name></italic> on <abbrev xmlns:xlink="http://www.w3.org/1999/xlink" xlink:title="North Padre Island" id="ABBRID0EBVEK" xlink:type="simple">NPI</abbrev> and there are no other records, but there are three iNaturalist observations from Mustang Island and two from <abbrev xmlns:xlink="http://www.w3.org/1999/xlink" xlink:title="South Padre Island" id="ABBRID0EFVEK" xlink:type="simple">SPI</abbrev>. There are three museum records from <abbrev xmlns:xlink="http://www.w3.org/1999/xlink" xlink:title="South Padre Island" id="ABBRID0EJVEK" xlink:type="simple">SPI</abbrev> and 184 museum records from the mainland portion of the seven counties. It seems likely that <italic><tp:taxon-name><tp:taxon-name-part taxon-name-part-type="genus" reg="Eleutherodactylus">E.</tp:taxon-name-part><tp:taxon-name-part taxon-name-part-type="species" reg="campi">campi</tp:taxon-name-part></tp:taxon-name></italic> will eventually show up on <abbrev xmlns:xlink="http://www.w3.org/1999/xlink" xlink:title="North Padre Island" id="ABBRID0EYVEK" xlink:type="simple">NPI</abbrev> or that it is already there and has not yet been reported.</p></tp:treatment-sec><ref-list><ref id="B1"><mixed-citation xmlns:xlink="http://www.w3.org/1999/xlink" xlink:type="simple"><institution xlink:type="simple">AmphibiaWeb</institution>. <year>2021</year>. University of California, Berkeley, CA, USA. <ext-link xlink:type="simple" ext-link-type="uri" xlink:href="https://amphibiaweb.org">https://amphibiaweb.org</ext-link> [accessed 4 Sep 2021]</mixed-citation></ref></ref-list></tp:taxon-treatment>
