# Supplementary material for: An annotated checklist of the amphibians and reptiles of North Padre Island, Texas, USA, with comparisons to adjacent barrier island and mainland herpetofauna
Source: Zookeys. 2021 Nov 29;1073:119–75. doi: 10.3897/zookeys.1073.57241 (PMC8648712; doi:10.3897/zookeys.1073.57241)
Supplement: XML Treatment for Eleutherodactylus planirostris [file zookeys.1073.57241-treatment7.xml]

<!DOCTYPE tp:taxon-treatment
  PUBLIC "-//TaxonX//DTD Taxonomic Treatment Publishing DTD v0 20100105//EN" "tax-treatment-NSO.dtd">
<tp:taxon-treatment xmlns:tp="http://www.plazi.org/taxpub"><tp:treatment-meta><kwd-group><label>Taxon classification</label><kwd>
                  <named-content content-type="kingdom">Animalia</named-content>
                </kwd><kwd>
                  <named-content content-type="order">Anura</named-content>
                </kwd><kwd>
                  <named-content content-type="family">Eleutherodactylidae</named-content>
                </kwd></kwd-group><mixed-citation publication-type="journal"><person-group><name><surname>Duran</surname><given-names>Mike</given-names></name></person-group><article-title>An annotated checklist of the amphibians and reptiles of North Padre Island, Texas, USA, with comparisons to adjacent barrier island and mainland herpetofauna</article-title><source>Zookeys</source><day>29</day><month>11</month><year>2021</year><volume>1073</volume><fpage>119</fpage><lpage>175</lpage><pub-id pub-id-type="doi">10.3897/zookeys.1073.57241</pub-id></mixed-citation></tp:treatment-meta><tp:nomenclature><tp:taxon-name>
                <object-id xmlns:xlink="http://www.w3.org/1999/xlink" content-type="arpha" xlink:type="simple">E41FCFE1-B274-57E0-B4A1-CA84EE2C05B4</object-id>
                <tp:taxon-name-part taxon-name-part-type="genus" reg="Eleutherodactylus">Eleutherodactylus</tp:taxon-name-part>
                <tp:taxon-name-part taxon-name-part-type="species" reg="planirostris">planirostris</tp:taxon-name-part>
              </tp:taxon-name><tp:taxon-authority>Cope, 1862</tp:taxon-authority></tp:nomenclature><tp:treatment-sec sec-type="notes" id="SECID0EAXEK"><title>Notes.</title><p><italic><tp:taxon-name><tp:taxon-name-part taxon-name-part-type="genus" reg="Eleutherodactylus">Eleutherodactylus</tp:taxon-name-part><tp:taxon-name-part taxon-name-part-type="species" reg="planirostris">planirostris</tp:taxon-name-part></tp:taxon-name></italic> is native to Cuba, the Bahamas, the Cayman Islands, and the Turk and Caicos Islands (<xref ref-type="bibr" rid="B1">AmphibiaWeb 2021</xref>) but is now found in coastal areas around the Gulf of Mexico from Florida to the Yucatan Peninsula of Mexico. There are two museum records from <abbrev xmlns:xlink="http://www.w3.org/1999/xlink" xlink:title="South Padre Island" id="ABBRID0EVXEK" xlink:type="simple">SPI</abbrev>. The same records were posted on iNaturalist: <ext-link xmlns:xlink="http://www.w3.org/1999/xlink" xlink:type="simple" ext-link-type="uri" xlink:href="https://www.inaturalist.org/observations/62578832">https://www.inaturalist.org/observations/62578832</ext-link> and <ext-link xmlns:xlink="http://www.w3.org/1999/xlink" xlink:type="simple" ext-link-type="uri" xlink:href="https://www.inaturalist.org/observations/62578829">https://www.inaturalist.org/observations/62578829</ext-link>). The species has not been recorded in the rest of the study area.</p></tp:treatment-sec><ref-list><ref id="B1"><mixed-citation xmlns:xlink="http://www.w3.org/1999/xlink" xlink:type="simple"><institution xlink:type="simple">AmphibiaWeb</institution>. <year>2021</year>. University of California, Berkeley, CA, USA. <ext-link xlink:type="simple" ext-link-type="uri" xlink:href="https://amphibiaweb.org">https://amphibiaweb.org</ext-link> [accessed 4 Sep 2021]</mixed-citation></ref></ref-list></tp:taxon-treatment>
