# Supplementary material for: An annotated checklist of the amphibians and reptiles of North Padre Island, Texas, USA, with comparisons to adjacent barrier island and mainland herpetofauna
Source: Zookeys. 2021 Nov 29;1073:119–75. doi: 10.3897/zookeys.1073.57241 (PMC8648712; doi:10.3897/zookeys.1073.57241)
Supplement: XML Treatment for Osteopilus septentrionalis [file zookeys.1073.57241-treatment8.xml]

<!DOCTYPE tp:taxon-treatment
  PUBLIC "-//TaxonX//DTD Taxonomic Treatment Publishing DTD v0 20100105//EN" "tax-treatment-NSO.dtd">
<tp:taxon-treatment xmlns:tp="http://www.plazi.org/taxpub"><tp:treatment-meta><kwd-group><label>Taxon classification</label><kwd>
                  <named-content content-type="kingdom">Animalia</named-content>
                </kwd><kwd>
                  <named-content content-type="order">Anura</named-content>
                </kwd><kwd>
                  <named-content content-type="family">Eleutherodactylidae</named-content>
                </kwd></kwd-group><mixed-citation publication-type="journal"><person-group><name><surname>Duran</surname><given-names>Mike</given-names></name></person-group><article-title>An annotated checklist of the amphibians and reptiles of North Padre Island, Texas, USA, with comparisons to adjacent barrier island and mainland herpetofauna</article-title><source>Zookeys</source><day>29</day><month>11</month><year>2021</year><volume>1073</volume><fpage>119</fpage><lpage>175</lpage><pub-id pub-id-type="doi">10.3897/zookeys.1073.57241</pub-id></mixed-citation></tp:treatment-meta><tp:nomenclature><tp:taxon-name>
                <object-id xmlns:xlink="http://www.w3.org/1999/xlink" content-type="arpha" xlink:type="simple">3DF689E4-10DD-5E14-9314-90AFDC72017B</object-id>
                <tp:taxon-name-part taxon-name-part-type="genus" reg="Osteopilus">Osteopilus</tp:taxon-name-part>
                <tp:taxon-name-part taxon-name-part-type="species" reg="septentrionalis">septentrionalis</tp:taxon-name-part>
              </tp:taxon-name><tp:taxon-authority>Duméril &amp; Bibron, 1841</tp:taxon-authority></tp:nomenclature><tp:treatment-sec sec-type="notes" id="SECID0EHZEK"><title>Notes.</title><p><italic><tp:taxon-name><tp:taxon-name-part taxon-name-part-type="genus" reg="Osteopilus">Osteopilus</tp:taxon-name-part><tp:taxon-name-part taxon-name-part-type="species" reg="septentrionalis">septentrionalis</tp:taxon-name-part></tp:taxon-name></italic> is native to the Bahamas, Cayman Islands and Cuba and has been introduced to other Caribbean Islands, most of Florida, and is spottily distributed in coastal areas from Georgia to Texas (<xref ref-type="bibr" rid="B1">AmphibiaWeb 2021</xref>). There is only one record for the species from the study area, an iNaturalist observation from Port Isabel in Cameron County. It was not found on the islands but is included here because of its potential to disrupt invaded ecosystems. It preys on a variety of animals including other amphibians and reptiles. In urban areas in Florida, <italic><tp:taxon-name><tp:taxon-name-part taxon-name-part-type="genus" reg="Osteopilus">O.</tp:taxon-name-part><tp:taxon-name-part taxon-name-part-type="species" reg="septentrionalis">septentrionalis</tp:taxon-name-part></tp:taxon-name></italic>, by predation and competition, has displaced some native frogs including (but not limited to) <italic><tp:taxon-name><tp:taxon-name-part taxon-name-part-type="genus" reg="Hyla">Hyla</tp:taxon-name-part><tp:taxon-name-part taxon-name-part-type="species" reg="cinerea">cinerea</tp:taxon-name-part></tp:taxon-name></italic> (green treefrogs) and <italic><tp:taxon-name><tp:taxon-name-part taxon-name-part-type="genus" reg="Hyla">H.</tp:taxon-name-part><tp:taxon-name-part taxon-name-part-type="species" reg="squirella">squirella</tp:taxon-name-part></tp:taxon-name></italic> (squirrel treefrog). The University of Florida Department of Wildlife Ecology recommends capturing and humanely euthanizing any <italic><tp:taxon-name><tp:taxon-name-part taxon-name-part-type="genus" reg="Osteopilus">O.</tp:taxon-name-part><tp:taxon-name-part taxon-name-part-type="species" reg="septentrionalis">septentrionalis</tp:taxon-name-part></tp:taxon-name></italic> found (<xref ref-type="bibr" rid="B33">Johnson 2017</xref>).</p></tp:treatment-sec><ref-list><ref id="B1"><mixed-citation xmlns:xlink="http://www.w3.org/1999/xlink" xlink:type="simple"><institution xlink:type="simple">AmphibiaWeb</institution>. <year>2021</year>. University of California, Berkeley, CA, USA. <ext-link xlink:type="simple" ext-link-type="uri" xlink:href="https://amphibiaweb.org">https://amphibiaweb.org</ext-link> [accessed 4 Sep 2021]</mixed-citation></ref><ref id="B33"><mixed-citation xmlns:xlink="http://www.w3.org/1999/xlink" xlink:type="simple"><person-group><name name-style="western"><surname>Johnson</surname><given-names>SA</given-names></name></person-group> (<year>2017</year>) The Cuban Treefrog (<italic><tp:taxon-name><tp:taxon-name-part taxon-name-part-type="genus">Osteopilus</tp:taxon-name-part><tp:taxon-name-part taxon-name-part-type="species">septentrionalis</tp:taxon-name-part></tp:taxon-name></italic>) in Florida. Department of Wildlife Ecology, UF/IFAS Extension, document WEC218.</mixed-citation></ref></ref-list></tp:taxon-treatment>
