# Supplementary material for: An annotated checklist of the amphibians and reptiles of North Padre Island, Texas, USA, with comparisons to adjacent barrier island and mainland herpetofauna
Source: Zookeys. 2021 Nov 29;1073:119–75. doi: 10.3897/zookeys.1073.57241 (PMC8648712; doi:10.3897/zookeys.1073.57241)
Supplement: XML Treatment for Hyla squirella [file zookeys.1073.57241-treatment10.xml]

<!DOCTYPE tp:taxon-treatment
  PUBLIC "-//TaxonX//DTD Taxonomic Treatment Publishing DTD v0 20100105//EN" "tax-treatment-NSO.dtd">
<tp:taxon-treatment xmlns:tp="http://www.plazi.org/taxpub"><tp:treatment-meta><kwd-group><label>Taxon classification</label><kwd>
                  <named-content content-type="kingdom">Animalia</named-content>
                </kwd><kwd>
                  <named-content content-type="order">Anura</named-content>
                </kwd><kwd>
                  <named-content content-type="family">Hylidae</named-content>
                </kwd></kwd-group><mixed-citation publication-type="journal"><person-group><name><surname>Duran</surname><given-names>Mike</given-names></name></person-group><article-title>An annotated checklist of the amphibians and reptiles of North Padre Island, Texas, USA, with comparisons to adjacent barrier island and mainland herpetofauna</article-title><source>Zookeys</source><day>29</day><month>11</month><year>2021</year><volume>1073</volume><fpage>119</fpage><lpage>175</lpage><pub-id pub-id-type="doi">10.3897/zookeys.1073.57241</pub-id></mixed-citation></tp:treatment-meta><tp:nomenclature><tp:taxon-name>
                <object-id xmlns:xlink="http://www.w3.org/1999/xlink" content-type="arpha" xlink:type="simple">81F80A43-3188-5FFF-9B6F-7CE49022345F</object-id>
                <tp:taxon-name-part taxon-name-part-type="genus" reg="Hyla">Hyla</tp:taxon-name-part>
                <tp:taxon-name-part taxon-name-part-type="species" reg="squirella">squirella</tp:taxon-name-part>
              </tp:taxon-name><tp:taxon-authority>Bosc, 1800</tp:taxon-authority><xref ref-type="fig" rid="F4">Squirrel treefrog Fig. 4e</xref><xref ref-type="supplementary-material" rid="S3">; Suppl. material 3</xref></tp:nomenclature><tp:treatment-sec sec-type="notes" id="SECID0EU6EK"><title>Notes.</title><p>There were no records for <italic><tp:taxon-name><tp:taxon-name-part taxon-name-part-type="genus" reg="Hyla">H.</tp:taxon-name-part><tp:taxon-name-part taxon-name-part-type="species" reg="squirella">squirella</tp:taxon-name-part></tp:taxon-name></italic> from <abbrev xmlns:xlink="http://www.w3.org/1999/xlink" xlink:title="North Padre Island" id="ABBRID0EFAFK" xlink:type="simple">NPI</abbrev> until I photographed and audio recorded it during the 2002–2003 surveys. The calls were recorded in emergent wetlands during breeding season (Suppl. material <xref ref-type="supplementary-material" rid="S3">3</xref>; iNaturalist Observation <ext-link xmlns:xlink="http://www.w3.org/1999/xlink" xlink:type="simple" ext-link-type="uri" xlink:href="https://www.inaturalist.org/observations/49370292">https://www.inaturalist.org/observations/49370292</ext-link>), but I was unable to collect a specimen during those early surveys. There are two museum records from Mustang Island and 28 from South Padre islands but none from <abbrev xmlns:xlink="http://www.w3.org/1999/xlink" xlink:title="North Padre Island" id="ABBRID0ESAFK" xlink:type="simple">NPI</abbrev>. Sixty-six iNaturalist observations from <abbrev xmlns:xlink="http://www.w3.org/1999/xlink" xlink:title="North Padre Island" id="ABBRID0EWAFK" xlink:type="simple">NPI</abbrev>, 55 from Mustang Island, and ten from <abbrev xmlns:xlink="http://www.w3.org/1999/xlink" xlink:title="South Padre Island" id="ABBRID0E1AFK" xlink:type="simple">SPI</abbrev> based on photos and calls, were posted from 2015 to 2020. The species was not mentioned by <xref ref-type="bibr" rid="B57">Rabalais (1975)</xref> or by <xref ref-type="bibr" rid="B6">Baker and Rabalais (1978)</xref>.</p><p>There is still only one mainland museum record collected from the study area south of Kleberg County of a specimen taken near Port Mansfield, in Willacy County in 2015. That specimen was also posted to iNaturalist where the collector commented that it was a single individual calling from a roadside ditch. The 28 museum records from Cameron County were all from a small area in the urbanized portion of southern <abbrev xmlns:xlink="http://www.w3.org/1999/xlink" xlink:title="South Padre Island" id="ABBRID0EIBFK" xlink:type="simple">SPI</abbrev>.</p></tp:treatment-sec><tp:treatment-sec><!--Section generated to contain objects referenced in tp:taxon-treatment.--><fig id="F4" position="float" orientation="portrait"><object-id xmlns:xlink="http://www.w3.org/1999/xlink" content-type="doi" xlink:type="simple">10.3897/zookeys.1073.57241.figure4</object-id><object-id xmlns:xlink="http://www.w3.org/1999/xlink" content-type="arpha" xlink:type="simple">92964018-C896-5B23-B856-1C199FCEE6A2</object-id><label>Figure 4.</label><caption><p>Eight Anurans found on North Padre Island <bold>a</bold><italic><tp:taxon-name><tp:taxon-name-part taxon-name-part-type="genus" reg="Bufo">Bufo</tp:taxon-name-part><tp:taxon-name-part taxon-name-part-type="species" reg="woodhousii">woodhousii</tp:taxon-name-part></tp:taxon-name></italic> (Woodhouse’s toad) <bold>b</bold><italic><tp:taxon-name><tp:taxon-name-part taxon-name-part-type="genus" reg="Bufo">Bufo</tp:taxon-name-part><tp:taxon-name-part taxon-name-part-type="species" reg="nebulifer">nebulifer</tp:taxon-name-part></tp:taxon-name></italic> (Gulf Coast toad; photograph by Alicia Walker) <bold>c</bold><italic><tp:taxon-name><tp:taxon-name-part taxon-name-part-type="genus" reg="Gastrophryne">Gastrophryne</tp:taxon-name-part><tp:taxon-name-part taxon-name-part-type="species" reg="carolinensis">carolinensis</tp:taxon-name-part></tp:taxon-name></italic> (eastern narrow-mouthed toad) <bold>d</bold><italic><tp:taxon-name><tp:taxon-name-part taxon-name-part-type="genus" reg="Hyla">Hyla</tp:taxon-name-part><tp:taxon-name-part taxon-name-part-type="species" reg="cinerea">cinerea</tp:taxon-name-part></tp:taxon-name></italic> (Green treefrog) <bold>e</bold><italic><tp:taxon-name><tp:taxon-name-part taxon-name-part-type="genus" reg="Hyla">Hyla</tp:taxon-name-part><tp:taxon-name-part taxon-name-part-type="species" reg="squirella">squirella</tp:taxon-name-part></tp:taxon-name></italic> (squirrel treefrog) <bold>f</bold><italic><tp:taxon-name><tp:taxon-name-part taxon-name-part-type="genus" reg="Pseudacris">Pseudacris</tp:taxon-name-part><tp:taxon-name-part taxon-name-part-type="species" reg="clarkii">clarkii</tp:taxon-name-part></tp:taxon-name></italic> (spotted chorus frog) <bold>g</bold><italic><tp:taxon-name><tp:taxon-name-part taxon-name-part-type="genus" reg="Rana">Rana</tp:taxon-name-part><tp:taxon-name-part taxon-name-part-type="species" reg="berlandieri">berlandieri</tp:taxon-name-part></tp:taxon-name></italic> (Rio Grande leopard frog) <bold>h</bold><italic><tp:taxon-name><tp:taxon-name-part taxon-name-part-type="genus" reg="Scaphiopus">Scaphiopus</tp:taxon-name-part><tp:taxon-name-part taxon-name-part-type="species" reg="hurterii">hurterii</tp:taxon-name-part></tp:taxon-name></italic> (Hurter’s spadefoot).</p></caption><graphic xmlns:xlink="http://www.w3.org/1999/xlink" xlink:href="zookeys-1073-119-g004.jpg" position="float" orientation="portrait" xlink:type="simple" id="oo_616297.jpg"><uri content-type="original_file" xlink:type="simple">https://binary.pensoft.net/fig/616297</uri></graphic></fig><supplementary-material xmlns:xlink="http://www.w3.org/1999/xlink" id="S3" position="float" orientation="portrait" xlink:type="simple"><object-id content-type="doi" xlink:type="simple">10.3897/zookeys.1073.57241.suppl3</object-id><object-id content-type="arpha" xlink:type="simple">4B209B5E-F5B9-5E5C-BA64-64FBA941C57B</object-id><label>Supplementary material 3</label><caption><p><italic><tp:taxon-name><tp:taxon-name-part taxon-name-part-type="genus" reg="Hyla">Hyla</tp:taxon-name-part><tp:taxon-name-part taxon-name-part-type="species" reg="squirella">squirella</tp:taxon-name-part></tp:taxon-name></italic> calling 08 July 2003</p></caption><statement content-type="dataType"><label>Data type</label><p>Sound file.</p></statement><statement content-type="notes"><label>Explanation note</label><p>Audio of <italic><tp:taxon-name><tp:taxon-name-part taxon-name-part-type="genus" reg="Hyla">Hyla</tp:taxon-name-part><tp:taxon-name-part taxon-name-part-type="species" reg="squirella">squirella</tp:taxon-name-part></tp:taxon-name></italic> calling on the night of July 8, 2003.</p></statement><media xlink:href="zookeys-1073-119-s003.mp3" mimetype="audio" mime-subtype="mpeg" position="float" orientation="portrait" xlink:type="simple" id="oo_616304.mp3"><uri content-type="original_file" xlink:type="simple">https://binary.pensoft.net/file/616304</uri></media><permissions><license xlink:type="simple"><license-p>This dataset is made available under the Open Database License (http://opendatacommons.org/licenses/odbl/1.0/). The Open Database License (ODbL) is a license agreement intended to allow users to freely share, modify, and use this Dataset while maintaining this same freedom for others, provided that the original source and author(s) are credited.</license-p></license></permissions><attrib specific-use="authors">Mike Duran</attrib></supplementary-material></tp:treatment-sec><ref-list><ref id="B57"><mixed-citation xmlns:xlink="http://www.w3.org/1999/xlink" xlink:type="simple"><person-group><name name-style="western"><surname>Rabalais</surname><given-names>N</given-names></name></person-group> (<year>1975</year>) Padre Island National Seashore checklist of reptiles and amphibians. Padre Island National Seashore informational bulletin No. 4, 2 pp.</mixed-citation></ref><ref id="B6"><mixed-citation xmlns:xlink="http://www.w3.org/1999/xlink" xlink:type="simple"><person-group><name name-style="western"><surname>Baker</surname><given-names>JK</given-names></name><name name-style="western"><surname>Rabalais</surname><given-names>N</given-names></name></person-group> (<year>1978</year>) Terrestrial vertebrates of Mustang and North Padre islands. Unpublished manuscript. Padre Island National Seashore Archives, 29 pp.</mixed-citation></ref></ref-list></tp:taxon-treatment>
