# Supplementary material for: An annotated checklist of the amphibians and reptiles of North Padre Island, Texas, USA, with comparisons to adjacent barrier island and mainland herpetofauna
Source: Zookeys. 2021 Nov 29;1073:119–75. doi: 10.3897/zookeys.1073.57241 (PMC8648712; doi:10.3897/zookeys.1073.57241)
Supplement: XML Treatment for Pseudacris clarkii [file zookeys.1073.57241-treatment11.xml]

<!DOCTYPE tp:taxon-treatment
  PUBLIC "-//TaxonX//DTD Taxonomic Treatment Publishing DTD v0 20100105//EN" "tax-treatment-NSO.dtd">
<tp:taxon-treatment xmlns:tp="http://www.plazi.org/taxpub"><tp:treatment-meta><kwd-group><label>Taxon classification</label><kwd>
                  <named-content content-type="kingdom">Animalia</named-content>
                </kwd><kwd>
                  <named-content content-type="order">Anura</named-content>
                </kwd><kwd>
                  <named-content content-type="family">Hylidae</named-content>
                </kwd></kwd-group><mixed-citation publication-type="journal"><person-group><name><surname>Duran</surname><given-names>Mike</given-names></name></person-group><article-title>An annotated checklist of the amphibians and reptiles of North Padre Island, Texas, USA, with comparisons to adjacent barrier island and mainland herpetofauna</article-title><source>Zookeys</source><day>29</day><month>11</month><year>2021</year><volume>1073</volume><fpage>119</fpage><lpage>175</lpage><pub-id pub-id-type="doi">10.3897/zookeys.1073.57241</pub-id></mixed-citation></tp:treatment-meta><tp:nomenclature><tp:taxon-name>
                <object-id xmlns:xlink="http://www.w3.org/1999/xlink" content-type="arpha" xlink:type="simple">31A9E3A1-B29C-56AF-8624-236F12AD71BD</object-id>
                <tp:taxon-name-part taxon-name-part-type="genus" reg="Pseudacris">Pseudacris</tp:taxon-name-part>
                <tp:taxon-name-part taxon-name-part-type="species" reg="clarkii">clarkii</tp:taxon-name-part>
              </tp:taxon-name><tp:taxon-authority>Baird, 1854</tp:taxon-authority><xref ref-type="fig" rid="F4">Spotted chorus frog Fig. 4f</xref></tp:nomenclature><tp:treatment-sec sec-type="notes" id="SECID0EUCFK"><title>Notes.</title><p>Our team did not observe or hear <italic><tp:taxon-name><tp:taxon-name-part taxon-name-part-type="genus" reg="Pseudacris">P.</tp:taxon-name-part><tp:taxon-name-part taxon-name-part-type="species" reg="clarkii">clarkii</tp:taxon-name-part></tp:taxon-name></italic> in 2002, but in 2003 I made audio recordings and collected a specimen (<abbrev xmlns:xlink="http://www.w3.org/1999/xlink" content-type="institution" xlink:title="Biodiversity Research and Teaching Collections at Texas A&amp;M University" id="ABBRID0EFDFK" xlink:type="simple">TCWC</abbrev> 93884) in temporarily flooded grasslands during drought-ending tropical rains. That specimen remains the only specimen of <italic><tp:taxon-name><tp:taxon-name-part taxon-name-part-type="genus" reg="Pseudacris">P.</tp:taxon-name-part><tp:taxon-name-part taxon-name-part-type="species" reg="clarkii">clarkii</tp:taxon-name-part></tp:taxon-name></italic> collected from the South Texas barrier islands, and among the eight research grade iNaturalist observations, the only observation based on a photo (<ext-link xmlns:xlink="http://www.w3.org/1999/xlink" xlink:type="simple" ext-link-type="uri" xlink:href="https://www.inaturalist.org/observations/12007443">https://www.inaturalist.org/observations/12007443</ext-link>). The species is not known from museum or iNaturalist records from <abbrev xmlns:xlink="http://www.w3.org/1999/xlink" xlink:title="South Padre Island" id="ABBRID0E1DFK" xlink:type="simple">SPI</abbrev> or Mustang islands. Only 18 of the 231 museum specimens from the study area have been collected since 1990. <xref ref-type="bibr" rid="B57">Rabalais (1975)</xref> categorized <italic><tp:taxon-name><tp:taxon-name-part taxon-name-part-type="genus" reg="Pseudacris">P.</tp:taxon-name-part><tp:taxon-name-part taxon-name-part-type="species" reg="clarkii">clarkii</tp:taxon-name-part></tp:taxon-name></italic> as “possible.” <xref ref-type="bibr" rid="B6">Baker and Rabalais (1978)</xref> did not mention it.</p></tp:treatment-sec><tp:treatment-sec><!--Section generated to contain objects referenced in tp:taxon-treatment.--><fig id="F4" position="float" orientation="portrait"><object-id xmlns:xlink="http://www.w3.org/1999/xlink" content-type="doi" xlink:type="simple">10.3897/zookeys.1073.57241.figure4</object-id><object-id xmlns:xlink="http://www.w3.org/1999/xlink" content-type="arpha" xlink:type="simple">92964018-C896-5B23-B856-1C199FCEE6A2</object-id><label>Figure 4.</label><caption><p>Eight Anurans found on North Padre Island <bold>a</bold><italic><tp:taxon-name><tp:taxon-name-part taxon-name-part-type="genus" reg="Bufo">Bufo</tp:taxon-name-part><tp:taxon-name-part taxon-name-part-type="species" reg="woodhousii">woodhousii</tp:taxon-name-part></tp:taxon-name></italic> (Woodhouse’s toad) <bold>b</bold><italic><tp:taxon-name><tp:taxon-name-part taxon-name-part-type="genus" reg="Bufo">Bufo</tp:taxon-name-part><tp:taxon-name-part taxon-name-part-type="species" reg="nebulifer">nebulifer</tp:taxon-name-part></tp:taxon-name></italic> (Gulf Coast toad; photograph by Alicia Walker) <bold>c</bold><italic><tp:taxon-name><tp:taxon-name-part taxon-name-part-type="genus" reg="Gastrophryne">Gastrophryne</tp:taxon-name-part><tp:taxon-name-part taxon-name-part-type="species" reg="carolinensis">carolinensis</tp:taxon-name-part></tp:taxon-name></italic> (eastern narrow-mouthed toad) <bold>d</bold><italic><tp:taxon-name><tp:taxon-name-part taxon-name-part-type="genus" reg="Hyla">Hyla</tp:taxon-name-part><tp:taxon-name-part taxon-name-part-type="species" reg="cinerea">cinerea</tp:taxon-name-part></tp:taxon-name></italic> (Green treefrog) <bold>e</bold><italic><tp:taxon-name><tp:taxon-name-part taxon-name-part-type="genus" reg="Hyla">Hyla</tp:taxon-name-part><tp:taxon-name-part taxon-name-part-type="species" reg="squirella">squirella</tp:taxon-name-part></tp:taxon-name></italic> (squirrel treefrog) <bold>f</bold><italic><tp:taxon-name><tp:taxon-name-part taxon-name-part-type="genus" reg="Pseudacris">Pseudacris</tp:taxon-name-part><tp:taxon-name-part taxon-name-part-type="species" reg="clarkii">clarkii</tp:taxon-name-part></tp:taxon-name></italic> (spotted chorus frog) <bold>g</bold><italic><tp:taxon-name><tp:taxon-name-part taxon-name-part-type="genus" reg="Rana">Rana</tp:taxon-name-part><tp:taxon-name-part taxon-name-part-type="species" reg="berlandieri">berlandieri</tp:taxon-name-part></tp:taxon-name></italic> (Rio Grande leopard frog) <bold>h</bold><italic><tp:taxon-name><tp:taxon-name-part taxon-name-part-type="genus" reg="Scaphiopus">Scaphiopus</tp:taxon-name-part><tp:taxon-name-part taxon-name-part-type="species" reg="hurterii">hurterii</tp:taxon-name-part></tp:taxon-name></italic> (Hurter’s spadefoot).</p></caption><graphic xmlns:xlink="http://www.w3.org/1999/xlink" xlink:href="zookeys-1073-119-g004.jpg" position="float" orientation="portrait" xlink:type="simple" id="oo_616297.jpg"><uri content-type="original_file" xlink:type="simple">https://binary.pensoft.net/fig/616297</uri></graphic></fig></tp:treatment-sec><ref-list><ref id="B57"><mixed-citation xmlns:xlink="http://www.w3.org/1999/xlink" xlink:type="simple"><person-group><name name-style="western"><surname>Rabalais</surname><given-names>N</given-names></name></person-group> (<year>1975</year>) Padre Island National Seashore checklist of reptiles and amphibians. Padre Island National Seashore informational bulletin No. 4, 2 pp.</mixed-citation></ref><ref id="B6"><mixed-citation xmlns:xlink="http://www.w3.org/1999/xlink" xlink:type="simple"><person-group><name name-style="western"><surname>Baker</surname><given-names>JK</given-names></name><name name-style="western"><surname>Rabalais</surname><given-names>N</given-names></name></person-group> (<year>1978</year>) Terrestrial vertebrates of Mustang and North Padre islands. Unpublished manuscript. Padre Island National Seashore Archives, 29 pp.</mixed-citation></ref></ref-list></tp:taxon-treatment>
