# Supplementary material for: An annotated checklist of the amphibians and reptiles of North Padre Island, Texas, USA, with comparisons to adjacent barrier island and mainland herpetofauna
Source: Zookeys. 2021 Nov 29;1073:119–75. doi: 10.3897/zookeys.1073.57241 (PMC8648712; doi:10.3897/zookeys.1073.57241)
Supplement: XML Treatment for Rana berlandieri [file zookeys.1073.57241-treatment12.xml]

<!DOCTYPE tp:taxon-treatment
  PUBLIC "-//TaxonX//DTD Taxonomic Treatment Publishing DTD v0 20100105//EN" "tax-treatment-NSO.dtd">
<tp:taxon-treatment xmlns:tp="http://www.plazi.org/taxpub"><tp:treatment-meta><kwd-group><label>Taxon classification</label><kwd>
                  <named-content content-type="kingdom">Animalia</named-content>
                </kwd><kwd>
                  <named-content content-type="order">Anura</named-content>
                </kwd><kwd>
                  <named-content content-type="family">Ranidae</named-content>
                </kwd></kwd-group><mixed-citation publication-type="journal"><person-group><name><surname>Duran</surname><given-names>Mike</given-names></name></person-group><article-title>An annotated checklist of the amphibians and reptiles of North Padre Island, Texas, USA, with comparisons to adjacent barrier island and mainland herpetofauna</article-title><source>Zookeys</source><day>29</day><month>11</month><year>2021</year><volume>1073</volume><fpage>119</fpage><lpage>175</lpage><pub-id pub-id-type="doi">10.3897/zookeys.1073.57241</pub-id></mixed-citation></tp:treatment-meta><tp:nomenclature><tp:taxon-name>
                <object-id xmlns:xlink="http://www.w3.org/1999/xlink" content-type="arpha" xlink:type="simple">8F2E06C2-C8F1-51CF-8254-4D56BF61BA87</object-id>
                <tp:taxon-name-part taxon-name-part-type="genus" reg="Rana">Rana</tp:taxon-name-part>
                <tp:taxon-name-part taxon-name-part-type="species" reg="berlandieri">berlandieri</tp:taxon-name-part>
              </tp:taxon-name><tp:taxon-authority>Baird, 1859</tp:taxon-authority><xref ref-type="fig" rid="F4">Rio Grande leopard frog Fig. 4g</xref></tp:nomenclature><tp:treatment-sec sec-type="notes" id="SECID0ECGFK"><title>Notes.</title><p>There are seven museum specimens of <italic><tp:taxon-name><tp:taxon-name-part taxon-name-part-type="genus" reg="Rana">R.</tp:taxon-name-part><tp:taxon-name-part taxon-name-part-type="species" reg="berlandieri">berlandieri</tp:taxon-name-part></tp:taxon-name></italic> from <abbrev xmlns:xlink="http://www.w3.org/1999/xlink" xlink:title="North Padre Island" id="ABBRID0ETGFK" xlink:type="simple">NPI</abbrev> and three from Mustang Island residing in the collections I surveyed. I found 584 specimens from the mainland portion of the seven counties. During the 2002–2003 surveys, I collected two specimens and audio-recorded the species at most ephemeral and man-made ponds in the 24 km south of Packery Channel.</p><p>I collected one specimen that was particularly noteworthy because of its locality: <abbrev xmlns:xlink="http://www.w3.org/1999/xlink" content-type="institution" xlink:title="Biodiversity Research and Teaching Collections at Texas A&amp;M University" id="ABBRID0EZGFK" xlink:type="simple">TCWC</abbrev> 93885 was collected ~ 80.5 km south of the southern end of Park Road 22. That locality is a narrow, arid, and sparsely vegetated part of the island between two wash-over channel depressions that sometimes hold freshwater but are periodically flooded with saline water from the Gulf of Mexico and hypersaline water from the Laguna Madre. Permanent or long-lasting freshwater, usually associated with <italic><tp:taxon-name><tp:taxon-name-part taxon-name-part-type="genus" reg="Rana">R.</tp:taxon-name-part><tp:taxon-name-part taxon-name-part-type="species" reg="berlandieri">berlandieri</tp:taxon-name-part></tp:taxon-name></italic>, is not present. When I last visited that site in June 2018, the ponds only supported halophytic vegetation around its edges, which were crusted with salt. The survival strategies and dynamics of that population segment deserve further study.</p></tp:treatment-sec><tp:treatment-sec><!--Section generated to contain objects referenced in tp:taxon-treatment.--><fig id="F4" position="float" orientation="portrait"><object-id xmlns:xlink="http://www.w3.org/1999/xlink" content-type="doi" xlink:type="simple">10.3897/zookeys.1073.57241.figure4</object-id><object-id xmlns:xlink="http://www.w3.org/1999/xlink" content-type="arpha" xlink:type="simple">92964018-C896-5B23-B856-1C199FCEE6A2</object-id><label>Figure 4.</label><caption><p>Eight Anurans found on North Padre Island <bold>a</bold><italic><tp:taxon-name><tp:taxon-name-part taxon-name-part-type="genus" reg="Bufo">Bufo</tp:taxon-name-part><tp:taxon-name-part taxon-name-part-type="species" reg="woodhousii">woodhousii</tp:taxon-name-part></tp:taxon-name></italic> (Woodhouse’s toad) <bold>b</bold><italic><tp:taxon-name><tp:taxon-name-part taxon-name-part-type="genus" reg="Bufo">Bufo</tp:taxon-name-part><tp:taxon-name-part taxon-name-part-type="species" reg="nebulifer">nebulifer</tp:taxon-name-part></tp:taxon-name></italic> (Gulf Coast toad; photograph by Alicia Walker) <bold>c</bold><italic><tp:taxon-name><tp:taxon-name-part taxon-name-part-type="genus" reg="Gastrophryne">Gastrophryne</tp:taxon-name-part><tp:taxon-name-part taxon-name-part-type="species" reg="carolinensis">carolinensis</tp:taxon-name-part></tp:taxon-name></italic> (eastern narrow-mouthed toad) <bold>d</bold><italic><tp:taxon-name><tp:taxon-name-part taxon-name-part-type="genus" reg="Hyla">Hyla</tp:taxon-name-part><tp:taxon-name-part taxon-name-part-type="species" reg="cinerea">cinerea</tp:taxon-name-part></tp:taxon-name></italic> (Green treefrog) <bold>e</bold><italic><tp:taxon-name><tp:taxon-name-part taxon-name-part-type="genus" reg="Hyla">Hyla</tp:taxon-name-part><tp:taxon-name-part taxon-name-part-type="species" reg="squirella">squirella</tp:taxon-name-part></tp:taxon-name></italic> (squirrel treefrog) <bold>f</bold><italic><tp:taxon-name><tp:taxon-name-part taxon-name-part-type="genus" reg="Pseudacris">Pseudacris</tp:taxon-name-part><tp:taxon-name-part taxon-name-part-type="species" reg="clarkii">clarkii</tp:taxon-name-part></tp:taxon-name></italic> (spotted chorus frog) <bold>g</bold><italic><tp:taxon-name><tp:taxon-name-part taxon-name-part-type="genus" reg="Rana">Rana</tp:taxon-name-part><tp:taxon-name-part taxon-name-part-type="species" reg="berlandieri">berlandieri</tp:taxon-name-part></tp:taxon-name></italic> (Rio Grande leopard frog) <bold>h</bold><italic><tp:taxon-name><tp:taxon-name-part taxon-name-part-type="genus" reg="Scaphiopus">Scaphiopus</tp:taxon-name-part><tp:taxon-name-part taxon-name-part-type="species" reg="hurterii">hurterii</tp:taxon-name-part></tp:taxon-name></italic> (Hurter’s spadefoot).</p></caption><graphic xmlns:xlink="http://www.w3.org/1999/xlink" xlink:href="zookeys-1073-119-g004.jpg" position="float" orientation="portrait" xlink:type="simple" id="oo_616297.jpg"><uri content-type="original_file" xlink:type="simple">https://binary.pensoft.net/fig/616297</uri></graphic></fig></tp:treatment-sec></tp:taxon-treatment>
