# Supplementary material for: An annotated checklist of the amphibians and reptiles of North Padre Island, Texas, USA, with comparisons to adjacent barrier island and mainland herpetofauna
Source: Zookeys. 2021 Nov 29;1073:119–75. doi: 10.3897/zookeys.1073.57241 (PMC8648712; doi:10.3897/zookeys.1073.57241)
Supplement: XML Treatment for Rana catesbeiana [file zookeys.1073.57241-treatment13.xml]

<!DOCTYPE tp:taxon-treatment
  PUBLIC "-//TaxonX//DTD Taxonomic Treatment Publishing DTD v0 20100105//EN" "tax-treatment-NSO.dtd">
<tp:taxon-treatment xmlns:tp="http://www.plazi.org/taxpub"><tp:treatment-meta><kwd-group><label>Taxon classification</label><kwd>
                  <named-content content-type="kingdom">Animalia</named-content>
                </kwd><kwd>
                  <named-content content-type="order">Anura</named-content>
                </kwd><kwd>
                  <named-content content-type="family">Ranidae</named-content>
                </kwd></kwd-group><mixed-citation publication-type="journal"><person-group><name><surname>Duran</surname><given-names>Mike</given-names></name></person-group><article-title>An annotated checklist of the amphibians and reptiles of North Padre Island, Texas, USA, with comparisons to adjacent barrier island and mainland herpetofauna</article-title><source>Zookeys</source><day>29</day><month>11</month><year>2021</year><volume>1073</volume><fpage>119</fpage><lpage>175</lpage><pub-id pub-id-type="doi">10.3897/zookeys.1073.57241</pub-id></mixed-citation></tp:treatment-meta><tp:nomenclature><tp:taxon-name>
                <object-id xmlns:xlink="http://www.w3.org/1999/xlink" content-type="arpha" xlink:type="simple">17607BC2-2DA4-5595-8511-6FEEBF72E1FE</object-id>
                <tp:taxon-name-part taxon-name-part-type="genus" reg="Rana">Rana</tp:taxon-name-part>
                <tp:taxon-name-part taxon-name-part-type="species" reg="catesbeiana">catesbeiana</tp:taxon-name-part>
              </tp:taxon-name><tp:taxon-authority>Shaw, 1802</tp:taxon-authority></tp:nomenclature><tp:treatment-sec sec-type="notes" id="SECID0ENIFK"><title>Notes.</title><p>A 2018 iNaturalist observation, based on an audio file, is the first and only record of <italic><tp:taxon-name><tp:taxon-name-part taxon-name-part-type="genus" reg="Rana">Rana</tp:taxon-name-part><tp:taxon-name-part taxon-name-part-type="species" reg="catesbeiana">catesbeiana</tp:taxon-name-part></tp:taxon-name></italic> on <abbrev xmlns:xlink="http://www.w3.org/1999/xlink" xlink:title="North Padre Island" id="ABBRID0E5IFK" xlink:type="simple">NPI</abbrev> (<ext-link xmlns:xlink="http://www.w3.org/1999/xlink" xlink:type="simple" ext-link-type="uri" xlink:href="https://www.inaturalist.org/observations/8027494">https://www.inaturalist.org/observations/8027494</ext-link>). Other experienced listeners have concurred on the identification of that call, but because of the poor quality of the recording, I cannot confirm with complete certainty that the call is that of <italic><tp:taxon-name><tp:taxon-name-part taxon-name-part-type="genus" reg="Rana">R.</tp:taxon-name-part><tp:taxon-name-part taxon-name-part-type="species" reg="catesbeiana">catesbeiana</tp:taxon-name-part></tp:taxon-name></italic>. The <abbrev xmlns:xlink="http://www.w3.org/1999/xlink" xlink:title="North Padre Island" id="ABBRID0ESJFK" xlink:type="simple">NPI</abbrev> record is from the northern tip of the island, near Packery Channel. The species is relatively common in Aransas, Nueces, and San Patricio counties and much of the United States but uncommon in the counties adjacent to Padre Island. There were 77 museum specimens from the seven counties. The species requires relatively permanent freshwater for its long-lived larvae, therefore its habitat on <abbrev xmlns:xlink="http://www.w3.org/1999/xlink" xlink:title="North Padre Island" id="ABBRID0EWJFK" xlink:type="simple">NPI</abbrev> is probably limited to several small man-made ponds within the urbanized northernmost part of the island and three manmade ponds in the northern part of the Padre Island National Seashore. The lake that occurs near the middle of the island, from ~ 22.5 km south of Packery Channel to ~ 27 km south of Packery Channel is periodically dry but, in some years, might hold water long enough for <italic><tp:taxon-name><tp:taxon-name-part taxon-name-part-type="genus" reg="Rana">R.</tp:taxon-name-part><tp:taxon-name-part taxon-name-part-type="species" reg="catesbeiana">catesbeiana</tp:taxon-name-part></tp:taxon-name></italic> reproduction. There is little to no habitat for the species in the southern 143 km of Padre Island. The species is a non-native and invasive in the western United States, where it competes with and preys on native fauna. Its recent arrival on North Padre and Mustang islands might be considered invasive.</p></tp:treatment-sec></tp:taxon-treatment>
