# Supplementary material for: An annotated checklist of the amphibians and reptiles of North Padre Island, Texas, USA, with comparisons to adjacent barrier island and mainland herpetofauna
Source: Zookeys. 2021 Nov 29;1073:119–75. doi: 10.3897/zookeys.1073.57241 (PMC8648712; doi:10.3897/zookeys.1073.57241)
Supplement: XML Treatment for Rana sphenocephala [file zookeys.1073.57241-treatment14.xml]

<!DOCTYPE tp:taxon-treatment
  PUBLIC "-//TaxonX//DTD Taxonomic Treatment Publishing DTD v0 20100105//EN" "tax-treatment-NSO.dtd">
<tp:taxon-treatment xmlns:tp="http://www.plazi.org/taxpub"><tp:treatment-meta><kwd-group><label>Taxon classification</label><kwd>
                  <named-content content-type="kingdom">Animalia</named-content>
                </kwd><kwd>
                  <named-content content-type="order">Anura</named-content>
                </kwd><kwd>
                  <named-content content-type="family">Ranidae</named-content>
                </kwd></kwd-group><mixed-citation publication-type="journal"><person-group><name><surname>Duran</surname><given-names>Mike</given-names></name></person-group><article-title>An annotated checklist of the amphibians and reptiles of North Padre Island, Texas, USA, with comparisons to adjacent barrier island and mainland herpetofauna</article-title><source>Zookeys</source><day>29</day><month>11</month><year>2021</year><volume>1073</volume><fpage>119</fpage><lpage>175</lpage><pub-id pub-id-type="doi">10.3897/zookeys.1073.57241</pub-id></mixed-citation></tp:treatment-meta><tp:nomenclature><tp:taxon-name>
                <object-id xmlns:xlink="http://www.w3.org/1999/xlink" content-type="arpha" xlink:type="simple">14952962-912F-5687-8DE9-20BE3189C4EE</object-id>
                <tp:taxon-name-part taxon-name-part-type="genus" reg="Rana">Rana</tp:taxon-name-part>
                <tp:taxon-name-part taxon-name-part-type="species" reg="sphenocephala">sphenocephala</tp:taxon-name-part>
              </tp:taxon-name><tp:taxon-authority>Cope, 1886</tp:taxon-authority><xref ref-type="supplementary-material" rid="S4">Southern leopard frog Suppl. material 4</xref></tp:nomenclature><tp:treatment-sec sec-type="notes" id="SECID0ENLFK"><title>Notes.</title><p>There is one <italic><tp:taxon-name><tp:taxon-name-part taxon-name-part-type="genus" reg="Rana">Rana</tp:taxon-name-part><tp:taxon-name-part taxon-name-part-type="species" reg="sphenocephala">sphenocephala</tp:taxon-name-part></tp:taxon-name></italic> specimen from Padre Island (<named-content xmlns:xlink="http://www.w3.org/1999/xlink" content-type="dwc:institutional_code" xlink:type="simple">TNHC</named-content> 65562), which was also the first and only specimen from Kleberg County (<xref ref-type="bibr" rid="B22">Duran and Hall 2013</xref>). There are no other records for the South Texas barrier islands or from the inland portion of the counties adjacent to Padre Island south of Nueces County. There are 176 museum specimens from the mainland counties adjacent to Mustang Island. In 2013, I made an audio recording of <italic><tp:taxon-name><tp:taxon-name-part taxon-name-part-type="genus" reg="Rana">R.</tp:taxon-name-part><tp:taxon-name-part taxon-name-part-type="species" reg="sphenocephala">sphenocephala</tp:taxon-name-part></tp:taxon-name></italic> (Suppl. material <xref ref-type="supplementary-material" rid="S4">4</xref>; iNaturalist observation: <ext-link xmlns:xlink="http://www.w3.org/1999/xlink" xlink:type="simple" ext-link-type="uri" xlink:href="https://www.inaturalist.org/observations/314642">https://www.inaturalist.org/observations/314642</ext-link>), which was only the second verifiable record for the islands and the first within <abbrev xmlns:xlink="http://www.w3.org/1999/xlink" xlink:title="Padre Island National Seashore" id="ABBRID0E5MFK" xlink:type="simple">PINS</abbrev>. That recording may include <italic><tp:taxon-name><tp:taxon-name-part taxon-name-part-type="genus" reg="Rana">R.</tp:taxon-name-part><tp:taxon-name-part taxon-name-part-type="species" reg="berlandieri">berlandieri</tp:taxon-name-part></tp:taxon-name></italic> calling at the same time, but that is not clear. The species was not mentioned by either <xref ref-type="bibr" rid="B57">Rabalais (1975)</xref> or <xref ref-type="bibr" rid="B6">Baker and Rabalais (1978)</xref>.</p><p>Dorsolateral ridges inset posteriorly at the groin in <italic><tp:taxon-name><tp:taxon-name-part taxon-name-part-type="genus" reg="Rana">R.</tp:taxon-name-part><tp:taxon-name-part taxon-name-part-type="species" reg="berlandieri">berlandieri</tp:taxon-name-part></tp:taxon-name></italic> usually distinguish it from <italic><tp:taxon-name><tp:taxon-name-part taxon-name-part-type="genus" reg="Rana">R.</tp:taxon-name-part><tp:taxon-name-part taxon-name-part-type="species" reg="sphenocephala">sphenocephala</tp:taxon-name-part></tp:taxon-name></italic>, but dorsolateral ridges of some <italic><tp:taxon-name><tp:taxon-name-part taxon-name-part-type="genus" reg="Rana">Rana</tp:taxon-name-part></tp:taxon-name></italic> specimens from <abbrev xmlns:xlink="http://www.w3.org/1999/xlink" xlink:title="North Padre Island" id="ABBRID0EUOFK" xlink:type="simple">NPI</abbrev> are not distinctly inset. We examined many specimens in the field and could never say that any of them were distinctly typical of <italic><tp:taxon-name><tp:taxon-name-part taxon-name-part-type="genus" reg="Rana">R.</tp:taxon-name-part><tp:taxon-name-part taxon-name-part-type="species" reg="sphenocephala">sphenocephala</tp:taxon-name-part></tp:taxon-name></italic>. While morphological differences between the species were not consistently differentiating, their calls are quite different and perhaps better evidence of their occurrence on the island than specimens or photos. The audio file of <italic><tp:taxon-name><tp:taxon-name-part taxon-name-part-type="genus" reg="Rana">R.</tp:taxon-name-part><tp:taxon-name-part taxon-name-part-type="species" reg="sphenocephala">sphenocephala</tp:taxon-name-part></tp:taxon-name></italic> calling may also include <italic><tp:taxon-name><tp:taxon-name-part taxon-name-part-type="genus" reg="Rana">R.</tp:taxon-name-part><tp:taxon-name-part taxon-name-part-type="species" reg="berlandieri">berlandieri</tp:taxon-name-part></tp:taxon-name></italic> calling at the same time. <xref ref-type="bibr" rid="B29">Hillis (1981)</xref> reported on sympatric populations of three ranid species and identified pre-mating isolating mechanisms, including staggered breeding times and habitat.</p></tp:treatment-sec><tp:treatment-sec><!--Section generated to contain objects referenced in tp:taxon-treatment.--><supplementary-material xmlns:xlink="http://www.w3.org/1999/xlink" id="S4" position="float" orientation="portrait" xlink:type="simple"><object-id content-type="doi" xlink:type="simple">10.3897/zookeys.1073.57241.suppl4</object-id><object-id content-type="arpha" xlink:type="simple">A6411082-D54B-5A3F-82D4-A19EAB02524E</object-id><label>Supplementary material 4</label><caption><p><italic><tp:taxon-name><tp:taxon-name-part taxon-name-part-type="genus" reg="Rana">Rana</tp:taxon-name-part><tp:taxon-name-part taxon-name-part-type="species" reg="sphenocephala">sphenocephala</tp:taxon-name-part></tp:taxon-name></italic> and possibly <italic><tp:taxon-name><tp:taxon-name-part taxon-name-part-type="genus" reg="Rana">R.</tp:taxon-name-part><tp:taxon-name-part taxon-name-part-type="species" reg="berlandieri">berlandieri</tp:taxon-name-part></tp:taxon-name></italic> calling, 10 February 2013</p></caption><statement content-type="dataType"><label>Data type</label><p>Sound file.</p></statement><statement content-type="notes"><label>Explanation note</label><p>Audio of <tp:taxon-name><tp:taxon-name-part taxon-name-part-type="genus" reg="Rana">Rana</tp:taxon-name-part><tp:taxon-name-part taxon-name-part-type="species" reg="sphenocephala">sphenocephala</tp:taxon-name-part></tp:taxon-name> and possibly <tp:taxon-name><tp:taxon-name-part taxon-name-part-type="genus" reg="Rana">R.</tp:taxon-name-part><tp:taxon-name-part taxon-name-part-type="species" reg="berlandieri">berlandieri</tp:taxon-name-part></tp:taxon-name> calling on the night of February 10, 2013.</p></statement><media xlink:href="zookeys-1073-119-s004.mp3" mimetype="audio" mime-subtype="mpeg" position="float" orientation="portrait" xlink:type="simple" id="oo_616348.mp3"><uri content-type="original_file" xlink:type="simple">https://binary.pensoft.net/file/616348</uri></media><permissions><license xlink:type="simple"><license-p>This dataset is made available under the Open Database License (http://opendatacommons.org/licenses/odbl/1.0/). The Open Database License (ODbL) is a license agreement intended to allow users to freely share, modify, and use this Dataset while maintaining this same freedom for others, provided that the original source and author(s) are credited.</license-p></license></permissions><attrib specific-use="authors">Mike Duran</attrib></supplementary-material></tp:treatment-sec><ref-list><ref id="B22"><mixed-citation xmlns:xlink="http://www.w3.org/1999/xlink" xlink:type="simple"><person-group><name name-style="western"><surname>Duran</surname><given-names>CM</given-names></name><name name-style="western"><surname>Hall</surname><given-names>DW</given-names></name></person-group> (<year>2013</year>) <article-title>Geographic distribution. <italic><tp:taxon-name><tp:taxon-name-part taxon-name-part-type="genus">Rana</tp:taxon-name-part><tp:taxon-name-part taxon-name-part-type="species">sphenocephala</tp:taxon-name-part></tp:taxon-name></italic> (southern leopard frog).</article-title><source>Herpetological Review</source><volume>44</volume>(<issue>4</issue>): <fpage>622</fpage>.</mixed-citation></ref><ref id="B57"><mixed-citation xmlns:xlink="http://www.w3.org/1999/xlink" xlink:type="simple"><person-group><name name-style="western"><surname>Rabalais</surname><given-names>N</given-names></name></person-group> (<year>1975</year>) Padre Island National Seashore checklist of reptiles and amphibians. Padre Island National Seashore informational bulletin No. 4, 2 pp.</mixed-citation></ref><ref id="B6"><mixed-citation xmlns:xlink="http://www.w3.org/1999/xlink" xlink:type="simple"><person-group><name name-style="western"><surname>Baker</surname><given-names>JK</given-names></name><name name-style="western"><surname>Rabalais</surname><given-names>N</given-names></name></person-group> (<year>1978</year>) Terrestrial vertebrates of Mustang and North Padre islands. Unpublished manuscript. Padre Island National Seashore Archives, 29 pp.</mixed-citation></ref><ref id="B29"><mixed-citation xmlns:xlink="http://www.w3.org/1999/xlink" xlink:type="simple"><person-group><name name-style="western"><surname>Hillis</surname><given-names>DM</given-names></name></person-group> (<year>1981</year>) <article-title>Premating isolating mechanisms among three species of the <italic><tp:taxon-name><tp:taxon-name-part taxon-name-part-type="genus">Rana</tp:taxon-name-part><tp:taxon-name-part taxon-name-part-type="species">pipiens</tp:taxon-name-part></tp:taxon-name></italic> complex in Texas and southern Oklahoma.</article-title><source>Copeia</source><volume>1981</volume>: <fpage>312</fpage>–<lpage>319</lpage>. <ext-link xlink:type="simple" ext-link-type="doi" xlink:href="10.2307/1444220">https://doi.org/10.2307/1444220</ext-link></mixed-citation></ref></ref-list></tp:taxon-treatment>
