# Supplementary material for: An annotated checklist of the amphibians and reptiles of North Padre Island, Texas, USA, with comparisons to adjacent barrier island and mainland herpetofauna
Source: Zookeys. 2021 Nov 29;1073:119–75. doi: 10.3897/zookeys.1073.57241 (PMC8648712; doi:10.3897/zookeys.1073.57241)
Supplement: XML Treatment for Chelydra serpentina [file zookeys.1073.57241-treatment17.xml]

<!DOCTYPE tp:taxon-treatment
  PUBLIC "-//TaxonX//DTD Taxonomic Treatment Publishing DTD v0 20100105//EN" "tax-treatment-NSO.dtd">
<tp:taxon-treatment xmlns:tp="http://www.plazi.org/taxpub"><tp:treatment-meta><kwd-group><label>Taxon classification</label><kwd>
                  <named-content content-type="kingdom">Animalia</named-content>
                </kwd><kwd>
                  <named-content content-type="order">Testudines</named-content>
                </kwd><kwd>
                  <named-content content-type="family">Chelydridae</named-content>
                </kwd></kwd-group><mixed-citation publication-type="journal"><person-group><name><surname>Duran</surname><given-names>Mike</given-names></name></person-group><article-title>An annotated checklist of the amphibians and reptiles of North Padre Island, Texas, USA, with comparisons to adjacent barrier island and mainland herpetofauna</article-title><source>Zookeys</source><day>29</day><month>11</month><year>2021</year><volume>1073</volume><fpage>119</fpage><lpage>175</lpage><pub-id pub-id-type="doi">10.3897/zookeys.1073.57241</pub-id></mixed-citation></tp:treatment-meta><tp:nomenclature><tp:taxon-name>
                <object-id xmlns:xlink="http://www.w3.org/1999/xlink" content-type="arpha" xlink:type="simple">18E7CEEA-7E2D-56AE-B777-0D662BCBE928</object-id>
                <tp:taxon-name-part taxon-name-part-type="genus" reg="Chelydra">Chelydra</tp:taxon-name-part>
                <tp:taxon-name-part taxon-name-part-type="species" reg="serpentina">serpentina</tp:taxon-name-part>
              </tp:taxon-name><tp:taxon-authority>Linnaeus, 1758</tp:taxon-authority><xref ref-type="fig" rid="F5">Common snapping turtle Fig. 5b</xref></tp:nomenclature><tp:treatment-sec sec-type="notes" id="SECID0EWLGK"><title>Notes.</title><p>A photo taken by a <abbrev xmlns:xlink="http://www.w3.org/1999/xlink" xlink:title="Padre Island National Seashore" id="ABBRID0E3LGK" xlink:type="simple">PINS</abbrev> staff member in 2007 (<named-content xmlns:xlink="http://www.w3.org/1999/xlink" content-type="dwc:institutional_code" xlink:type="simple">TNHC</named-content> 86867) is the only verifiable record of <italic><tp:taxon-name><tp:taxon-name-part taxon-name-part-type="genus" reg="Chelydra">Chelydra</tp:taxon-name-part><tp:taxon-name-part taxon-name-part-type="species" reg="serpentina">serpentina</tp:taxon-name-part></tp:taxon-name></italic> from the South Texas barrier islands, though <xref ref-type="bibr" rid="B6">Baker and Rabalais (1978)</xref> reported that a live specimen had washed up on an <abbrev xmlns:xlink="http://www.w3.org/1999/xlink" xlink:title="North Padre Island" id="ABBRID0EXMGK" xlink:type="simple">NPI</abbrev> beach near the Malaquite Visitor Center. The species is not known from the counties adjacent to North and South Padre Island (<xref ref-type="bibr" rid="B19">Dixon 2013</xref>). I witnessed a <abbrev xmlns:xlink="http://www.w3.org/1999/xlink" xlink:title="Padre Island National Seashore" id="ABBRID0E6MGK" xlink:type="simple">PINS</abbrev> visitor attempting to release a red-eared slider (<italic><tp:taxon-name><tp:taxon-name-part taxon-name-part-type="genus" reg="Trachemys">Trachemys</tp:taxon-name-part><tp:taxon-name-part taxon-name-part-type="species" reg="scripta">scripta</tp:taxon-name-part><tp:taxon-name-part taxon-name-part-type="subspecies" reg="elegans">elegans</tp:taxon-name-part></tp:taxon-name></italic>) into the Gulf of Mexico surf in 2007 and suspect <italic><tp:taxon-name><tp:taxon-name-part taxon-name-part-type="genus" reg="Chelydra">C.</tp:taxon-name-part><tp:taxon-name-part taxon-name-part-type="species" reg="serpentina">serpentina</tp:taxon-name-part></tp:taxon-name></italic> may have arrived on the island as a similar misguided rescue attempt. <xref ref-type="bibr" rid="B6">Baker and Rabalais (1978)</xref> speculated that freshwater Chelonians might be washed into the Gulf by flooding, then carried out of their native range by longshore currents. There is no evidence that <italic><tp:taxon-name><tp:taxon-name-part taxon-name-part-type="genus" reg="Chelydra">C.</tp:taxon-name-part><tp:taxon-name-part taxon-name-part-type="species" reg="serpentina">serpentina</tp:taxon-name-part></tp:taxon-name></italic> occurs on the islands naturally.</p></tp:treatment-sec><tp:treatment-sec><!--Section generated to contain objects referenced in tp:taxon-treatment.--><fig id="F5" position="float" orientation="portrait"><object-id xmlns:xlink="http://www.w3.org/1999/xlink" content-type="doi" xlink:type="simple">10.3897/zookeys.1073.57241.figure5</object-id><object-id xmlns:xlink="http://www.w3.org/1999/xlink" content-type="arpha" xlink:type="simple">F5013F8F-F012-5AB2-9E6F-CD1C5C678E8C</object-id><label>Figure 5.</label><caption><p>Eight reptiles that occur on North Padre Island <bold>a</bold><italic><tp:taxon-name><tp:taxon-name-part taxon-name-part-type="genus" reg="Eretmochelys">Eretmochelys</tp:taxon-name-part><tp:taxon-name-part taxon-name-part-type="species" reg="imbricata">imbricata</tp:taxon-name-part></tp:taxon-name></italic> (Hawksbill sea turtle) <bold>b</bold><italic><tp:taxon-name><tp:taxon-name-part taxon-name-part-type="genus" reg="Chelydra">Chelydra</tp:taxon-name-part><tp:taxon-name-part taxon-name-part-type="species" reg="serpentina">serpentina</tp:taxon-name-part></tp:taxon-name></italic> (common snapping turtle) <bold>c</bold><italic><tp:taxon-name><tp:taxon-name-part taxon-name-part-type="genus" reg="Malaclemys">Malaclemys</tp:taxon-name-part><tp:taxon-name-part taxon-name-part-type="species" reg="terrapin">terrapin</tp:taxon-name-part></tp:taxon-name></italic> (diamondback <tp:taxon-name><tp:taxon-name-part taxon-name-part-type="genus" reg="Malaclemys"/><tp:taxon-name-part taxon-name-part-type="species" reg="terrapin">terrapin</tp:taxon-name-part></tp:taxon-name>) <bold>d</bold><italic><tp:taxon-name><tp:taxon-name-part taxon-name-part-type="genus" reg="Trachemys">Trachemys</tp:taxon-name-part><tp:taxon-name-part taxon-name-part-type="species" reg="scripta">scripta</tp:taxon-name-part></tp:taxon-name></italic> (pond slider) <bold>e</bold><italic><tp:taxon-name><tp:taxon-name-part taxon-name-part-type="genus" reg="Ophisaurus">Ophisaurus</tp:taxon-name-part><tp:taxon-name-part taxon-name-part-type="species" reg="attenuatus">attenuatus</tp:taxon-name-part></tp:taxon-name></italic> (slender glass lizard) <bold>f</bold><italic><tp:taxon-name><tp:taxon-name-part taxon-name-part-type="genus" reg="Hemidactylus">Hemidactylus</tp:taxon-name-part><tp:taxon-name-part taxon-name-part-type="species" reg="turcicus">turcicus</tp:taxon-name-part></tp:taxon-name></italic> (Mediterranean house gecko) <bold>g</bold><italic><tp:taxon-name><tp:taxon-name-part taxon-name-part-type="genus" reg="Holbrookia">Holbrookia</tp:taxon-name-part><tp:taxon-name-part taxon-name-part-type="species" reg="propinqua">propinqua</tp:taxon-name-part></tp:taxon-name></italic> (keeled earless lizard) <bold>h</bold><italic><tp:taxon-name><tp:taxon-name-part taxon-name-part-type="genus" reg="Phrynosoma">Phrynosoma</tp:taxon-name-part><tp:taxon-name-part taxon-name-part-type="species" reg="cornutum">cornutum</tp:taxon-name-part></tp:taxon-name></italic> (Texas horned lizard; photograph by Jerry Batey).</p></caption><graphic xmlns:xlink="http://www.w3.org/1999/xlink" xlink:href="zookeys-1073-119-g005.jpg" position="float" orientation="portrait" xlink:type="simple" id="oo_616298.jpg"><uri content-type="original_file" xlink:type="simple">https://binary.pensoft.net/fig/616298</uri></graphic></fig></tp:treatment-sec><ref-list><ref id="B6"><mixed-citation xmlns:xlink="http://www.w3.org/1999/xlink" xlink:type="simple"><person-group><name name-style="western"><surname>Baker</surname><given-names>JK</given-names></name><name name-style="western"><surname>Rabalais</surname><given-names>N</given-names></name></person-group> (<year>1978</year>) Terrestrial vertebrates of Mustang and North Padre islands. Unpublished manuscript. Padre Island National Seashore Archives, 29 pp.</mixed-citation></ref><ref id="B19"><mixed-citation xmlns:xlink="http://www.w3.org/1999/xlink" xlink:type="simple"><person-group><name name-style="western"><surname>Dixon</surname><given-names>JR</given-names></name></person-group> (<year>2013</year>) <source>Amphibians and Reptiles of Texas, 3<sup>rd</sup> Ed.</source><publisher-name>Texas A&amp;M University Press</publisher-name>, <publisher-loc>College Station, Texas</publisher-loc>, <size units="page">477 pp</size>.</mixed-citation></ref></ref-list></tp:taxon-treatment>
