# Supplementary material for: An annotated checklist of the amphibians and reptiles of North Padre Island, Texas, USA, with comparisons to adjacent barrier island and mainland herpetofauna
Source: Zookeys. 2021 Nov 29;1073:119–75. doi: 10.3897/zookeys.1073.57241 (PMC8648712; doi:10.3897/zookeys.1073.57241)
Supplement: XML Treatment for Malaclemys terrapin [file zookeys.1073.57241-treatment18.xml]

<!DOCTYPE tp:taxon-treatment
  PUBLIC "-//TaxonX//DTD Taxonomic Treatment Publishing DTD v0 20100105//EN" "tax-treatment-NSO.dtd">
<tp:taxon-treatment xmlns:tp="http://www.plazi.org/taxpub"><tp:treatment-meta><kwd-group><label>Taxon classification</label><kwd>
                  <named-content content-type="kingdom">Animalia</named-content>
                </kwd><kwd>
                  <named-content content-type="order">Testudines</named-content>
                </kwd><kwd>
                  <named-content content-type="family">Emydidae</named-content>
                </kwd></kwd-group><mixed-citation publication-type="journal"><person-group><name><surname>Duran</surname><given-names>Mike</given-names></name></person-group><article-title>An annotated checklist of the amphibians and reptiles of North Padre Island, Texas, USA, with comparisons to adjacent barrier island and mainland herpetofauna</article-title><source>Zookeys</source><day>29</day><month>11</month><year>2021</year><volume>1073</volume><fpage>119</fpage><lpage>175</lpage><pub-id pub-id-type="doi">10.3897/zookeys.1073.57241</pub-id></mixed-citation></tp:treatment-meta><tp:nomenclature><tp:taxon-name>
                <object-id xmlns:xlink="http://www.w3.org/1999/xlink" content-type="arpha" xlink:type="simple">F325DBBF-B929-50D9-A8CA-879653660FE8</object-id>
                <tp:taxon-name-part taxon-name-part-type="genus" reg="Malaclemys">Malaclemys</tp:taxon-name-part>
                <tp:taxon-name-part taxon-name-part-type="species" reg="terrapin">terrapin</tp:taxon-name-part>
              </tp:taxon-name><tp:taxon-authority>Schoepff, 1793</tp:taxon-authority><xref ref-type="fig" rid="F5">Diamondback terrapin Fig. 5c</xref></tp:nomenclature><tp:treatment-sec sec-type="notes" id="SECID0E4PGK"><title>Notes.</title><p>There were no specimens or iNaturalist observations of <italic><tp:taxon-name><tp:taxon-name-part taxon-name-part-type="genus" reg="Malaclemys">M.</tp:taxon-name-part><tp:taxon-name-part taxon-name-part-type="species" reg="terrapin">terrapin</tp:taxon-name-part></tp:taxon-name></italic> from the South Texas barrier islands until one juvenile was collected, and another juvenile was photographed in an urbanized part of southernmost South Padre Island in February and March 2019 (<xref ref-type="bibr" rid="B26">Guadiana et al. 2020</xref>). The live specimen (photo voucher <named-content xmlns:xlink="http://www.w3.org/1999/xlink" content-type="dwc:institutional_code" xlink:type="simple">TNHC</named-content> 114470; Fig. <xref ref-type="fig" rid="F5">5c</xref>), which was collected ~200 m west of the forebeach, is now housed in the Gladys Porter Zoo in Brownsville, Texas. The photo of the other specimen (<named-content xmlns:xlink="http://www.w3.org/1999/xlink" content-type="dwc:institutional_code" xlink:type="simple">TNHC</named-content> 114630) appears to have been taken on the wet sand of the forebeach. Those localities are ~ 180 km south of the nearest localities in Corpus Christi Bay. Within the study area, there are 30 museum specimens from estuarine bays and marshes in Aransas, Nueces, and San Patricio counties. There are 80 museum specimens in all of Texas. Salt secreting glands allow <italic><tp:taxon-name><tp:taxon-name-part taxon-name-part-type="genus" reg="Malaclemys">M.</tp:taxon-name-part><tp:taxon-name-part taxon-name-part-type="species" reg="terrapin">terrapin</tp:taxon-name-part></tp:taxon-name></italic> to adjust to changing salinity, but there are no verifiable records from the hypersaline Laguna Madre, and it is rarely observed in 100% seawater; I found only one iNaturalist record (<ext-link xmlns:xlink="http://www.w3.org/1999/xlink" xlink:type="simple" ext-link-type="uri" xlink:href="https://www.inaturalist.org/observations/21335833">https://www.inaturalist.org/observations/21335833</ext-link>) and one museum specimen (<named-content xmlns:xlink="http://www.w3.org/1999/xlink" content-type="dwc:institutional_code" xlink:type="simple">TNHC</named-content> 7421) from the seaward side of a Texas barrier island or peninsula: both were found on the Bolivar Peninsula, one near Rollover Pass and one near the mouth of Galveston Bay. Brackish marshes, usually associated with the species, are mostly absent along the shores of the Upper Laguna Madre and sparse along the shores of the Lower Laguna Madre. The species might enter the Upper Laguna Madre during times of lower salinity, then leave as salinity levels rise, a process characterized as “behavioral osmoregulation” by <xref ref-type="bibr" rid="B20">Dunson and Mazzotti (1989)</xref>. The form that occurs in this part of the range is generally assigned to the subspecies <italic><tp:taxon-name><tp:taxon-name-part taxon-name-part-type="genus" reg="Malaclemys">M.</tp:taxon-name-part><tp:taxon-name-part taxon-name-part-type="species" reg="terrapin">t.</tp:taxon-name-part><tp:taxon-name-part taxon-name-part-type="subspecies" reg="littoralis">littoralis</tp:taxon-name-part></tp:taxon-name></italic> (Texas diamondback <tp:taxon-name><tp:taxon-name-part taxon-name-part-type="genus" reg="Malaclemys"/><tp:taxon-name-part taxon-name-part-type="species" reg="terrapin">terrapin</tp:taxon-name-part></tp:taxon-name>), but the South Padre Island specimens could not be assigned to subspecies based on morphological characteristics described by <xref ref-type="bibr" rid="B24">Ernst and Lovich (2009)</xref> (Drew Davis, pers. comm.). Determining the subspecies by genetic or morphological means might provide a clue about how these animals arrived on <abbrev xmlns:xlink="http://www.w3.org/1999/xlink" xlink:title="South Padre Island" id="ABBRID0E5SGK" xlink:type="simple">SPI</abbrev> so far out of their native range.</p></tp:treatment-sec><tp:treatment-sec><!--Section generated to contain objects referenced in tp:taxon-treatment.--><fig id="F5" position="float" orientation="portrait"><object-id xmlns:xlink="http://www.w3.org/1999/xlink" content-type="doi" xlink:type="simple">10.3897/zookeys.1073.57241.figure5</object-id><object-id xmlns:xlink="http://www.w3.org/1999/xlink" content-type="arpha" xlink:type="simple">F5013F8F-F012-5AB2-9E6F-CD1C5C678E8C</object-id><label>Figure 5.</label><caption><p>Eight reptiles that occur on North Padre Island <bold>a</bold><italic><tp:taxon-name><tp:taxon-name-part taxon-name-part-type="genus" reg="Eretmochelys">Eretmochelys</tp:taxon-name-part><tp:taxon-name-part taxon-name-part-type="species" reg="imbricata">imbricata</tp:taxon-name-part></tp:taxon-name></italic> (Hawksbill sea turtle) <bold>b</bold><italic><tp:taxon-name><tp:taxon-name-part taxon-name-part-type="genus" reg="Chelydra">Chelydra</tp:taxon-name-part><tp:taxon-name-part taxon-name-part-type="species" reg="serpentina">serpentina</tp:taxon-name-part></tp:taxon-name></italic> (common snapping turtle) <bold>c</bold><italic><tp:taxon-name><tp:taxon-name-part taxon-name-part-type="genus" reg="Malaclemys">Malaclemys</tp:taxon-name-part><tp:taxon-name-part taxon-name-part-type="species" reg="terrapin">terrapin</tp:taxon-name-part></tp:taxon-name></italic> (diamondback <tp:taxon-name><tp:taxon-name-part taxon-name-part-type="genus" reg="Malaclemys"/><tp:taxon-name-part taxon-name-part-type="species" reg="terrapin">terrapin</tp:taxon-name-part></tp:taxon-name>) <bold>d</bold><italic><tp:taxon-name><tp:taxon-name-part taxon-name-part-type="genus" reg="Trachemys">Trachemys</tp:taxon-name-part><tp:taxon-name-part taxon-name-part-type="species" reg="scripta">scripta</tp:taxon-name-part></tp:taxon-name></italic> (pond slider) <bold>e</bold><italic><tp:taxon-name><tp:taxon-name-part taxon-name-part-type="genus" reg="Ophisaurus">Ophisaurus</tp:taxon-name-part><tp:taxon-name-part taxon-name-part-type="species" reg="attenuatus">attenuatus</tp:taxon-name-part></tp:taxon-name></italic> (slender glass lizard) <bold>f</bold><italic><tp:taxon-name><tp:taxon-name-part taxon-name-part-type="genus" reg="Hemidactylus">Hemidactylus</tp:taxon-name-part><tp:taxon-name-part taxon-name-part-type="species" reg="turcicus">turcicus</tp:taxon-name-part></tp:taxon-name></italic> (Mediterranean house gecko) <bold>g</bold><italic><tp:taxon-name><tp:taxon-name-part taxon-name-part-type="genus" reg="Holbrookia">Holbrookia</tp:taxon-name-part><tp:taxon-name-part taxon-name-part-type="species" reg="propinqua">propinqua</tp:taxon-name-part></tp:taxon-name></italic> (keeled earless lizard) <bold>h</bold><italic><tp:taxon-name><tp:taxon-name-part taxon-name-part-type="genus" reg="Phrynosoma">Phrynosoma</tp:taxon-name-part><tp:taxon-name-part taxon-name-part-type="species" reg="cornutum">cornutum</tp:taxon-name-part></tp:taxon-name></italic> (Texas horned lizard; photograph by Jerry Batey).</p></caption><graphic xmlns:xlink="http://www.w3.org/1999/xlink" xlink:href="zookeys-1073-119-g005.jpg" position="float" orientation="portrait" xlink:type="simple" id="oo_616298.jpg"><uri content-type="original_file" xlink:type="simple">https://binary.pensoft.net/fig/616298</uri></graphic></fig></tp:treatment-sec><ref-list><ref id="B26"><mixed-citation xmlns:xlink="http://www.w3.org/1999/xlink" xlink:type="simple"><person-group><name name-style="western"><surname>Guadiana</surname><given-names>CJ</given-names></name><name name-style="western"><surname>Robinson</surname><given-names>PS</given-names></name><name name-style="western"><surname>Schalk</surname><given-names>MJ</given-names></name><name name-style="western"><surname>Davis</surname><given-names>DR</given-names></name></person-group> (<year>2020</year>) <article-title>New county records of amphibians and reptiles from South Texas, USA.</article-title><source>Herpetological Review</source><volume>51</volume>(<issue>4</issue>): <fpage>799</fpage>–<lpage>803</lpage>. <ext-link xlink:type="simple" ext-link-type="uri" xlink:href="https://scholarworks.utrgv.edu/cgi/viewcontent.cgi?article=1120%26context=eems_fac">https://scholarworks.utrgv.edu/cgi/viewcontent.cgi?article=1120&amp;context=eems_fac</ext-link></mixed-citation></ref><ref id="B20"><mixed-citation xmlns:xlink="http://www.w3.org/1999/xlink" xlink:type="simple"><person-group><name name-style="western"><surname>Dunson</surname><given-names>WA</given-names></name><name name-style="western"><surname>Mazzotti</surname><given-names>FJ</given-names></name></person-group> (<year>1989</year>) <article-title>Salinity as a limiting factor in the distribution of reptiles in Florida Bay: A theory for the estuarine origin of marine snakes and turtles.</article-title><source>Bulletin of Marine Science</source><volume>44</volume>(<issue>1</issue>): <fpage>229</fpage>–<lpage>244</lpage>. <ext-link xlink:type="simple" ext-link-type="uri" xlink:href="https://www.ingentaconnect.com/content/umrsmas/bullmar/1989/00000044/00000001/art00018">https://www.ingentaconnect.com/content/umrsmas/bullmar/1989/00000044/00000001/art00018</ext-link></mixed-citation></ref><ref id="B24"><mixed-citation xmlns:xlink="http://www.w3.org/1999/xlink" xlink:type="simple"><person-group><name name-style="western"><surname>Ernst</surname><given-names>CH</given-names></name><name name-style="western"><surname>Lovich</surname><given-names>JE</given-names></name></person-group> (<year>2009</year>) <source>Turtles of the United States and Canada, 2<sup>nd</sup> Ed.</source><publisher-name>Johns Hopkins University Press</publisher-name>, <publisher-loc>Baltimore, Maryland</publisher-loc>, <size units="page">840 pp</size>.</mixed-citation></ref></ref-list></tp:taxon-treatment>
