# Supplementary material for: An annotated checklist of the amphibians and reptiles of North Padre Island, Texas, USA, with comparisons to adjacent barrier island and mainland herpetofauna
Source: Zookeys. 2021 Nov 29;1073:119–75. doi: 10.3897/zookeys.1073.57241 (PMC8648712; doi:10.3897/zookeys.1073.57241)
Supplement: XML Treatment for Terrapene carolina [file zookeys.1073.57241-treatment19.xml]

<!DOCTYPE tp:taxon-treatment
  PUBLIC "-//TaxonX//DTD Taxonomic Treatment Publishing DTD v0 20100105//EN" "tax-treatment-NSO.dtd">
<tp:taxon-treatment xmlns:tp="http://www.plazi.org/taxpub"><tp:treatment-meta><kwd-group><label>Taxon classification</label><kwd>
                  <named-content content-type="kingdom">Animalia</named-content>
                </kwd><kwd>
                  <named-content content-type="order">Testudines</named-content>
                </kwd><kwd>
                  <named-content content-type="family">Emydidae</named-content>
                </kwd></kwd-group><mixed-citation publication-type="journal"><person-group><name><surname>Duran</surname><given-names>Mike</given-names></name></person-group><article-title>An annotated checklist of the amphibians and reptiles of North Padre Island, Texas, USA, with comparisons to adjacent barrier island and mainland herpetofauna</article-title><source>Zookeys</source><day>29</day><month>11</month><year>2021</year><volume>1073</volume><fpage>119</fpage><lpage>175</lpage><pub-id pub-id-type="doi">10.3897/zookeys.1073.57241</pub-id></mixed-citation></tp:treatment-meta><tp:nomenclature><tp:taxon-name>
                <object-id xmlns:xlink="http://www.w3.org/1999/xlink" content-type="arpha" xlink:type="simple">26B44581-0C45-5023-873D-CF6D9464C617</object-id>
                <tp:taxon-name-part taxon-name-part-type="genus" reg="Terrapene">Terrapene</tp:taxon-name-part>
                <tp:taxon-name-part taxon-name-part-type="species" reg="carolina">carolina</tp:taxon-name-part>
              </tp:taxon-name><tp:taxon-authority>Linnaeus, 1758</tp:taxon-authority></tp:nomenclature><tp:treatment-sec sec-type="notes" id="SECID0EGUGK"><title>Notes.</title><p>There were three <italic><tp:taxon-name><tp:taxon-name-part taxon-name-part-type="genus" reg="Terrapene">T.</tp:taxon-name-part><tp:taxon-name-part taxon-name-part-type="species" reg="carolina">carolina</tp:taxon-name-part></tp:taxon-name></italic> museum records from the mainland portion of the study area and two iNaturalist observations from Mustang Island. The mainland occurrences are individual records separated by decades (Suppl. material <xref ref-type="supplementary-material" rid="S1">1</xref>), which suggests they are introductions, probably released pets. While the study area is on the edge of the range for the species, there is no evidence to suggest that it has established reproducing populations there.</p></tp:treatment-sec><tp:treatment-sec><!--Section generated to contain objects referenced in tp:taxon-treatment.--><supplementary-material xmlns:xlink="http://www.w3.org/1999/xlink" id="S1" position="float" orientation="portrait" xlink:type="simple"><object-id content-type="doi" xlink:type="simple">10.3897/zookeys.1073.57241.suppl1</object-id><object-id content-type="arpha" xlink:type="simple">BED72451-E41B-5D77-AE27-B11470700738</object-id><label>Supplementary material 1</label><caption><p>Museum and iNaturalist records for Aransas, Cameron, Kenedy, Kleberg, Nueces, San Patricio, and Willacy counties, Texas, and iNaturalist records for North and South Padre and Mustang islands, Texas</p></caption><statement content-type="dataType"><label>Data type</label><p>Collections.</p></statement><statement content-type="notes"><label>Explanation note</label><p>This is an excel file containing attributes of all museum and iNaturalist records for Aransas, Cameron, Kenedy, Kleberg, Nueces, San Patricio and Willacy counties, Texas, including North and South Padre and Mustang islands.</p></statement><media xlink:href="zookeys-1073-119-s001.xlsx" mimetype="application" mime-subtype="vnd.openxmlformats-officedocument.spreadsheetml.sheet" position="float" orientation="portrait" xlink:type="simple" id="oo_616302.xlsx"><uri content-type="original_file" xlink:type="simple">https://binary.pensoft.net/file/616302</uri></media><permissions><license xlink:type="simple"><license-p>This dataset is made available under the Open Database License (http://opendatacommons.org/licenses/odbl/1.0/). The Open Database License (ODbL) is a license agreement intended to allow users to freely share, modify, and use this Dataset while maintaining this same freedom for others, provided that the original source and author(s) are credited.</license-p></license></permissions><attrib specific-use="authors">Mike Duran</attrib></supplementary-material></tp:treatment-sec></tp:taxon-treatment>
