# Supplementary material for: An annotated checklist of the amphibians and reptiles of North Padre Island, Texas, USA, with comparisons to adjacent barrier island and mainland herpetofauna
Source: Zookeys. 2021 Nov 29;1073:119–75. doi: 10.3897/zookeys.1073.57241 (PMC8648712; doi:10.3897/zookeys.1073.57241)
Supplement: XML Treatment for Terrapene ornata [file zookeys.1073.57241-treatment20.xml]

<!DOCTYPE tp:taxon-treatment
  PUBLIC "-//TaxonX//DTD Taxonomic Treatment Publishing DTD v0 20100105//EN" "tax-treatment-NSO.dtd">
<tp:taxon-treatment xmlns:tp="http://www.plazi.org/taxpub"><tp:treatment-meta><kwd-group><label>Taxon classification</label><kwd>
                  <named-content content-type="kingdom">Animalia</named-content>
                </kwd><kwd>
                  <named-content content-type="order">Testudines</named-content>
                </kwd><kwd>
                  <named-content content-type="family">Emydidae</named-content>
                </kwd></kwd-group><mixed-citation publication-type="journal"><person-group><name><surname>Duran</surname><given-names>Mike</given-names></name></person-group><article-title>An annotated checklist of the amphibians and reptiles of North Padre Island, Texas, USA, with comparisons to adjacent barrier island and mainland herpetofauna</article-title><source>Zookeys</source><day>29</day><month>11</month><year>2021</year><volume>1073</volume><fpage>119</fpage><lpage>175</lpage><pub-id pub-id-type="doi">10.3897/zookeys.1073.57241</pub-id></mixed-citation></tp:treatment-meta><tp:nomenclature><tp:taxon-name>
                <object-id xmlns:xlink="http://www.w3.org/1999/xlink" content-type="arpha" xlink:type="simple">9FC264FB-B091-5430-8CB3-4FBD9E5F0AC4</object-id>
                <tp:taxon-name-part taxon-name-part-type="genus" reg="Terrapene">Terrapene</tp:taxon-name-part>
                <tp:taxon-name-part taxon-name-part-type="species" reg="ornata">ornata</tp:taxon-name-part>
              </tp:taxon-name><tp:taxon-authority>Agassiz, 1857</tp:taxon-authority></tp:nomenclature><tp:treatment-sec sec-type="notes" id="SECID0E6VGK"><title>Notes.</title><p>There are no museum specimens of <italic><tp:taxon-name><tp:taxon-name-part taxon-name-part-type="genus" reg="Terrapene">T.</tp:taxon-name-part><tp:taxon-name-part taxon-name-part-type="species" reg="ornata">ornata</tp:taxon-name-part></tp:taxon-name></italic> from the South Texas barrier islands and no records of any kind from <abbrev xmlns:xlink="http://www.w3.org/1999/xlink" xlink:title="North Padre Island" id="ABBRID0EQWGK" xlink:type="simple">NPI</abbrev> or <abbrev xmlns:xlink="http://www.w3.org/1999/xlink" xlink:title="South Padre Island" id="ABBRID0EUWGK" xlink:type="simple">SPI</abbrev>. Three iNaturalist observations from Port Aransas on Mustang Island have been entered since 2013. <xref ref-type="bibr" rid="B6">Baker and Rabalais (1978)</xref> also reported having seen two <italic><tp:taxon-name><tp:taxon-name-part taxon-name-part-type="genus" reg="Terrapene">Terrapene</tp:taxon-name-part></tp:taxon-name></italic> sp. road-killed on Mustang Island. I found 24 museum specimens from the adjacent counties. Box turtles are popular pets. In Texas they may be legally taken from the wild for non-commercial purposes. They often escape or are released back into the wild, far from where they were collected.</p></tp:treatment-sec><ref-list><ref id="B6"><mixed-citation xmlns:xlink="http://www.w3.org/1999/xlink" xlink:type="simple"><person-group><name name-style="western"><surname>Baker</surname><given-names>JK</given-names></name><name name-style="western"><surname>Rabalais</surname><given-names>N</given-names></name></person-group> (<year>1978</year>) Terrestrial vertebrates of Mustang and North Padre islands. Unpublished manuscript. Padre Island National Seashore Archives, 29 pp.</mixed-citation></ref></ref-list></tp:taxon-treatment>
