# Supplementary material for: An annotated checklist of the amphibians and reptiles of North Padre Island, Texas, USA, with comparisons to adjacent barrier island and mainland herpetofauna
Source: Zookeys. 2021 Nov 29;1073:119–75. doi: 10.3897/zookeys.1073.57241 (PMC8648712; doi:10.3897/zookeys.1073.57241)
Supplement: XML Treatment for Kinosternon flavescens [file zookeys.1073.57241-treatment22.xml]

<!DOCTYPE tp:taxon-treatment
  PUBLIC "-//TaxonX//DTD Taxonomic Treatment Publishing DTD v0 20100105//EN" "tax-treatment-NSO.dtd">
<tp:taxon-treatment xmlns:tp="http://www.plazi.org/taxpub"><tp:treatment-meta><kwd-group><label>Taxon classification</label><kwd>
                  <named-content content-type="kingdom">Animalia</named-content>
                </kwd><kwd>
                  <named-content content-type="order">Testudines</named-content>
                </kwd><kwd>
                  <named-content content-type="family">Kinosternidae</named-content>
                </kwd></kwd-group><mixed-citation publication-type="journal"><person-group><name><surname>Duran</surname><given-names>Mike</given-names></name></person-group><article-title>An annotated checklist of the amphibians and reptiles of North Padre Island, Texas, USA, with comparisons to adjacent barrier island and mainland herpetofauna</article-title><source>Zookeys</source><day>29</day><month>11</month><year>2021</year><volume>1073</volume><fpage>119</fpage><lpage>175</lpage><pub-id pub-id-type="doi">10.3897/zookeys.1073.57241</pub-id></mixed-citation></tp:treatment-meta><tp:nomenclature><tp:taxon-name>
                <object-id xmlns:xlink="http://www.w3.org/1999/xlink" content-type="arpha" xlink:type="simple">941FCF21-D761-583F-98C9-12A7412099CB</object-id>
                <tp:taxon-name-part taxon-name-part-type="genus" reg="Kinosternon">Kinosternon</tp:taxon-name-part>
                <tp:taxon-name-part taxon-name-part-type="species" reg="flavescens">flavescens</tp:taxon-name-part>
              </tp:taxon-name><tp:taxon-authority>Agassiz, 1857</tp:taxon-authority></tp:nomenclature><tp:treatment-sec sec-type="notes" id="SECID0EF3GK"><title>Notes.</title><p><xref ref-type="bibr" rid="B6">Baker and Rabalais (1978)</xref> reported that <italic><tp:taxon-name><tp:taxon-name-part taxon-name-part-type="genus" reg="Kinosternon">K.</tp:taxon-name-part><tp:taxon-name-part taxon-name-part-type="species" reg="flavescens">flavescens</tp:taxon-name-part></tp:taxon-name></italic> was common on Mustang Island and that it had been observed on the northern end of <abbrev xmlns:xlink="http://www.w3.org/1999/xlink" xlink:title="Padre Island National Seashore" id="ABBRID0E13GK" xlink:type="simple">PINS</abbrev>, but the only verifiable records for <italic><tp:taxon-name><tp:taxon-name-part taxon-name-part-type="genus" reg="Kinosternon">K.</tp:taxon-name-part><tp:taxon-name-part taxon-name-part-type="species" reg="flavescens">flavescens</tp:taxon-name-part></tp:taxon-name></italic> from <abbrev xmlns:xlink="http://www.w3.org/1999/xlink" xlink:title="North Padre Island" id="ABBRID0EJ4GK" xlink:type="simple">NPI</abbrev> I found were two iNaturalist observations of road-killed turtles from the northern end of the island entered on 22 and 24 September 2017. The nearest mainland record from those observation is 13.6 km across the Laguna Madre near Oso Bay, and the nearest mainland freshwater habitat for <italic><tp:taxon-name><tp:taxon-name-part taxon-name-part-type="genus" reg="Kinosternon">K.</tp:taxon-name-part><tp:taxon-name-part taxon-name-part-type="species" reg="flavescens">flavescens</tp:taxon-name-part></tp:taxon-name></italic> is 7.7 km across the Laguna Madre. Because <xref ref-type="bibr" rid="B6">Baker and Rabalais (1978)</xref> reported that the species was “common” on Mustang Island, and because there are seven museum records from Mustang Island since 1960 and 15 iNaturalist observations more recently, it is likely that <italic><tp:taxon-name><tp:taxon-name-part taxon-name-part-type="genus" reg="Kinosternon">K.</tp:taxon-name-part><tp:taxon-name-part taxon-name-part-type="species" reg="flavescens">flavescens</tp:taxon-name-part></tp:taxon-name></italic> is reproducing on Mustang Island. The species is not easily trapped in hoop traps, so our methodology might not have been adequate to determine if <italic><tp:taxon-name><tp:taxon-name-part taxon-name-part-type="genus" reg="Kinosternon">K.</tp:taxon-name-part><tp:taxon-name-part taxon-name-part-type="species" reg="flavescens">flavescens</tp:taxon-name-part></tp:taxon-name></italic> occurs as a reproducing population on <abbrev xmlns:xlink="http://www.w3.org/1999/xlink" xlink:title="North Padre Island" id="ABBRID0ES5GK" xlink:type="simple">NPI</abbrev>. There are 79 museum specimens from the seven counties and no records from <abbrev xmlns:xlink="http://www.w3.org/1999/xlink" xlink:title="South Padre Island" id="ABBRID0EW5GK" xlink:type="simple">SPI</abbrev>.</p></tp:treatment-sec><ref-list><ref id="B6"><mixed-citation xmlns:xlink="http://www.w3.org/1999/xlink" xlink:type="simple"><person-group><name name-style="western"><surname>Baker</surname><given-names>JK</given-names></name><name name-style="western"><surname>Rabalais</surname><given-names>N</given-names></name></person-group> (<year>1978</year>) Terrestrial vertebrates of Mustang and North Padre islands. Unpublished manuscript. Padre Island National Seashore Archives, 29 pp.</mixed-citation></ref></ref-list></tp:taxon-treatment>
