# Supplementary material for: An annotated checklist of the amphibians and reptiles of North Padre Island, Texas, USA, with comparisons to adjacent barrier island and mainland herpetofauna
Source: Zookeys. 2021 Nov 29;1073:119–75. doi: 10.3897/zookeys.1073.57241 (PMC8648712; doi:10.3897/zookeys.1073.57241)
Supplement: XML Treatment for Gopherus berlandieri [file zookeys.1073.57241-treatment23.xml]

<!DOCTYPE tp:taxon-treatment
  PUBLIC "-//TaxonX//DTD Taxonomic Treatment Publishing DTD v0 20100105//EN" "tax-treatment-NSO.dtd">
<tp:taxon-treatment xmlns:tp="http://www.plazi.org/taxpub"><tp:treatment-meta><kwd-group><label>Taxon classification</label><kwd>
                  <named-content content-type="kingdom">Animalia</named-content>
                </kwd><kwd>
                  <named-content content-type="order">Testudines</named-content>
                </kwd><kwd>
                  <named-content content-type="family">Testudinae</named-content>
                </kwd></kwd-group><mixed-citation publication-type="journal"><person-group><name><surname>Duran</surname><given-names>Mike</given-names></name></person-group><article-title>An annotated checklist of the amphibians and reptiles of North Padre Island, Texas, USA, with comparisons to adjacent barrier island and mainland herpetofauna</article-title><source>Zookeys</source><day>29</day><month>11</month><year>2021</year><volume>1073</volume><fpage>119</fpage><lpage>175</lpage><pub-id pub-id-type="doi">10.3897/zookeys.1073.57241</pub-id></mixed-citation></tp:treatment-meta><tp:nomenclature><tp:taxon-name>
                <object-id xmlns:xlink="http://www.w3.org/1999/xlink" content-type="arpha" xlink:type="simple">90814CA4-9B90-5098-8AE3-35E5AA51C395</object-id>
                <tp:taxon-name-part taxon-name-part-type="genus" reg="Gopherus">Gopherus</tp:taxon-name-part>
                <tp:taxon-name-part taxon-name-part-type="species" reg="berlandieri">berlandieri</tp:taxon-name-part>
              </tp:taxon-name><tp:taxon-authority>Agassiz, 1857</tp:taxon-authority></tp:nomenclature><tp:treatment-sec sec-type="notes" id="SECID0EHAHK"><title>Notes.</title><p>Several occurrences of <italic><tp:taxon-name><tp:taxon-name-part taxon-name-part-type="genus" reg="Gopherus">Gopherus</tp:taxon-name-part><tp:taxon-name-part taxon-name-part-type="species" reg="berlandieri">berlandieri</tp:taxon-name-part></tp:taxon-name></italic> on the South Texas barrier islands have been recorded, but there is little evidence that suggests the occurrences are natural. One specimen of a <italic><tp:taxon-name><tp:taxon-name-part taxon-name-part-type="genus" reg="Gopherus">G.</tp:taxon-name-part><tp:taxon-name-part taxon-name-part-type="species" reg="berlandieri">berlandieri</tp:taxon-name-part></tp:taxon-name></italic> (<named-content xmlns:xlink="http://www.w3.org/1999/xlink" content-type="dwc:institutional_code" xlink:type="simple">AMNH</named-content> 9307) appears to have been collected on the southern end of Padre Island in 1917. <xref ref-type="bibr" rid="B6">Baker and Rabalais (1978)</xref> found a <italic><tp:taxon-name><tp:taxon-name-part taxon-name-part-type="genus" reg="Gopherus">G.</tp:taxon-name-part><tp:taxon-name-part taxon-name-part-type="species" reg="berlandieri">berlandieri</tp:taxon-name-part></tp:taxon-name></italic> with a painted carapace dead on the road on Mustang Island and a dead tortoise on the beach on <abbrev xmlns:xlink="http://www.w3.org/1999/xlink" xlink:title="North Padre Island" id="ABBRID0E1BHK" xlink:type="simple">NPI</abbrev>. <xref ref-type="bibr" rid="B6">Baker and Rabalais (1978)</xref> also reported that a live tortoise had been found just north of the Mansfield Channel, which divides North and South Padre islands; it is not clear whether they observed that animal themselves or if that was an anecdotal record. I did not find those specimens in natural history collections. <xref ref-type="bibr" rid="B38">Judd and Rose (2000)</xref> speculated that <italic><tp:taxon-name><tp:taxon-name-part taxon-name-part-type="genus" reg="Gopherus">G.</tp:taxon-name-part><tp:taxon-name-part taxon-name-part-type="species" reg="berlandieri">berlandieri</tp:taxon-name-part></tp:taxon-name></italic> populations occur on the barrier islands but offered no evidence of naturally occurring populations. In 2002, Frank Judd told me that he once found a live <italic><tp:taxon-name><tp:taxon-name-part taxon-name-part-type="genus" reg="Gopherus">G.</tp:taxon-name-part><tp:taxon-name-part taxon-name-part-type="species" reg="berlandieri">berlandieri</tp:taxon-name-part></tp:taxon-name></italic> on <abbrev xmlns:xlink="http://www.w3.org/1999/xlink" xlink:title="South Padre Island" id="ABBRID0E3CHK" xlink:type="simple">SPI</abbrev> but believed that was a human-aided occurrence and did not believe that tortoises occur on <abbrev xmlns:xlink="http://www.w3.org/1999/xlink" xlink:title="South Padre Island" id="ABBRID0EADHK" xlink:type="simple">SPI</abbrev> naturally (Frank Judd, pers. comm.).</p><p>Little habitat for <italic><tp:taxon-name><tp:taxon-name-part taxon-name-part-type="genus" reg="Gopherus">G.</tp:taxon-name-part><tp:taxon-name-part taxon-name-part-type="species" reg="berlandieri">berlandieri</tp:taxon-name-part></tp:taxon-name></italic> is present on the South Texas barrier islands, and I could find only two reports of naturally occurring tortoises on deep sand: <xref ref-type="bibr" rid="B49">Neill (1958</xref>; citing pers. comm. with JR Dixon) reported a tortoise from “sand dunes” near Port Isabel on the mainland, and an iNaturalist observation posted in 2021 appears to show tortoise tracks on mainland sand dunes, also near Port Isabel (<ext-link xmlns:xlink="http://www.w3.org/1999/xlink" xlink:type="simple" ext-link-type="uri" xlink:href="https://www.inaturalist.org/observations/74145383">https://www.inaturalist.org/observations/74145383</ext-link>). While <italic><tp:taxon-name><tp:taxon-name-part taxon-name-part-type="genus" reg="Gopherus">G.</tp:taxon-name-part><tp:taxon-name-part taxon-name-part-type="species" reg="berlandieri">berlandieri</tp:taxon-name-part></tp:taxon-name></italic> often occurs on soils with a moderate sand content in the upper soil horizon, it is usually found on moderately clayey or loamy soils (<xref ref-type="bibr" rid="B12">Bury and Smith 1986</xref>; <xref ref-type="bibr" rid="B39">Kazmeier et al. 2001</xref>). Habitat of <italic><tp:taxon-name><tp:taxon-name-part taxon-name-part-type="genus" reg="Gopherus">G.</tp:taxon-name-part><tp:taxon-name-part taxon-name-part-type="species" reg="berlandieri">berlandieri</tp:taxon-name-part></tp:taxon-name></italic> at the Atascosa National Wildlife Refuge, adjacent to the Laguna Madre in Cameron County, was described by <xref ref-type="bibr" rid="B12">Bury and Smith (1986)</xref> as “lomas” (clay dunes). There is some evidence that the composition of vegetation on the islands also may not be suitable for tortoises, e.g., <xref ref-type="bibr" rid="B62">Scalise (2011)</xref> found cactus in 98% of scat of <italic><tp:taxon-name><tp:taxon-name-part taxon-name-part-type="genus" reg="Gopherus">G.</tp:taxon-name-part><tp:taxon-name-part taxon-name-part-type="species" reg="berlandieri">berlandieri</tp:taxon-name-part></tp:taxon-name></italic> that represented 29.8% of their diet. Cacti (mostly <italic><tp:taxon-name><tp:taxon-name-part taxon-name-part-type="genus" reg="Opuntia">Opuntia</tp:taxon-name-part></tp:taxon-name></italic> sp.) occur on the barrier islands but not in the densities usually associated with <italic><tp:taxon-name><tp:taxon-name-part taxon-name-part-type="genus" reg="Gopherus">G.</tp:taxon-name-part><tp:taxon-name-part taxon-name-part-type="species" reg="berlandieri">berlandieri</tp:taxon-name-part></tp:taxon-name></italic> (<xref ref-type="bibr" rid="B62">Scalise 2011</xref>). Habitat for <italic><tp:taxon-name><tp:taxon-name-part taxon-name-part-type="genus" reg="Gopherus">G.</tp:taxon-name-part><tp:taxon-name-part taxon-name-part-type="species" reg="berlandieri">berlandieri</tp:taxon-name-part></tp:taxon-name></italic> appears to be limited on the South Texas barrier island and there is no evidence of reproducing populations, but the re-appearance of single individuals, probably via human-aided transport, is likely to continue to occur.</p></tp:treatment-sec><ref-list><ref id="B6"><mixed-citation xmlns:xlink="http://www.w3.org/1999/xlink" xlink:type="simple"><person-group><name name-style="western"><surname>Baker</surname><given-names>JK</given-names></name><name name-style="western"><surname>Rabalais</surname><given-names>N</given-names></name></person-group> (<year>1978</year>) Terrestrial vertebrates of Mustang and North Padre islands. Unpublished manuscript. Padre Island National Seashore Archives, 29 pp.</mixed-citation></ref><ref id="B38"><mixed-citation xmlns:xlink="http://www.w3.org/1999/xlink" xlink:type="simple"><person-group><name name-style="western"><surname>Judd</surname><given-names>FW</given-names></name><name name-style="western"><surname>Rose</surname><given-names>FL</given-names></name></person-group> (<year>2000</year>) <article-title>Conservation status of the Texas tortoise (<italic><tp:taxon-name><tp:taxon-name-part taxon-name-part-type="genus">Gopherus</tp:taxon-name-part><tp:taxon-name-part taxon-name-part-type="species">berlandieri</tp:taxon-name-part></tp:taxon-name></italic>).</article-title><source>Occasional Papers of the Museum of Texas Tech University, Number</source><volume>196</volume>: <fpage>1</fpage>–<lpage>11</lpage>. <ext-link xlink:type="simple" ext-link-type="doi" xlink:href="10.5962/bhl.title.143474">https://doi.org/10.5962/bhl.title.143474</ext-link></mixed-citation></ref><ref id="B49"><mixed-citation xmlns:xlink="http://www.w3.org/1999/xlink" xlink:type="simple"><person-group><name name-style="western"><surname>Neill</surname><given-names>WT</given-names></name></person-group> (<year>1958</year>) <article-title>The occurrence of amphibians and reptiles in saltwater areas and a bibliography.</article-title><source>Bulletin of Marine Science of the Gulf and Caribbean</source><volume>8</volume>: <fpage>1</fpage>–<lpage>97</lpage>.</mixed-citation></ref><ref id="B12"><mixed-citation xmlns:xlink="http://www.w3.org/1999/xlink" xlink:type="simple"><person-group><name name-style="western"><surname>Bury</surname><given-names>RB</given-names></name><name name-style="western"><surname>Smith</surname><given-names>EL</given-names></name></person-group> (<year>1986</year>) <article-title>Aspects of the ecology and management of the tortoise <tp:taxon-name><tp:taxon-name-part taxon-name-part-type="genus">Gopherus</tp:taxon-name-part><tp:taxon-name-part taxon-name-part-type="species">berlandieri</tp:taxon-name-part></tp:taxon-name> at Laguna Atascosa, Texas.</article-title><source>The Southwestern Naturalist</source><volume>31</volume>(<issue>3</issue>): <fpage>387</fpage>–<lpage>394</lpage>. <ext-link xlink:type="simple" ext-link-type="doi" xlink:href="10.2307/3671844">https://doi.org/10.2307/3671844</ext-link></mixed-citation></ref><ref id="B39"><mixed-citation xmlns:xlink="http://www.w3.org/1999/xlink" xlink:type="simple"><person-group><name name-style="western"><surname>Kazmaier</surname><given-names>R</given-names></name><name name-style="western"><surname>Hellgren</surname><given-names>E</given-names></name><name name-style="western"><surname>Ruthven</surname><given-names>D</given-names></name></person-group> (<year>2001</year>) <article-title>Habitat Selection by the Texas Tortoise in a Managed Thornscrub Ecosystem.</article-title><source>The Journal of Wildlife Management</source><volume>65</volume>(<issue>4</issue>): <fpage>653</fpage>–<lpage>660</lpage>. <ext-link xlink:type="simple" ext-link-type="doi" xlink:href="10.2307/3803016">https://doi.org/10.2307/3803016</ext-link></mixed-citation></ref><ref id="B62"><mixed-citation xmlns:xlink="http://www.w3.org/1999/xlink" xlink:type="simple"><person-group><name name-style="western"><surname>Scalise</surname><given-names>JL</given-names></name></person-group> (<year>2011</year>) <source>Food habits and selective foraging by the Texas tortoise.</source><publisher-name>MS Thesis</publisher-name>, <publisher-loc>Texas State University, San Marcos, Texas</publisher-loc>, <size units="page">28 pp</size>.</mixed-citation></ref></ref-list></tp:taxon-treatment>
