# Supplementary material for: An annotated checklist of the amphibians and reptiles of North Padre Island, Texas, USA, with comparisons to adjacent barrier island and mainland herpetofauna
Source: Zookeys. 2021 Nov 29;1073:119–75. doi: 10.3897/zookeys.1073.57241 (PMC8648712; doi:10.3897/zookeys.1073.57241)
Supplement: XML Treatment for Alligator mississippiensis [file zookeys.1073.57241-treatment24.xml]

<!DOCTYPE tp:taxon-treatment
  PUBLIC "-//TaxonX//DTD Taxonomic Treatment Publishing DTD v0 20100105//EN" "tax-treatment-NSO.dtd">
<tp:taxon-treatment xmlns:tp="http://www.plazi.org/taxpub"><tp:treatment-meta><kwd-group><label>Taxon classification</label><kwd>
                <named-content content-type="kingdom">Animalia</named-content>
              </kwd><kwd>
                <named-content content-type="order">Crocodilia</named-content>
              </kwd><kwd>
                <named-content content-type="family">Alligatoridae</named-content>
              </kwd></kwd-group><mixed-citation publication-type="journal"><person-group><name><surname>Duran</surname><given-names>Mike</given-names></name></person-group><article-title>An annotated checklist of the amphibians and reptiles of North Padre Island, Texas, USA, with comparisons to adjacent barrier island and mainland herpetofauna</article-title><source>Zookeys</source><day>29</day><month>11</month><year>2021</year><volume>1073</volume><fpage>119</fpage><lpage>175</lpage><pub-id pub-id-type="doi">10.3897/zookeys.1073.57241</pub-id></mixed-citation></tp:treatment-meta><tp:nomenclature><tp:taxon-name>
              <object-id xmlns:xlink="http://www.w3.org/1999/xlink" content-type="arpha" xlink:type="simple">340D5BDC-6D0B-5D35-A2B7-88D418ED5693</object-id>
              <tp:taxon-name-part taxon-name-part-type="genus" reg="Alligator">Alligator</tp:taxon-name-part>
              <tp:taxon-name-part taxon-name-part-type="species" reg="mississippiensis">mississippiensis</tp:taxon-name-part>
            </tp:taxon-name><tp:taxon-authority>Daudin, 1802</tp:taxon-authority></tp:nomenclature><tp:treatment-sec sec-type="notes" id="SECID0ELIHK"><title>Notes.</title><p>There are no museum records from the South Texas barrier islands and only two from the seven counties, but the museum database is not a good indicator of the abundance an animal whose adult length may be 1.8–5 m (<xref ref-type="bibr" rid="B14">Conant and Collins 1998</xref>). While the species is relatively common in the southern and southeastern United States, it is listed by the U.S. Fish and Wildlife Service as threatened by similarity of appearance to rare crocodilians. There is no evidence that alligators have occurred on <abbrev xmlns:xlink="http://www.w3.org/1999/xlink" xlink:title="North Padre Island" id="ABBRID0EVIHK" xlink:type="simple">NPI</abbrev> naturally, but adult alligators have appeared there several times over the years, accidentally or via human introduction; it would not be surprising if it appeared there as an accidental visitor again.</p><p>Just prior to the 2002–2003 surveys, <abbrev xmlns:xlink="http://www.w3.org/1999/xlink" xlink:title="National Park Service" id="ABBRID0E2IHK" xlink:type="simple">NPS</abbrev> had introduced three <italic><tp:taxon-name><tp:taxon-name-part taxon-name-part-type="genus" reg="Alligator">A.</tp:taxon-name-part><tp:taxon-name-part taxon-name-part-type="species" reg="mississippiensis">mississippiensis</tp:taxon-name-part></tp:taxon-name></italic> to a manmade pond within <abbrev xmlns:xlink="http://www.w3.org/1999/xlink" xlink:title="Padre Island National Seashore" id="ABBRID0EKJHK" xlink:type="simple">PINS</abbrev> according to the Natural Resource Manager at the time (Darrel Echols, pers. comm.). In consultation with experts, <abbrev xmlns:xlink="http://www.w3.org/1999/xlink" xlink:title="National Park Service" id="ABBRID0EOJHK" xlink:type="simple">NPS</abbrev> later determined that alligators had probably never occurred naturally on the island and removed them. In 2007 an individual was found on Big Shell Beach, ~ 40 km south of the southern end of Park Road 22. That animal had been tagged ~ 500 km away, across the Gulf of Mexico at a national wildlife refuge in Louisiana (Buzz Botts, National Park Service, pers, comm.). I added that observation to iNaturalist (<ext-link xmlns:xlink="http://www.w3.org/1999/xlink" xlink:type="simple" ext-link-type="uri" xlink:href="https://www.inaturalist.org/observations/20228712">https://www.inaturalist.org/observations/20228712</ext-link>), which is the only iNaturalist observation on <abbrev xmlns:xlink="http://www.w3.org/1999/xlink" xlink:title="North Padre Island" id="ABBRID0EXJHK" xlink:type="simple">NPI</abbrev>. Then in 2021, <abbrev xmlns:xlink="http://www.w3.org/1999/xlink" xlink:title="Padre Island National Seashore" id="ABBRID0E2JHK" xlink:type="simple">PINS</abbrev> reported on their Facebook page that another alligator washed up on <abbrev xmlns:xlink="http://www.w3.org/1999/xlink" xlink:title="North Padre Island" id="ABBRID0E6JHK" xlink:type="simple">NPI</abbrev> which had also been tagged in Louisiana <ext-link xmlns:xlink="http://www.w3.org/1999/xlink" xlink:type="simple" ext-link-type="uri" xlink:href="https://www.facebook.com/FriendsPINS/posts/173996127976128">https://www.facebook.com/FriendsPINS/posts/173996127976128</ext-link>). Those occurrences provide support for the hypothesis that Gulf of Mexico currents play a role in the transport of out-of-range species to the South Texas barrier islands. Alligators will survive in manmade ponds for years, but natural populations require marshy habitat with access to deeper fresh or brackish water (<xref ref-type="bibr" rid="B32">Joanen and McNease 1972</xref>). Those habitat types are not found on <abbrev xmlns:xlink="http://www.w3.org/1999/xlink" xlink:title="North Padre Island" id="ABBRID0EMKHK" xlink:type="simple">NPI</abbrev> or the mainland bordering the Upper Laguna Madre, but they are found to the north and south where the species occurs in Nueces and Cameron counties. In Kleberg County, alligators are found within and around the city of Kingsville where they were probably introduced. They are not found west of <abbrev xmlns:xlink="http://www.w3.org/1999/xlink" xlink:title="North Padre Island" id="ABBRID0EQKHK" xlink:type="simple">NPI</abbrev> and the Laguna Madre in Baffin Bay. The Cameron County population is separated from the main alligator population by ~ 125 km of unsuitable habitat, which raises a question about their natural occurrence there, but alligators were first reported from Cameron County by Baird (1859) based on a report by US army officer Stewart Van Vliet, probably around the time of the Battle of Resaca de Palma (on 9 May 1846), during the Mexican-American War. There are 321 iNaturalist observations from the water in and around Mustang Island, and 174 iNaturalist observations from <abbrev xmlns:xlink="http://www.w3.org/1999/xlink" xlink:title="South Padre Island" id="ABBRID0EUKHK" xlink:type="simple">SPI</abbrev>, in or around the Laguna Atascosa Federal Wildlife Refuge. The observations from Mustang and <abbrev xmlns:xlink="http://www.w3.org/1999/xlink" xlink:title="South Padre Island" id="ABBRID0EYKHK" xlink:type="simple">SPI</abbrev> probably include multiple observations of the same individuals.</p></tp:treatment-sec><ref-list><ref id="B14"><mixed-citation xmlns:xlink="http://www.w3.org/1999/xlink" xlink:type="simple"><person-group><name name-style="western"><surname>Conant</surname><given-names>R</given-names></name><name name-style="western"><surname>Collins</surname><given-names>JT</given-names></name></person-group> (<year>1998</year>) <source>A field guide to the reptiles and amphibians of eastern and central North America. Third edition, expanded. Houghton Mifflin Co.</source><publisher-name>, Boston</publisher-name>, <publisher-loc>Massachusetts</publisher-loc>, <size units="page">616 pp</size>.</mixed-citation></ref><ref id="B32"><mixed-citation xmlns:xlink="http://www.w3.org/1999/xlink" xlink:type="simple"><person-group><name name-style="western"><surname>Joanen</surname><given-names>T</given-names></name><name name-style="western"><surname>McNease</surname><given-names>L</given-names></name></person-group> (<year>1972</year>) <article-title>A telemetric study of adult male alligators on Rockefeller Refuge, Louisiana.</article-title><source>Procedures of the Annual Conference of Fish and Wildlife Agencies</source><volume>26</volume>: <fpage>252</fpage>–<lpage>75</lpage>.</mixed-citation></ref></ref-list></tp:taxon-treatment>
