# Supplementary material for: An annotated checklist of the amphibians and reptiles of North Padre Island, Texas, USA, with comparisons to adjacent barrier island and mainland herpetofauna
Source: Zookeys. 2021 Nov 29;1073:119–75. doi: 10.3897/zookeys.1073.57241 (PMC8648712; doi:10.3897/zookeys.1073.57241)
Supplement: XML Treatment for Hemidactylus turcicus [file zookeys.1073.57241-treatment26.xml]

<!DOCTYPE tp:taxon-treatment
  PUBLIC "-//TaxonX//DTD Taxonomic Treatment Publishing DTD v0 20100105//EN" "tax-treatment-NSO.dtd">
<tp:taxon-treatment xmlns:tp="http://www.plazi.org/taxpub"><tp:treatment-meta><kwd-group><label>Taxon classification</label><kwd>
                  <named-content content-type="kingdom">Animalia</named-content>
                </kwd><kwd>
                  <named-content content-type="order">Squamata</named-content>
                </kwd><kwd>
                  <named-content content-type="family">Gekkonidae</named-content>
                </kwd></kwd-group><mixed-citation publication-type="journal"><person-group><name><surname>Duran</surname><given-names>Mike</given-names></name></person-group><article-title>An annotated checklist of the amphibians and reptiles of North Padre Island, Texas, USA, with comparisons to adjacent barrier island and mainland herpetofauna</article-title><source>Zookeys</source><day>29</day><month>11</month><year>2021</year><volume>1073</volume><fpage>119</fpage><lpage>175</lpage><pub-id pub-id-type="doi">10.3897/zookeys.1073.57241</pub-id></mixed-citation></tp:treatment-meta><tp:nomenclature><tp:taxon-name>
                <object-id xmlns:xlink="http://www.w3.org/1999/xlink" content-type="arpha" xlink:type="simple">36E92442-F532-5979-A7A0-52546B1097F6</object-id>
                <tp:taxon-name-part taxon-name-part-type="genus" reg="Hemidactylus">Hemidactylus</tp:taxon-name-part>
                <tp:taxon-name-part taxon-name-part-type="species" reg="turcicus">turcicus</tp:taxon-name-part>
              </tp:taxon-name><tp:taxon-authority>Linnaeus, 1758</tp:taxon-authority><xref ref-type="fig" rid="F5">Mediterranean house gecko Fig. 5f</xref></tp:nomenclature><tp:treatment-sec sec-type="notes" id="SECID0EZPHK"><title>Notes.</title><p><italic><tp:taxon-name><tp:taxon-name-part taxon-name-part-type="genus" reg="Hemidactylus">Hemidactylus</tp:taxon-name-part><tp:taxon-name-part taxon-name-part-type="species" reg="turcicus">turcicus</tp:taxon-name-part></tp:taxon-name></italic> is an introduced species native to the Mediterranean region. The earliest specimens I found from Texas were collected in Cameron County in 1953 (<named-content xmlns:xlink="http://www.w3.org/1999/xlink" content-type="dwc:institutional_code" xlink:type="simple">TNHC</named-content> 23057–23060 It is now common on and around manmade structures on the South Texas barrier islands and across the southern United States. The only museum specimens of <italic><tp:taxon-name><tp:taxon-name-part taxon-name-part-type="genus" reg="Hemidactylus">H.</tp:taxon-name-part><tp:taxon-name-part taxon-name-part-type="species" reg="turcicus">turcicus</tp:taxon-name-part></tp:taxon-name></italic> from <abbrev xmlns:xlink="http://www.w3.org/1999/xlink" xlink:title="North Padre Island" id="ABBRID0E4QHK" xlink:type="simple">NPI</abbrev> were collected in 1980 and 1982 (<abbrev xmlns:xlink="http://www.w3.org/1999/xlink" content-type="institution" xlink:title="Biodiversity Research and Teaching Collections at Texas A&amp;M University" id="ABBRID0EBRHK" xlink:type="simple">TCWC</abbrev> 93823 and 93845). We did not observe the species during the 2002–2003 surveys, but between 2017 and 2020, 38 iNaturalist observations from <abbrev xmlns:xlink="http://www.w3.org/1999/xlink" xlink:title="North Padre Island" id="ABBRID0EGRHK" xlink:type="simple">NPI</abbrev> were entered; all but two of those were observed in the northernmost residential part of the island. There are four museum specimens and seven iNaturalist observations from Mustang Island. I found 200 museum specimens from the mainland portion of the seven counties.</p></tp:treatment-sec><tp:treatment-sec><!--Section generated to contain objects referenced in tp:taxon-treatment.--><fig id="F5" position="float" orientation="portrait"><object-id xmlns:xlink="http://www.w3.org/1999/xlink" content-type="doi" xlink:type="simple">10.3897/zookeys.1073.57241.figure5</object-id><object-id xmlns:xlink="http://www.w3.org/1999/xlink" content-type="arpha" xlink:type="simple">F5013F8F-F012-5AB2-9E6F-CD1C5C678E8C</object-id><label>Figure 5.</label><caption><p>Eight reptiles that occur on North Padre Island <bold>a</bold><italic><tp:taxon-name><tp:taxon-name-part taxon-name-part-type="genus" reg="Eretmochelys">Eretmochelys</tp:taxon-name-part><tp:taxon-name-part taxon-name-part-type="species" reg="imbricata">imbricata</tp:taxon-name-part></tp:taxon-name></italic> (Hawksbill sea turtle) <bold>b</bold><italic><tp:taxon-name><tp:taxon-name-part taxon-name-part-type="genus" reg="Chelydra">Chelydra</tp:taxon-name-part><tp:taxon-name-part taxon-name-part-type="species" reg="serpentina">serpentina</tp:taxon-name-part></tp:taxon-name></italic> (common snapping turtle) <bold>c</bold><italic><tp:taxon-name><tp:taxon-name-part taxon-name-part-type="genus" reg="Malaclemys">Malaclemys</tp:taxon-name-part><tp:taxon-name-part taxon-name-part-type="species" reg="terrapin">terrapin</tp:taxon-name-part></tp:taxon-name></italic> (diamondback <tp:taxon-name><tp:taxon-name-part taxon-name-part-type="genus" reg="Malaclemys"/><tp:taxon-name-part taxon-name-part-type="species" reg="terrapin">terrapin</tp:taxon-name-part></tp:taxon-name>) <bold>d</bold><italic><tp:taxon-name><tp:taxon-name-part taxon-name-part-type="genus" reg="Trachemys">Trachemys</tp:taxon-name-part><tp:taxon-name-part taxon-name-part-type="species" reg="scripta">scripta</tp:taxon-name-part></tp:taxon-name></italic> (pond slider) <bold>e</bold><italic><tp:taxon-name><tp:taxon-name-part taxon-name-part-type="genus" reg="Ophisaurus">Ophisaurus</tp:taxon-name-part><tp:taxon-name-part taxon-name-part-type="species" reg="attenuatus">attenuatus</tp:taxon-name-part></tp:taxon-name></italic> (slender glass lizard) <bold>f</bold><italic><tp:taxon-name><tp:taxon-name-part taxon-name-part-type="genus" reg="Hemidactylus">Hemidactylus</tp:taxon-name-part><tp:taxon-name-part taxon-name-part-type="species" reg="turcicus">turcicus</tp:taxon-name-part></tp:taxon-name></italic> (Mediterranean house gecko) <bold>g</bold><italic><tp:taxon-name><tp:taxon-name-part taxon-name-part-type="genus" reg="Holbrookia">Holbrookia</tp:taxon-name-part><tp:taxon-name-part taxon-name-part-type="species" reg="propinqua">propinqua</tp:taxon-name-part></tp:taxon-name></italic> (keeled earless lizard) <bold>h</bold><italic><tp:taxon-name><tp:taxon-name-part taxon-name-part-type="genus" reg="Phrynosoma">Phrynosoma</tp:taxon-name-part><tp:taxon-name-part taxon-name-part-type="species" reg="cornutum">cornutum</tp:taxon-name-part></tp:taxon-name></italic> (Texas horned lizard; photograph by Jerry Batey).</p></caption><graphic xmlns:xlink="http://www.w3.org/1999/xlink" xlink:href="zookeys-1073-119-g005.jpg" position="float" orientation="portrait" xlink:type="simple" id="oo_616298.jpg"><uri content-type="original_file" xlink:type="simple">https://binary.pensoft.net/fig/616298</uri></graphic></fig></tp:treatment-sec></tp:taxon-treatment>
