# Supplementary material for: An annotated checklist of the amphibians and reptiles of North Padre Island, Texas, USA, with comparisons to adjacent barrier island and mainland herpetofauna
Source: Zookeys. 2021 Nov 29;1073:119–75. doi: 10.3897/zookeys.1073.57241 (PMC8648712; doi:10.3897/zookeys.1073.57241)
Supplement: XML Treatment for Holbrookia propinqua [file zookeys.1073.57241-treatment27.xml]

<!DOCTYPE tp:taxon-treatment
  PUBLIC "-//TaxonX//DTD Taxonomic Treatment Publishing DTD v0 20100105//EN" "tax-treatment-NSO.dtd">
<tp:taxon-treatment xmlns:tp="http://www.plazi.org/taxpub"><tp:treatment-meta><kwd-group><label>Taxon classification</label><kwd>
                  <named-content content-type="kingdom">Animalia</named-content>
                </kwd><kwd>
                  <named-content content-type="order">Squamata</named-content>
                </kwd><kwd>
                  <named-content content-type="family">Phrynosomatidae</named-content>
                </kwd></kwd-group><mixed-citation publication-type="journal"><person-group><name><surname>Duran</surname><given-names>Mike</given-names></name></person-group><article-title>An annotated checklist of the amphibians and reptiles of North Padre Island, Texas, USA, with comparisons to adjacent barrier island and mainland herpetofauna</article-title><source>Zookeys</source><day>29</day><month>11</month><year>2021</year><volume>1073</volume><fpage>119</fpage><lpage>175</lpage><pub-id pub-id-type="doi">10.3897/zookeys.1073.57241</pub-id></mixed-citation></tp:treatment-meta><tp:nomenclature><tp:taxon-name>
                <object-id xmlns:xlink="http://www.w3.org/1999/xlink" content-type="arpha" xlink:type="simple">C3FCA7EE-D608-5234-BCEC-1E3C6D5B0844</object-id>
                <tp:taxon-name-part taxon-name-part-type="genus" reg="Holbrookia">Holbrookia</tp:taxon-name-part>
                <tp:taxon-name-part taxon-name-part-type="species" reg="propinqua">propinqua</tp:taxon-name-part>
              </tp:taxon-name><tp:taxon-authority>Baird &amp; Girard 1852</tp:taxon-authority><xref ref-type="fig" rid="F5">Keeled earless lizard Fig. 5g</xref></tp:nomenclature><tp:treatment-sec sec-type="notes" id="SECID0E2SHK"><title>Notes.</title><p><italic><tp:taxon-name><tp:taxon-name-part taxon-name-part-type="genus" reg="Holbrookia">Holbrookia</tp:taxon-name-part><tp:taxon-name-part taxon-name-part-type="species" reg="propinqua">propinqua</tp:taxon-name-part></tp:taxon-name></italic> is probably the most abundant reptile on the South Texas barrier islands, certainly the most observable. I located 724 museum specimens from <abbrev xmlns:xlink="http://www.w3.org/1999/xlink" xlink:title="North Padre Island" id="ABBRID0EMTHK" xlink:type="simple">NPI</abbrev> and 1916 specimens from the seven counties. During the 2002–2003 surveys, it was trapped 93 times. Another 128 observations were recorded, and hundreds of casual observations by the survey team were not recorded. On <abbrev xmlns:xlink="http://www.w3.org/1999/xlink" xlink:title="North Padre Island" id="ABBRID0EQTHK" xlink:type="simple">NPI</abbrev>, it is most abundant in the back beach/foredunes ecological zone, but it is common on deep dry sand throughout the island. A primary component of <italic><tp:taxon-name><tp:taxon-name-part taxon-name-part-type="genus" reg="Holbrookia">H.</tp:taxon-name-part><tp:taxon-name-part taxon-name-part-type="species" reg="propinqua">propinqua</tp:taxon-name-part></tp:taxon-name></italic> habitat is deep sand, which is the primary soil component on the islands and of an ~ 800,000 ha area that extends westward from the Land Cut and includes parts of several counties in southern Texas. That area, commonly known as the Sand Sheet, has been altered by grazing, farming, and invasive, nonnative, grasses, mostly Kleberg bluestem (<italic><tp:taxon-name><tp:taxon-name-part taxon-name-part-type="genus" reg="Dichanthium">Dichanthium</tp:taxon-name-part><tp:taxon-name-part taxon-name-part-type="species" reg="annulatum">annulatum</tp:taxon-name-part></tp:taxon-name></italic>) and buffelgrass (<italic><tp:taxon-name><tp:taxon-name-part taxon-name-part-type="genus" reg="Pennisetum">Pennisetum</tp:taxon-name-part><tp:taxon-name-part taxon-name-part-type="species" reg="ciliare">ciliare</tp:taxon-name-part></tp:taxon-name></italic>), which has led to its decline on the mainland.</p></tp:treatment-sec><tp:treatment-sec><!--Section generated to contain objects referenced in tp:taxon-treatment.--><fig id="F5" position="float" orientation="portrait"><object-id xmlns:xlink="http://www.w3.org/1999/xlink" content-type="doi" xlink:type="simple">10.3897/zookeys.1073.57241.figure5</object-id><object-id xmlns:xlink="http://www.w3.org/1999/xlink" content-type="arpha" xlink:type="simple">F5013F8F-F012-5AB2-9E6F-CD1C5C678E8C</object-id><label>Figure 5.</label><caption><p>Eight reptiles that occur on North Padre Island <bold>a</bold><italic><tp:taxon-name><tp:taxon-name-part taxon-name-part-type="genus" reg="Eretmochelys">Eretmochelys</tp:taxon-name-part><tp:taxon-name-part taxon-name-part-type="species" reg="imbricata">imbricata</tp:taxon-name-part></tp:taxon-name></italic> (Hawksbill sea turtle) <bold>b</bold><italic><tp:taxon-name><tp:taxon-name-part taxon-name-part-type="genus" reg="Chelydra">Chelydra</tp:taxon-name-part><tp:taxon-name-part taxon-name-part-type="species" reg="serpentina">serpentina</tp:taxon-name-part></tp:taxon-name></italic> (common snapping turtle) <bold>c</bold><italic><tp:taxon-name><tp:taxon-name-part taxon-name-part-type="genus" reg="Malaclemys">Malaclemys</tp:taxon-name-part><tp:taxon-name-part taxon-name-part-type="species" reg="terrapin">terrapin</tp:taxon-name-part></tp:taxon-name></italic> (diamondback <tp:taxon-name><tp:taxon-name-part taxon-name-part-type="genus" reg="Malaclemys"/><tp:taxon-name-part taxon-name-part-type="species" reg="terrapin">terrapin</tp:taxon-name-part></tp:taxon-name>) <bold>d</bold><italic><tp:taxon-name><tp:taxon-name-part taxon-name-part-type="genus" reg="Trachemys">Trachemys</tp:taxon-name-part><tp:taxon-name-part taxon-name-part-type="species" reg="scripta">scripta</tp:taxon-name-part></tp:taxon-name></italic> (pond slider) <bold>e</bold><italic><tp:taxon-name><tp:taxon-name-part taxon-name-part-type="genus" reg="Ophisaurus">Ophisaurus</tp:taxon-name-part><tp:taxon-name-part taxon-name-part-type="species" reg="attenuatus">attenuatus</tp:taxon-name-part></tp:taxon-name></italic> (slender glass lizard) <bold>f</bold><italic><tp:taxon-name><tp:taxon-name-part taxon-name-part-type="genus" reg="Hemidactylus">Hemidactylus</tp:taxon-name-part><tp:taxon-name-part taxon-name-part-type="species" reg="turcicus">turcicus</tp:taxon-name-part></tp:taxon-name></italic> (Mediterranean house gecko) <bold>g</bold><italic><tp:taxon-name><tp:taxon-name-part taxon-name-part-type="genus" reg="Holbrookia">Holbrookia</tp:taxon-name-part><tp:taxon-name-part taxon-name-part-type="species" reg="propinqua">propinqua</tp:taxon-name-part></tp:taxon-name></italic> (keeled earless lizard) <bold>h</bold><italic><tp:taxon-name><tp:taxon-name-part taxon-name-part-type="genus" reg="Phrynosoma">Phrynosoma</tp:taxon-name-part><tp:taxon-name-part taxon-name-part-type="species" reg="cornutum">cornutum</tp:taxon-name-part></tp:taxon-name></italic> (Texas horned lizard; photograph by Jerry Batey).</p></caption><graphic xmlns:xlink="http://www.w3.org/1999/xlink" xlink:href="zookeys-1073-119-g005.jpg" position="float" orientation="portrait" xlink:type="simple" id="oo_616298.jpg"><uri content-type="original_file" xlink:type="simple">https://binary.pensoft.net/fig/616298</uri></graphic></fig></tp:treatment-sec></tp:taxon-treatment>
