# Supplementary material for: An annotated checklist of the amphibians and reptiles of North Padre Island, Texas, USA, with comparisons to adjacent barrier island and mainland herpetofauna
Source: Zookeys. 2021 Nov 29;1073:119–75. doi: 10.3897/zookeys.1073.57241 (PMC8648712; doi:10.3897/zookeys.1073.57241)
Supplement: XML Treatment for Holbrookia subcaudalis [file zookeys.1073.57241-treatment28.xml]

<!DOCTYPE tp:taxon-treatment
  PUBLIC "-//TaxonX//DTD Taxonomic Treatment Publishing DTD v0 20100105//EN" "tax-treatment-NSO.dtd">
<tp:taxon-treatment xmlns:tp="http://www.plazi.org/taxpub"><tp:treatment-meta><kwd-group><label>Taxon classification</label><kwd>
                  <named-content content-type="kingdom">Animalia</named-content>
                </kwd><kwd>
                  <named-content content-type="order">Squamata</named-content>
                </kwd><kwd>
                  <named-content content-type="family">Phrynosomatidae</named-content>
                </kwd></kwd-group><mixed-citation publication-type="journal"><person-group><name><surname>Duran</surname><given-names>Mike</given-names></name></person-group><article-title>An annotated checklist of the amphibians and reptiles of North Padre Island, Texas, USA, with comparisons to adjacent barrier island and mainland herpetofauna</article-title><source>Zookeys</source><day>29</day><month>11</month><year>2021</year><volume>1073</volume><fpage>119</fpage><lpage>175</lpage><pub-id pub-id-type="doi">10.3897/zookeys.1073.57241</pub-id></mixed-citation></tp:treatment-meta><tp:nomenclature><tp:taxon-name>
                <object-id xmlns:xlink="http://www.w3.org/1999/xlink" content-type="arpha" xlink:type="simple">12E02775-4033-5BF4-8B3B-7DCDF8575E87</object-id>
                <tp:taxon-name-part taxon-name-part-type="genus" reg="Holbrookia">Holbrookia</tp:taxon-name-part>
                <tp:taxon-name-part taxon-name-part-type="species" reg="subcaudalis">subcaudalis</tp:taxon-name-part>
              </tp:taxon-name><tp:taxon-authority>Cope, 1880</tp:taxon-authority></tp:nomenclature><tp:treatment-sec sec-type="notes" id="SECID0EZVHK"><title>Notes.</title><p>The catalogue of reptiles and amphibians for the collection kept at Texas A&amp;M, Kingsville (<abbrev xmlns:xlink="http://www.w3.org/1999/xlink" content-type="institution" xlink:title="Texas A&amp;M University at Kingsville" id="ABBRID0E6VHK" xlink:type="simple">TAMUK</abbrev>) contained an entry for <tp:taxon-name><tp:taxon-name-part taxon-name-part-type="genus" reg="Holbrookia">H.</tp:taxon-name-part> (<tp:taxon-name-part taxon-name-part-type="superspecies" reg="lacerata">lacerata</tp:taxon-name-part>) <tp:taxon-name-part taxon-name-part-type="species" reg="subcaudalis">subcaudalis</tp:taxon-name-part></tp:taxon-name> (<abbrev xmlns:xlink="http://www.w3.org/1999/xlink" content-type="institution" xlink:title="Texas A&amp;M University at Kingsville" id="ABBRID0ESWHK" xlink:type="simple">TAMUK</abbrev> 1879) collected in 1968 from the “Dunn Ranch” on <abbrev xmlns:xlink="http://www.w3.org/1999/xlink" xlink:title="North Padre Island" id="ABBRID0EXWHK" xlink:type="simple">NPI</abbrev>, but that specimen was missing when I examined the collection in 2002 and missing when the collection was transferred to <named-content xmlns:xlink="http://www.w3.org/1999/xlink" content-type="dwc:institutional_code" xlink:type="simple">AMNH</named-content> in 2005. Prior to the creation of <abbrev xmlns:xlink="http://www.w3.org/1999/xlink" xlink:title="Padre Island National Seashore" id="ABBRID0EDXHK" xlink:type="simple">PINS</abbrev>, most of <abbrev xmlns:xlink="http://www.w3.org/1999/xlink" xlink:title="North Padre Island" id="ABBRID0EHXHK" xlink:type="simple">NPI</abbrev> was part of the Dunn Ranch. When <abbrev xmlns:xlink="http://www.w3.org/1999/xlink" xlink:title="Padre Island National Seashore" id="ABBRID0ELXHK" xlink:type="simple">PINS</abbrev> staff speak of the Dunn Ranch, they are generally referring to one of several sites where historical ruins remain. According to the collectors of the <abbrev xmlns:xlink="http://www.w3.org/1999/xlink" content-type="institution" xlink:title="Texas A&amp;M University at Kingsville" id="ABBRID0EPXHK" xlink:type="simple">TAMUK</abbrev> specimen, the locality was probably the Green Hill site, ~ 1.3 km SW of the 25-mile marker (Thomas Shirley, pers. comm.) although it is possible that they were referring to the Black Hills site, ~ 1.5 km southwest of the 10-mile marker. Our team did not observe the lizard during a nonrandom visual encounter search at the southernmost site and did not trap it in a pitfall array ~ 2 km north of the Green Hill site. I conducted walking surveys at the site six times in subsequent years.</p><p>The questionable Dunn Ranch specimen was the only specimen of that species from the South Texas barrier islands. <xref ref-type="bibr" rid="B4">Axtell (1998)</xref> commented that the locality or identification of that specimen was probably erroneous. The species is known from just across the Laguna Madre in Kleberg County, along the clayey shores of Baffin Bay, but it avoids deep sand, so it is not likely to occur on <abbrev xmlns:xlink="http://www.w3.org/1999/xlink" xlink:title="North Padre Island" id="ABBRID0E1XHK" xlink:type="simple">NPI</abbrev>.</p><p>Both <italic><tp:taxon-name><tp:taxon-name-part taxon-name-part-type="genus" reg="Holbrookia">H.</tp:taxon-name-part><tp:taxon-name-part taxon-name-part-type="species" reg="lacerata">lacerata</tp:taxon-name-part></tp:taxon-name></italic> and <italic><tp:taxon-name><tp:taxon-name-part taxon-name-part-type="genus" reg="Holbrookia">H.</tp:taxon-name-part><tp:taxon-name-part taxon-name-part-type="species" reg="subcaudalis">subcaudalis</tp:taxon-name-part></tp:taxon-name></italic> have been the focus of a considerable amount of survey work and research following a 2011 ruling by the U. S. Fish and Wildlife Service that a listing of threatened or endangered, pursuant to the Endangered Species Act of 1973, may be warranted.</p></tp:treatment-sec><ref-list><ref id="B4"><mixed-citation xmlns:xlink="http://www.w3.org/1999/xlink" xlink:type="simple"><person-group><name name-style="western"><surname>Axtell</surname><given-names>RW</given-names></name></person-group> (<year>1998</year>) <source><italic><tp:taxon-name><tp:taxon-name-part taxon-name-part-type="genus">Holbrookia</tp:taxon-name-part><tp:taxon-name-part taxon-name-part-type="species">lacerata</tp:taxon-name-part></tp:taxon-name></italic>.</source><publisher-name>An interpretive atlas of Texas lizards</publisher-name>, <publisher-loc>No. 20. Self-published</publisher-loc>, <size units="page">12 pp</size>.</mixed-citation></ref></ref-list></tp:taxon-treatment>
