# Supplementary material for: An annotated checklist of the amphibians and reptiles of North Padre Island, Texas, USA, with comparisons to adjacent barrier island and mainland herpetofauna
Source: Zookeys. 2021 Nov 29;1073:119–75. doi: 10.3897/zookeys.1073.57241 (PMC8648712; doi:10.3897/zookeys.1073.57241)
Supplement: XML Treatment for Phrynosoma cornutum [file zookeys.1073.57241-treatment29.xml]

<!DOCTYPE tp:taxon-treatment
  PUBLIC "-//TaxonX//DTD Taxonomic Treatment Publishing DTD v0 20100105//EN" "tax-treatment-NSO.dtd">
<tp:taxon-treatment xmlns:tp="http://www.plazi.org/taxpub"><tp:treatment-meta><kwd-group><label>Taxon classification</label><kwd>
                  <named-content content-type="kingdom">Animalia</named-content>
                </kwd><kwd>
                  <named-content content-type="order">Squamata</named-content>
                </kwd><kwd>
                  <named-content content-type="family">Phrynosomatidae</named-content>
                </kwd></kwd-group><mixed-citation publication-type="journal"><person-group><name><surname>Duran</surname><given-names>Mike</given-names></name></person-group><article-title>An annotated checklist of the amphibians and reptiles of North Padre Island, Texas, USA, with comparisons to adjacent barrier island and mainland herpetofauna</article-title><source>Zookeys</source><day>29</day><month>11</month><year>2021</year><volume>1073</volume><fpage>119</fpage><lpage>175</lpage><pub-id pub-id-type="doi">10.3897/zookeys.1073.57241</pub-id></mixed-citation></tp:treatment-meta><tp:nomenclature><tp:taxon-name>
                <object-id xmlns:xlink="http://www.w3.org/1999/xlink" content-type="arpha" xlink:type="simple">E5E51578-9083-55F5-A1D5-7C1BACAD976B</object-id>
                <tp:taxon-name-part taxon-name-part-type="genus" reg="Phrynosoma">Phrynosoma</tp:taxon-name-part>
                <tp:taxon-name-part taxon-name-part-type="species" reg="cornutum">cornutum</tp:taxon-name-part>
              </tp:taxon-name><tp:taxon-authority>Harlan, 1825</tp:taxon-authority><xref ref-type="fig" rid="F5">Texas horned lizard Fig. 5h</xref></tp:nomenclature><tp:treatment-sec sec-type="notes" id="SECID0E5ZHK"><title>Notes.</title><p><xref ref-type="bibr" rid="B57">Rabalais (1975)</xref> listed <italic><tp:taxon-name><tp:taxon-name-part taxon-name-part-type="genus" reg="Phrynosoma">P.</tp:taxon-name-part><tp:taxon-name-part taxon-name-part-type="species" reg="cornutum">cornutum</tp:taxon-name-part></tp:taxon-name></italic> as “possible” for <abbrev xmlns:xlink="http://www.w3.org/1999/xlink" xlink:title="Padre Island National Seashore" id="ABBRID0ET1HK" xlink:type="simple">PINS</abbrev> and <xref ref-type="bibr" rid="B6">Baker and Rabalais (1978)</xref> reported that it was “common” on Mustang and northern Padre Island in the 1950s and 1960s. I found seven museum specimens from Mustang Island; the most recent of those was 1967. I found one specimen collected on <abbrev xmlns:xlink="http://www.w3.org/1999/xlink" xlink:title="North Padre Island" id="ABBRID0E21HK" xlink:type="simple">NPI</abbrev> in 1967 but no iNaturalist records. I located 126 museum specimens from the inland portion of the seven counties; of those, 108 had collection dates, and only 15 of the specimens with dates were collected after 1970, and only two were collected since 1987. There are five museum specimens and possibly an obscured iNaturalist record from a small natural island in Corpus Christi Bay. I received a photo of a horned lizard from that island taken in 2013 and have since received other anecdotal accounts of recent observations of <italic><tp:taxon-name><tp:taxon-name-part taxon-name-part-type="genus" reg="Phrynosoma">P.</tp:taxon-name-part><tp:taxon-name-part taxon-name-part-type="species" reg="cornutum">cornutum</tp:taxon-name-part></tp:taxon-name></italic> on that island. <italic><tp:taxon-name><tp:taxon-name-part taxon-name-part-type="genus" reg="Phrynosoma">Phrynosoma</tp:taxon-name-part><tp:taxon-name-part taxon-name-part-type="species" reg="cornutum">cornutum</tp:taxon-name-part></tp:taxon-name></italic> has apparently been extirpated from the South Texas barrier islands. It is listed as a threatened species in Texas.</p></tp:treatment-sec><tp:treatment-sec><!--Section generated to contain objects referenced in tp:taxon-treatment.--><fig id="F5" position="float" orientation="portrait"><object-id xmlns:xlink="http://www.w3.org/1999/xlink" content-type="doi" xlink:type="simple">10.3897/zookeys.1073.57241.figure5</object-id><object-id xmlns:xlink="http://www.w3.org/1999/xlink" content-type="arpha" xlink:type="simple">F5013F8F-F012-5AB2-9E6F-CD1C5C678E8C</object-id><label>Figure 5.</label><caption><p>Eight reptiles that occur on North Padre Island <bold>a</bold><italic><tp:taxon-name><tp:taxon-name-part taxon-name-part-type="genus" reg="Eretmochelys">Eretmochelys</tp:taxon-name-part><tp:taxon-name-part taxon-name-part-type="species" reg="imbricata">imbricata</tp:taxon-name-part></tp:taxon-name></italic> (Hawksbill sea turtle) <bold>b</bold><italic><tp:taxon-name><tp:taxon-name-part taxon-name-part-type="genus" reg="Chelydra">Chelydra</tp:taxon-name-part><tp:taxon-name-part taxon-name-part-type="species" reg="serpentina">serpentina</tp:taxon-name-part></tp:taxon-name></italic> (common snapping turtle) <bold>c</bold><italic><tp:taxon-name><tp:taxon-name-part taxon-name-part-type="genus" reg="Malaclemys">Malaclemys</tp:taxon-name-part><tp:taxon-name-part taxon-name-part-type="species" reg="terrapin">terrapin</tp:taxon-name-part></tp:taxon-name></italic> (diamondback <tp:taxon-name><tp:taxon-name-part taxon-name-part-type="genus" reg="Malaclemys"/><tp:taxon-name-part taxon-name-part-type="species" reg="terrapin">terrapin</tp:taxon-name-part></tp:taxon-name>) <bold>d</bold><italic><tp:taxon-name><tp:taxon-name-part taxon-name-part-type="genus" reg="Trachemys">Trachemys</tp:taxon-name-part><tp:taxon-name-part taxon-name-part-type="species" reg="scripta">scripta</tp:taxon-name-part></tp:taxon-name></italic> (pond slider) <bold>e</bold><italic><tp:taxon-name><tp:taxon-name-part taxon-name-part-type="genus" reg="Ophisaurus">Ophisaurus</tp:taxon-name-part><tp:taxon-name-part taxon-name-part-type="species" reg="attenuatus">attenuatus</tp:taxon-name-part></tp:taxon-name></italic> (slender glass lizard) <bold>f</bold><italic><tp:taxon-name><tp:taxon-name-part taxon-name-part-type="genus" reg="Hemidactylus">Hemidactylus</tp:taxon-name-part><tp:taxon-name-part taxon-name-part-type="species" reg="turcicus">turcicus</tp:taxon-name-part></tp:taxon-name></italic> (Mediterranean house gecko) <bold>g</bold><italic><tp:taxon-name><tp:taxon-name-part taxon-name-part-type="genus" reg="Holbrookia">Holbrookia</tp:taxon-name-part><tp:taxon-name-part taxon-name-part-type="species" reg="propinqua">propinqua</tp:taxon-name-part></tp:taxon-name></italic> (keeled earless lizard) <bold>h</bold><italic><tp:taxon-name><tp:taxon-name-part taxon-name-part-type="genus" reg="Phrynosoma">Phrynosoma</tp:taxon-name-part><tp:taxon-name-part taxon-name-part-type="species" reg="cornutum">cornutum</tp:taxon-name-part></tp:taxon-name></italic> (Texas horned lizard; photograph by Jerry Batey).</p></caption><graphic xmlns:xlink="http://www.w3.org/1999/xlink" xlink:href="zookeys-1073-119-g005.jpg" position="float" orientation="portrait" xlink:type="simple" id="oo_616298.jpg"><uri content-type="original_file" xlink:type="simple">https://binary.pensoft.net/fig/616298</uri></graphic></fig></tp:treatment-sec><ref-list><ref id="B57"><mixed-citation xmlns:xlink="http://www.w3.org/1999/xlink" xlink:type="simple"><person-group><name name-style="western"><surname>Rabalais</surname><given-names>N</given-names></name></person-group> (<year>1975</year>) Padre Island National Seashore checklist of reptiles and amphibians. Padre Island National Seashore informational bulletin No. 4, 2 pp.</mixed-citation></ref><ref id="B6"><mixed-citation xmlns:xlink="http://www.w3.org/1999/xlink" xlink:type="simple"><person-group><name name-style="western"><surname>Baker</surname><given-names>JK</given-names></name><name name-style="western"><surname>Rabalais</surname><given-names>N</given-names></name></person-group> (<year>1978</year>) Terrestrial vertebrates of Mustang and North Padre islands. Unpublished manuscript. Padre Island National Seashore Archives, 29 pp.</mixed-citation></ref></ref-list></tp:taxon-treatment>
