# Supplementary material for: An annotated checklist of the amphibians and reptiles of North Padre Island, Texas, USA, with comparisons to adjacent barrier island and mainland herpetofauna
Source: Zookeys. 2021 Nov 29;1073:119–75. doi: 10.3897/zookeys.1073.57241 (PMC8648712; doi:10.3897/zookeys.1073.57241)
Supplement: XML Treatment for Scincella lateralis [file zookeys.1073.57241-treatment33.xml]

<!DOCTYPE tp:taxon-treatment
  PUBLIC "-//TaxonX//DTD Taxonomic Treatment Publishing DTD v0 20100105//EN" "tax-treatment-NSO.dtd">
<tp:taxon-treatment xmlns:tp="http://www.plazi.org/taxpub"><tp:treatment-meta><kwd-group><label>Taxon classification</label><kwd>
                  <named-content content-type="kingdom">Animalia</named-content>
                </kwd><kwd>
                  <named-content content-type="order">Squamata</named-content>
                </kwd><kwd>
                  <named-content content-type="family">Scincidae</named-content>
                </kwd></kwd-group><mixed-citation publication-type="journal"><person-group><name><surname>Duran</surname><given-names>Mike</given-names></name></person-group><article-title>An annotated checklist of the amphibians and reptiles of North Padre Island, Texas, USA, with comparisons to adjacent barrier island and mainland herpetofauna</article-title><source>Zookeys</source><day>29</day><month>11</month><year>2021</year><volume>1073</volume><fpage>119</fpage><lpage>175</lpage><pub-id pub-id-type="doi">10.3897/zookeys.1073.57241</pub-id></mixed-citation></tp:treatment-meta><tp:nomenclature><tp:taxon-name>
                <object-id xmlns:xlink="http://www.w3.org/1999/xlink" content-type="arpha" xlink:type="simple">AF886E06-A6DE-5E77-8285-A42C721F0B60</object-id>
                <tp:taxon-name-part taxon-name-part-type="genus" reg="Scincella">Scincella</tp:taxon-name-part>
                <tp:taxon-name-part taxon-name-part-type="species" reg="lateralis">lateralis</tp:taxon-name-part>
              </tp:taxon-name><tp:taxon-authority>Say, in James, 1822</tp:taxon-authority><xref ref-type="fig" rid="F6">Little brown skink Fig. 6b</xref></tp:nomenclature><tp:treatment-sec sec-type="notes" id="SECID0EYJAM"><title>Notes.</title><p>I located four museum specimens and 31 iNaturalist observations of <italic><tp:taxon-name><tp:taxon-name-part taxon-name-part-type="genus" reg="Scincella">S.</tp:taxon-name-part><tp:taxon-name-part taxon-name-part-type="species" reg="lateralis">lateralis</tp:taxon-name-part></tp:taxon-name></italic> from <abbrev xmlns:xlink="http://www.w3.org/1999/xlink" xlink:title="North Padre Island" id="ABBRID0EJKAM" xlink:type="simple">NPI</abbrev> and two museum specimens and only one iNaturalist record from Mustang Island. There are no records from <abbrev xmlns:xlink="http://www.w3.org/1999/xlink" xlink:title="South Padre Island" id="ABBRID0ENKAM" xlink:type="simple">SPI</abbrev>. I found 82 museum specimens from the seven counties. Our team captured <italic><tp:taxon-name><tp:taxon-name-part taxon-name-part-type="genus" reg="Scincella">S.</tp:taxon-name-part><tp:taxon-name-part taxon-name-part-type="species" reg="lateralis">lateralis</tp:taxon-name-part></tp:taxon-name></italic> at seven localities from the northern boundary of <abbrev xmlns:xlink="http://www.w3.org/1999/xlink" xlink:title="Padre Island National Seashore" id="ABBRID0E3KAM" xlink:type="simple">PINS</abbrev> to 56 km down the island. All except one of the observations were in moist grasslands/wetlands. The exception was an individual that was trapped at study site 11, which was in sparsely vegetated foredunes.</p><p>In earlier versions of their online list, <abbrev xmlns:xlink="http://www.w3.org/1999/xlink" xlink:title="National Park Service" id="ABBRID0ECLAM" xlink:type="simple">NPS</abbrev> had listed <italic><tp:taxon-name><tp:taxon-name-part taxon-name-part-type="genus" reg="Plestiodon">Plestiodon</tp:taxon-name-part><tp:taxon-name-part taxon-name-part-type="species" reg="septentrionalis">septentrionalis</tp:taxon-name-part></tp:taxon-name></italic> (prairie skink) as a species that occurs on <abbrev xmlns:xlink="http://www.w3.org/1999/xlink" xlink:title="Padre Island National Seashore" id="ABBRID0ERLAM" xlink:type="simple">PINS</abbrev> mostly based on a specimen in the <abbrev xmlns:xlink="http://www.w3.org/1999/xlink" xlink:title="National Park Service" id="ABBRID0EVLAM" xlink:type="simple">NPS</abbrev> vertebrate collection (formerly PAIS 2025; now <abbrev xmlns:xlink="http://www.w3.org/1999/xlink" content-type="institution" xlink:title="Biodiversity Research and Teaching Collections at Texas A&amp;M University" id="ABBRID0EZLAM" xlink:type="simple">TCWC</abbrev> 93804) that had been identified as <italic><tp:taxon-name><tp:taxon-name-part taxon-name-part-type="genus" reg="Plestiodon">P.</tp:taxon-name-part><tp:taxon-name-part taxon-name-part-type="species" reg="septentrionalis">septentrionalis</tp:taxon-name-part></tp:taxon-name></italic> but has since been reidentified as <italic><tp:taxon-name><tp:taxon-name-part taxon-name-part-type="genus" reg="Scincella">S.</tp:taxon-name-part><tp:taxon-name-part taxon-name-part-type="species" reg="lateralis">lateralis.</tp:taxon-name-part></tp:taxon-name></italic> There is no evidence that the <italic><tp:taxon-name><tp:taxon-name-part taxon-name-part-type="genus" reg="Plestiodon">P.</tp:taxon-name-part><tp:taxon-name-part taxon-name-part-type="species" reg="septentrionalis">septentrionalis</tp:taxon-name-part></tp:taxon-name></italic> occurs on the barrier islands but no reason to think that it might not.</p></tp:treatment-sec><tp:treatment-sec><!--Section generated to contain objects referenced in tp:taxon-treatment.--><fig id="F6" position="float" orientation="portrait"><object-id xmlns:xlink="http://www.w3.org/1999/xlink" content-type="doi" xlink:type="simple">10.3897/zookeys.1073.57241.figure6</object-id><object-id xmlns:xlink="http://www.w3.org/1999/xlink" content-type="arpha" xlink:type="simple">220D9DDC-5CFC-5164-8A40-9467EAD438DA</object-id><label>Figure 6.</label><caption><p>Eight reptiles that occur on North Padre Island <bold>a</bold><italic><tp:taxon-name><tp:taxon-name-part taxon-name-part-type="genus" reg="Plestiodon">Plestiodon</tp:taxon-name-part><tp:taxon-name-part taxon-name-part-type="species" reg="obsoletus">obsoletus</tp:taxon-name-part></tp:taxon-name></italic> (great plains skink <bold>b</bold><italic><tp:taxon-name><tp:taxon-name-part taxon-name-part-type="genus" reg="Scincella">Scincella</tp:taxon-name-part><tp:taxon-name-part taxon-name-part-type="species" reg="lateralis">lateralis</tp:taxon-name-part></tp:taxon-name></italic> (little brown skink) <bold>c</bold><italic><tp:taxon-name><tp:taxon-name-part taxon-name-part-type="genus" reg="Aspidoscelis">Aspidoscelis</tp:taxon-name-part><tp:taxon-name-part taxon-name-part-type="species" reg="sexlineatus">sexlineatus</tp:taxon-name-part></tp:taxon-name></italic> (six-lined racerunner) <bold>d</bold><italic><tp:taxon-name><tp:taxon-name-part taxon-name-part-type="genus" reg="Coluber">Coluber</tp:taxon-name-part><tp:taxon-name-part taxon-name-part-type="species" reg="constrictor">constrictor</tp:taxon-name-part></tp:taxon-name></italic> (North American racer) <bold>e</bold><italic><tp:taxon-name><tp:taxon-name-part taxon-name-part-type="genus" reg="Heterodon">Heterodon</tp:taxon-name-part><tp:taxon-name-part taxon-name-part-type="species" reg="platirhinos">platirhinos</tp:taxon-name-part></tp:taxon-name></italic> (eastern hognose snake) <bold>f</bold><italic><tp:taxon-name><tp:taxon-name-part taxon-name-part-type="genus" reg="Lampropeltis">Lampropeltis</tp:taxon-name-part><tp:taxon-name-part taxon-name-part-type="species" reg="triangulum">triangulum</tp:taxon-name-part><tp:taxon-name-part taxon-name-part-type="subspecies" reg="annulata">annulata</tp:taxon-name-part></tp:taxon-name></italic> (Tamaulipan milksnake) <bold>g</bold><italic><tp:taxon-name><tp:taxon-name-part taxon-name-part-type="genus" reg="Masticophis">Masticophis</tp:taxon-name-part><tp:taxon-name-part taxon-name-part-type="species" reg="flagellum">flagellum</tp:taxon-name-part></tp:taxon-name></italic> (coachwhip) <bold>h</bold><italic><tp:taxon-name><tp:taxon-name-part taxon-name-part-type="genus" reg="Nerodia">Nerodia</tp:taxon-name-part><tp:taxon-name-part taxon-name-part-type="species" reg="rhombifer">rhombifer</tp:taxon-name-part></tp:taxon-name></italic> (diamondback watersnake).</p></caption><graphic xmlns:xlink="http://www.w3.org/1999/xlink" xlink:href="zookeys-1073-119-g006.jpg" position="float" orientation="portrait" xlink:type="simple" id="oo_616299.jpg"><uri content-type="original_file" xlink:type="simple">https://binary.pensoft.net/fig/616299</uri></graphic></fig></tp:treatment-sec></tp:taxon-treatment>
