# Supplementary material for: An annotated checklist of the amphibians and reptiles of North Padre Island, Texas, USA, with comparisons to adjacent barrier island and mainland herpetofauna
Source: Zookeys. 2021 Nov 29;1073:119–75. doi: 10.3897/zookeys.1073.57241 (PMC8648712; doi:10.3897/zookeys.1073.57241)
Supplement: XML Treatment for Aspidoscelis sexlineata [file zookeys.1073.57241-treatment35.xml]

<!DOCTYPE tp:taxon-treatment
  PUBLIC "-//TaxonX//DTD Taxonomic Treatment Publishing DTD v0 20100105//EN" "tax-treatment-NSO.dtd">
<tp:taxon-treatment xmlns:tp="http://www.plazi.org/taxpub"><tp:treatment-meta><kwd-group><label>Taxon classification</label><kwd>
                  <named-content content-type="kingdom">Animalia</named-content>
                </kwd><kwd>
                  <named-content content-type="order">Squamata</named-content>
                </kwd><kwd>
                  <named-content content-type="family">Teiidae</named-content>
                </kwd></kwd-group><mixed-citation publication-type="journal"><person-group><name><surname>Duran</surname><given-names>Mike</given-names></name></person-group><article-title>An annotated checklist of the amphibians and reptiles of North Padre Island, Texas, USA, with comparisons to adjacent barrier island and mainland herpetofauna</article-title><source>Zookeys</source><day>29</day><month>11</month><year>2021</year><volume>1073</volume><fpage>119</fpage><lpage>175</lpage><pub-id pub-id-type="doi">10.3897/zookeys.1073.57241</pub-id></mixed-citation></tp:treatment-meta><tp:nomenclature><tp:taxon-name>
                <object-id xmlns:xlink="http://www.w3.org/1999/xlink" content-type="arpha" xlink:type="simple">3B85F1CB-155B-58B1-8180-990C98ED68FD</object-id>
                <tp:taxon-name-part taxon-name-part-type="genus" reg="Aspidoscelis">Aspidoscelis</tp:taxon-name-part>
                <tp:taxon-name-part taxon-name-part-type="species" reg="sexlineata">sexlineata</tp:taxon-name-part>
              </tp:taxon-name><tp:taxon-authority>Linnaeus, 1766</tp:taxon-authority><xref ref-type="fig" rid="F6">Six-lined racerunner Fig. 6c</xref></tp:nomenclature><tp:treatment-sec sec-type="notes" id="SECID0E5SAM"><title>Notes.</title><p><italic><tp:taxon-name><tp:taxon-name-part taxon-name-part-type="genus" reg="Aspidoscelis">Aspidoscelis</tp:taxon-name-part><tp:taxon-name-part taxon-name-part-type="species" reg="sexlineata">sexlineata</tp:taxon-name-part></tp:taxon-name></italic> was captured and photographed 46 times. Team members recorded another 16 observations during visual encounter surveys and made many more casual observations. I located 24 specimens in museum collections from <abbrev xmlns:xlink="http://www.w3.org/1999/xlink" xlink:title="North Padre Island" id="ABBRID0EPTAM" xlink:type="simple">NPI</abbrev>, eighteen from Mustang Island, five from South Padre Island, and 145 specimens from the mainland. The species was observed in the back-beach, foredunes, grasslands, emergent wetlands, and dunes.</p><p><xref ref-type="bibr" rid="B68">Trauth (1992)</xref> described a subspecies of the six-lined racerunner, the yellow-headed racerunner (<italic><tp:taxon-name><tp:taxon-name-part taxon-name-part-type="genus" reg="Aspidoscelis">A.</tp:taxon-name-part><tp:taxon-name-part taxon-name-part-type="species" reg="sexlineata">s.</tp:taxon-name-part><tp:taxon-name-part taxon-name-part-type="subspecies" reg="stephansae">stephansae</tp:taxon-name-part></tp:taxon-name></italic>; originally <italic><tp:taxon-name><tp:taxon-name-part taxon-name-part-type="genus" reg="Aspidoscelis">A.</tp:taxon-name-part><tp:taxon-name-part taxon-name-part-type="species" reg="sexlineata">s.</tp:taxon-name-part><tp:taxon-name-part taxon-name-part-type="subspecies" reg="stephansi">stephansi</tp:taxon-name-part></tp:taxon-name></italic>, emended by <xref ref-type="bibr" rid="B69">Trauth 1995</xref>), from Kenedy, Willacy Brooks, and Jim Hogg counties. The localities for some specimens <xref ref-type="bibr" rid="B68">Trauth (1992)</xref> examined to describe <italic><tp:taxon-name><tp:taxon-name-part taxon-name-part-type="genus" reg="Aspidoscelis">A.</tp:taxon-name-part><tp:taxon-name-part taxon-name-part-type="species" reg="sexlineata">s.</tp:taxon-name-part><tp:taxon-name-part taxon-name-part-type="subspecies" reg="stephansae">stephansae</tp:taxon-name-part></tp:taxon-name></italic> were within a sandy ecological zone just across the Laguna Madre from <abbrev xmlns:xlink="http://www.w3.org/1999/xlink" xlink:title="North Padre Island" id="ABBRID0EOVAM" xlink:type="simple">NPI</abbrev>. <xref ref-type="bibr" rid="B68">Trauth (1992)</xref> described <italic><tp:taxon-name><tp:taxon-name-part taxon-name-part-type="genus" reg="Aspidoscelis">A.</tp:taxon-name-part><tp:taxon-name-part taxon-name-part-type="species" reg="sexlineata">s.</tp:taxon-name-part><tp:taxon-name-part taxon-name-part-type="subspecies" reg="stephansae">stephansae</tp:taxon-name-part></tp:taxon-name></italic> as, on average, smaller (&lt; 70 mm) than <italic><tp:taxon-name><tp:taxon-name-part taxon-name-part-type="genus" reg="Aspidoscelis">A.</tp:taxon-name-part><tp:taxon-name-part taxon-name-part-type="species" reg="sexlineata">s.</tp:taxon-name-part><tp:taxon-name-part taxon-name-part-type="subspecies" reg="sexlineata">sexlineata</tp:taxon-name-part></tp:taxon-name></italic> (eastern six-lined racerunner), with a distinctive yellow coloration on the face. Some of the specimens that we captured had bright yellow faces extending from the snout to the nape (Fig. <xref ref-type="fig" rid="F6">6c</xref>). The snout to vent length was &lt; 70 mm for all specimens during the 2002–2003 surveys. Another characteristic by which <xref ref-type="bibr" rid="B70">Trauth and McAllister (1996)</xref> distinguished the subspecies was the relative position of horizontal stripes: In contrast to other <italic><tp:taxon-name><tp:taxon-name-part taxon-name-part-type="genus" reg="Aspidoscelis">A.</tp:taxon-name-part><tp:taxon-name-part taxon-name-part-type="species" reg="sexlineata">sexlineata</tp:taxon-name-part></tp:taxon-name></italic>, the yellow-headed race purportedly has no vertebral stipe, paravertebral stripes converge just posterior to the rump and extend onto the anterior one fourth of the tail, dorsolateral stripes extend onto the tail, and lateral stripes blend into the bright ventrolateral surface of the tail. Based on limited analysis, I could not determine if the <abbrev xmlns:xlink="http://www.w3.org/1999/xlink" xlink:title="North Padre Island" id="ABBRID0EHXAM" xlink:type="simple">NPI</abbrev> specimens could be assigned to <italic><tp:taxon-name><tp:taxon-name-part taxon-name-part-type="genus" reg="Aspidoscelis">A.</tp:taxon-name-part><tp:taxon-name-part taxon-name-part-type="species" reg="sexlineata">s.</tp:taxon-name-part><tp:taxon-name-part taxon-name-part-type="subspecies" reg="stephensae">stephensae</tp:taxon-name-part></tp:taxon-name>.</italic></p><p>iNaturalist recognizes the taxon, but no observations of <italic><tp:taxon-name><tp:taxon-name-part taxon-name-part-type="genus" reg="Aspidoscelis">A.</tp:taxon-name-part><tp:taxon-name-part taxon-name-part-type="species" reg="sexlineata">s.</tp:taxon-name-part><tp:taxon-name-part taxon-name-part-type="subspecies" reg="stephensae">stephensae</tp:taxon-name-part></tp:taxon-name></italic> have been entered, while 12 specimens have been identified as <italic><tp:taxon-name><tp:taxon-name-part taxon-name-part-type="genus" reg="Aspidoscelis">A.</tp:taxon-name-part><tp:taxon-name-part taxon-name-part-type="species" reg="sexlineata">sexlineata</tp:taxon-name-part></tp:taxon-name></italic> within the taxon’s purported range as defined by <xref ref-type="bibr" rid="B68">Trauth (1992)</xref>. Because identification of the subspecies is based on external morphology and pattern, and apparently no one can identify it based on those characteristics, further analysis is needed to determine if this is a valid taxon.</p></tp:treatment-sec><tp:treatment-sec><!--Section generated to contain objects referenced in tp:taxon-treatment.--><fig id="F6" position="float" orientation="portrait"><object-id xmlns:xlink="http://www.w3.org/1999/xlink" content-type="doi" xlink:type="simple">10.3897/zookeys.1073.57241.figure6</object-id><object-id xmlns:xlink="http://www.w3.org/1999/xlink" content-type="arpha" xlink:type="simple">220D9DDC-5CFC-5164-8A40-9467EAD438DA</object-id><label>Figure 6.</label><caption><p>Eight reptiles that occur on North Padre Island <bold>a</bold><italic><tp:taxon-name><tp:taxon-name-part taxon-name-part-type="genus" reg="Plestiodon">Plestiodon</tp:taxon-name-part><tp:taxon-name-part taxon-name-part-type="species" reg="obsoletus">obsoletus</tp:taxon-name-part></tp:taxon-name></italic> (great plains skink <bold>b</bold><italic><tp:taxon-name><tp:taxon-name-part taxon-name-part-type="genus" reg="Scincella">Scincella</tp:taxon-name-part><tp:taxon-name-part taxon-name-part-type="species" reg="lateralis">lateralis</tp:taxon-name-part></tp:taxon-name></italic> (little brown skink) <bold>c</bold><italic><tp:taxon-name><tp:taxon-name-part taxon-name-part-type="genus" reg="Aspidoscelis">Aspidoscelis</tp:taxon-name-part><tp:taxon-name-part taxon-name-part-type="species" reg="sexlineatus">sexlineatus</tp:taxon-name-part></tp:taxon-name></italic> (six-lined racerunner) <bold>d</bold><italic><tp:taxon-name><tp:taxon-name-part taxon-name-part-type="genus" reg="Coluber">Coluber</tp:taxon-name-part><tp:taxon-name-part taxon-name-part-type="species" reg="constrictor">constrictor</tp:taxon-name-part></tp:taxon-name></italic> (North American racer) <bold>e</bold><italic><tp:taxon-name><tp:taxon-name-part taxon-name-part-type="genus" reg="Heterodon">Heterodon</tp:taxon-name-part><tp:taxon-name-part taxon-name-part-type="species" reg="platirhinos">platirhinos</tp:taxon-name-part></tp:taxon-name></italic> (eastern hognose snake) <bold>f</bold><italic><tp:taxon-name><tp:taxon-name-part taxon-name-part-type="genus" reg="Lampropeltis">Lampropeltis</tp:taxon-name-part><tp:taxon-name-part taxon-name-part-type="species" reg="triangulum">triangulum</tp:taxon-name-part><tp:taxon-name-part taxon-name-part-type="subspecies" reg="annulata">annulata</tp:taxon-name-part></tp:taxon-name></italic> (Tamaulipan milksnake) <bold>g</bold><italic><tp:taxon-name><tp:taxon-name-part taxon-name-part-type="genus" reg="Masticophis">Masticophis</tp:taxon-name-part><tp:taxon-name-part taxon-name-part-type="species" reg="flagellum">flagellum</tp:taxon-name-part></tp:taxon-name></italic> (coachwhip) <bold>h</bold><italic><tp:taxon-name><tp:taxon-name-part taxon-name-part-type="genus" reg="Nerodia">Nerodia</tp:taxon-name-part><tp:taxon-name-part taxon-name-part-type="species" reg="rhombifer">rhombifer</tp:taxon-name-part></tp:taxon-name></italic> (diamondback watersnake).</p></caption><graphic xmlns:xlink="http://www.w3.org/1999/xlink" xlink:href="zookeys-1073-119-g006.jpg" position="float" orientation="portrait" xlink:type="simple" id="oo_616299.jpg"><uri content-type="original_file" xlink:type="simple">https://binary.pensoft.net/fig/616299</uri></graphic></fig></tp:treatment-sec><ref-list><ref id="B68"><mixed-citation xmlns:xlink="http://www.w3.org/1999/xlink" xlink:type="simple"><person-group><name name-style="western"><surname>Trauth</surname><given-names>SE</given-names></name></person-group> (<year>1992</year>) <article-title>A new subspecies of six-lined racerunner, <italic><tp:taxon-name><tp:taxon-name-part taxon-name-part-type="genus">Cnemidophorus</tp:taxon-name-part><tp:taxon-name-part taxon-name-part-type="species">sexlineatus</tp:taxon-name-part></tp:taxon-name></italic> (<tp:taxon-name><tp:taxon-name-part taxon-name-part-type="suborder">Sauria</tp:taxon-name-part></tp:taxon-name>, <tp:taxon-name><tp:taxon-name-part taxon-name-part-type="family">Teiidae</tp:taxon-name-part></tp:taxon-name>), from southern Texas.</article-title><source>Texas Journal of Science</source><volume>44</volume>: <fpage>437</fpage>–<lpage>443</lpage>.</mixed-citation></ref><ref id="B69"><mixed-citation xmlns:xlink="http://www.w3.org/1999/xlink" xlink:type="simple"><person-group><name name-style="western"><surname>Trauth</surname><given-names>SE</given-names></name></person-group> (<year>1995</year>) An emendation to the subspecies name of <italic><tp:taxon-name><tp:taxon-name-part taxon-name-part-type="genus">Cnemidophorus</tp:taxon-name-part><tp:taxon-name-part taxon-name-part-type="species">sexlineatus</tp:taxon-name-part><tp:taxon-name-part taxon-name-part-type="subspecies">stephensi</tp:taxon-name-part></tp:taxon-name></italic> (<tp:taxon-name><tp:taxon-name-part taxon-name-part-type="suborder">Sauria</tp:taxon-name-part></tp:taxon-name>: <tp:taxon-name><tp:taxon-name-part taxon-name-part-type="family">Teiidae</tp:taxon-name-part></tp:taxon-name>). Bulletin of the Chicago Herpetological Society 30(4): e68.</mixed-citation></ref><ref id="B70"><mixed-citation xmlns:xlink="http://www.w3.org/1999/xlink" xlink:type="simple"><person-group><name name-style="western"><surname>Trauth</surname><given-names>SE</given-names></name><name name-style="western"><surname>McAllister</surname><given-names>CT</given-names></name></person-group> (<year>1996</year>) <italic><tp:taxon-name><tp:taxon-name-part taxon-name-part-type="genus">Cnemidophorus</tp:taxon-name-part><tp:taxon-name-part taxon-name-part-type="species">sexlineatus</tp:taxon-name-part></tp:taxon-name></italic>. Society for the Study of Amphibians and Reptiles. Catalogue of Amphibians and Reptiles 628: 1–12 pp. <ext-link xlink:type="simple" ext-link-type="uri" xlink:href="https://repositories.lib.utexas.edu/bitstream/handle/2152/44718/0628_Cnemidophorus_sexlineatus.pdf?sequence=1">https://repositories.lib.utexas.edu/bitstream/handle/2152/44718/0628_Cnemidophorus_sexlineatus.pdf?sequence=1</ext-link></mixed-citation></ref></ref-list></tp:taxon-treatment>
