# Supplementary material for: An annotated checklist of the amphibians and reptiles of North Padre Island, Texas, USA, with comparisons to adjacent barrier island and mainland herpetofauna
Source: Zookeys. 2021 Nov 29;1073:119–75. doi: 10.3897/zookeys.1073.57241 (PMC8648712; doi:10.3897/zookeys.1073.57241)
Supplement: XML Treatment for Arizona elegans [file zookeys.1073.57241-treatment36.xml]

<!DOCTYPE tp:taxon-treatment
  PUBLIC "-//TaxonX//DTD Taxonomic Treatment Publishing DTD v0 20100105//EN" "tax-treatment-NSO.dtd">
<tp:taxon-treatment xmlns:tp="http://www.plazi.org/taxpub"><tp:treatment-meta><kwd-group><label>Taxon classification</label><kwd>
                  <named-content content-type="kingdom">Animalia</named-content>
                </kwd><kwd>
                  <named-content content-type="order">Squamata</named-content>
                </kwd><kwd>
                  <named-content content-type="family">Colubridae</named-content>
                </kwd></kwd-group><mixed-citation publication-type="journal"><person-group><name><surname>Duran</surname><given-names>Mike</given-names></name></person-group><article-title>An annotated checklist of the amphibians and reptiles of North Padre Island, Texas, USA, with comparisons to adjacent barrier island and mainland herpetofauna</article-title><source>Zookeys</source><day>29</day><month>11</month><year>2021</year><volume>1073</volume><fpage>119</fpage><lpage>175</lpage><pub-id pub-id-type="doi">10.3897/zookeys.1073.57241</pub-id></mixed-citation></tp:treatment-meta><tp:nomenclature><tp:taxon-name>
                <object-id xmlns:xlink="http://www.w3.org/1999/xlink" content-type="arpha" xlink:type="simple">E59D5F23-9BE7-5367-AF5C-ABFC5DE1E7F8</object-id>
                <tp:taxon-name-part taxon-name-part-type="genus" reg="Arizona">Arizona</tp:taxon-name-part>
                <tp:taxon-name-part taxon-name-part-type="species" reg="elegans">elegans</tp:taxon-name-part>
              </tp:taxon-name><tp:taxon-authority>Dixon, 1960</tp:taxon-authority></tp:nomenclature><tp:treatment-sec sec-type="notes" id="SECID0EM1AM"><title>Notes.</title><p>I found eight museum specimens of <tp:taxon-name><tp:taxon-name-part taxon-name-part-type="genus" reg="Arizona">Arizona</tp:taxon-name-part><tp:taxon-name-part taxon-name-part-type="species" reg="elegans">elegans</tp:taxon-name-part></tp:taxon-name> from <abbrev xmlns:xlink="http://www.w3.org/1999/xlink" xlink:title="North Padre Island" id="ABBRID0E31AM" xlink:type="simple">NPI</abbrev>, six from Mustang Island, and one from <abbrev xmlns:xlink="http://www.w3.org/1999/xlink" xlink:title="South Padre Island" id="ABBRID0EA2AM" xlink:type="simple">SPI</abbrev> (as of 08 October 2020). Another iNaturalist observation from <abbrev xmlns:xlink="http://www.w3.org/1999/xlink" xlink:title="South Padre Island" id="ABBRID0EE2AM" xlink:type="simple">SPI</abbrev> was entered in April 2021 and was deposited into the <named-content xmlns:xlink="http://www.w3.org/1999/xlink" content-type="dwc:institutional_code" xlink:type="simple">TNHC</named-content> collection. I found 36 museum specimens from the seven counties. Since the species is nocturnal and often fossorial, historical records are not good indicators of its relative abundance. During the 2002–2003 surveys, we observed one <italic><tp:taxon-name><tp:taxon-name-part taxon-name-part-type="genus" reg="Arizona">A.</tp:taxon-name-part><tp:taxon-name-part taxon-name-part-type="species" reg="elegans">elegans</tp:taxon-name-part></tp:taxon-name></italic>. Between 2013 and 2020, seven iNaturalist observations were entered for Mustang Island and six were entered for <abbrev xmlns:xlink="http://www.w3.org/1999/xlink" xlink:title="North Padre Island" id="ABBRID0E22AM" xlink:type="simple">NPI</abbrev>. <xref ref-type="bibr" rid="B57">Rabalais (1975)</xref> referred to <italic><tp:taxon-name><tp:taxon-name-part taxon-name-part-type="genus" reg="Arizona">A.</tp:taxon-name-part><tp:taxon-name-part taxon-name-part-type="species" reg="elegans">elegans</tp:taxon-name-part></tp:taxon-name></italic> on <abbrev xmlns:xlink="http://www.w3.org/1999/xlink" xlink:title="North Padre Island" id="ABBRID0EO3AM" xlink:type="simple">NPI</abbrev> as “fairly common.” <xref ref-type="bibr" rid="B6">Baker and Rabalais (1978)</xref> referred to <italic><tp:taxon-name><tp:taxon-name-part taxon-name-part-type="genus" reg="Arizona">A.</tp:taxon-name-part><tp:taxon-name-part taxon-name-part-type="species" reg="elegans">elegans</tp:taxon-name-part></tp:taxon-name></italic> as “common” on both <abbrev xmlns:xlink="http://www.w3.org/1999/xlink" xlink:title="North Padre Island" id="ABBRID0EB4AM" xlink:type="simple">NPI</abbrev> and Mustang Island. Glossy snakes in the study area are usually assigned to the subspecies <italic><tp:taxon-name><tp:taxon-name-part taxon-name-part-type="genus" reg="Arizona">A.</tp:taxon-name-part><tp:taxon-name-part taxon-name-part-type="species" reg="elegans">e.</tp:taxon-name-part><tp:taxon-name-part taxon-name-part-type="subspecies" reg="arenicolus">arenicolus</tp:taxon-name-part></tp:taxon-name></italic> (Texas glossy snake).</p></tp:treatment-sec><ref-list><ref id="B57"><mixed-citation xmlns:xlink="http://www.w3.org/1999/xlink" xlink:type="simple"><person-group><name name-style="western"><surname>Rabalais</surname><given-names>N</given-names></name></person-group> (<year>1975</year>) Padre Island National Seashore checklist of reptiles and amphibians. Padre Island National Seashore informational bulletin No. 4, 2 pp.</mixed-citation></ref><ref id="B6"><mixed-citation xmlns:xlink="http://www.w3.org/1999/xlink" xlink:type="simple"><person-group><name name-style="western"><surname>Baker</surname><given-names>JK</given-names></name><name name-style="western"><surname>Rabalais</surname><given-names>N</given-names></name></person-group> (<year>1978</year>) Terrestrial vertebrates of Mustang and North Padre islands. Unpublished manuscript. Padre Island National Seashore Archives, 29 pp.</mixed-citation></ref></ref-list></tp:taxon-treatment>
