# Supplementary material for: An annotated checklist of the amphibians and reptiles of North Padre Island, Texas, USA, with comparisons to adjacent barrier island and mainland herpetofauna
Source: Zookeys. 2021 Nov 29;1073:119–75. doi: 10.3897/zookeys.1073.57241 (PMC8648712; doi:10.3897/zookeys.1073.57241)
Supplement: XML Treatment for Coluber constrictor [file zookeys.1073.57241-treatment37.xml]

<!DOCTYPE tp:taxon-treatment
  PUBLIC "-//TaxonX//DTD Taxonomic Treatment Publishing DTD v0 20100105//EN" "tax-treatment-NSO.dtd">
<tp:taxon-treatment xmlns:tp="http://www.plazi.org/taxpub"><tp:treatment-meta><kwd-group><label>Taxon classification</label><kwd>
                  <named-content content-type="kingdom">Animalia</named-content>
                </kwd><kwd>
                  <named-content content-type="order">Squamata</named-content>
                </kwd><kwd>
                  <named-content content-type="family">Colubridae</named-content>
                </kwd></kwd-group><mixed-citation publication-type="journal"><person-group><name><surname>Duran</surname><given-names>Mike</given-names></name></person-group><article-title>An annotated checklist of the amphibians and reptiles of North Padre Island, Texas, USA, with comparisons to adjacent barrier island and mainland herpetofauna</article-title><source>Zookeys</source><day>29</day><month>11</month><year>2021</year><volume>1073</volume><fpage>119</fpage><lpage>175</lpage><pub-id pub-id-type="doi">10.3897/zookeys.1073.57241</pub-id></mixed-citation></tp:treatment-meta><tp:nomenclature><tp:taxon-name>
                <object-id xmlns:xlink="http://www.w3.org/1999/xlink" content-type="arpha" xlink:type="simple">2304ACB6-7734-5223-B8CD-291F4D595576</object-id>
                <tp:taxon-name-part taxon-name-part-type="genus" reg="Coluber">Coluber</tp:taxon-name-part>
                <tp:taxon-name-part taxon-name-part-type="species" reg="constrictor">constrictor</tp:taxon-name-part>
              </tp:taxon-name><tp:taxon-authority>Linnaeus, 1758</tp:taxon-authority><xref ref-type="fig" rid="F6">North American racer Fig. 6d</xref></tp:nomenclature><tp:treatment-sec sec-type="notes" id="SECID0E35AM"><title>Notes.</title><p>I collected one road-killed <italic><tp:taxon-name><tp:taxon-name-part taxon-name-part-type="genus" reg="Coluber">C.</tp:taxon-name-part><tp:taxon-name-part taxon-name-part-type="species" reg="constrictor">constrictor</tp:taxon-name-part></tp:taxon-name></italic> (<abbrev xmlns:xlink="http://www.w3.org/1999/xlink" content-type="institution" xlink:title="Biodiversity Research and Teaching Collections at Texas A&amp;M University" id="ABBRID0EN6AM" xlink:type="simple">TCWC</abbrev> 93867) on Park Road 22, north of <abbrev xmlns:xlink="http://www.w3.org/1999/xlink" xlink:title="Padre Island National Seashore" id="ABBRID0ES6AM" xlink:type="simple">PINS</abbrev> where it passed through a flooded grassland/wetland. A team member observed one on the beach ~ 3 km south of the southern end of Park Road 22. Figure <xref ref-type="fig" rid="F6">6d</xref> is a <abbrev xmlns:xlink="http://www.w3.org/1999/xlink" xlink:title="Padre Island National Seashore" id="ABBRID0E16AM" xlink:type="simple">PINS</abbrev> file photo of a <italic><tp:taxon-name><tp:taxon-name-part taxon-name-part-type="genus" reg="Coluber">C.</tp:taxon-name-part><tp:taxon-name-part taxon-name-part-type="species" reg="constrictor">constrictor</tp:taxon-name-part></tp:taxon-name></italic> on the beach, on wet sand near the surf. <italic><tp:taxon-name><tp:taxon-name-part taxon-name-part-type="genus" reg="Coluber">Coluber</tp:taxon-name-part><tp:taxon-name-part taxon-name-part-type="species" reg="constrictor">constrictor</tp:taxon-name-part></tp:taxon-name></italic> is a habitat generalist, but I did not find any mentions of <italic><tp:taxon-name><tp:taxon-name-part taxon-name-part-type="genus" reg="Coluber">C.</tp:taxon-name-part><tp:taxon-name-part taxon-name-part-type="species" reg="constrictor">constrictor</tp:taxon-name-part></tp:taxon-name></italic> on beaches in the literature. I found three iNaturalist records for <italic><tp:taxon-name><tp:taxon-name-part taxon-name-part-type="genus" reg="Coluber">C.</tp:taxon-name-part><tp:taxon-name-part taxon-name-part-type="species" reg="constrictor">constrictor</tp:taxon-name-part></tp:taxon-name></italic> on beaches in California, Florida, and Virginia. There are two museum specimens and eleven iNaturalist records from <abbrev xmlns:xlink="http://www.w3.org/1999/xlink" xlink:title="North Padre Island" id="ABBRID0EKBBM" xlink:type="simple">NPI</abbrev> but no records of any kind from Mustang or South Padre islands. There is an iNaturalist observation of a bird in flight carrying a <italic><tp:taxon-name><tp:taxon-name-part taxon-name-part-type="genus" reg="Coluber">C.</tp:taxon-name-part><tp:taxon-name-part taxon-name-part-type="species" reg="constrictor">constrictor</tp:taxon-name-part></tp:taxon-name></italic>; the photograph was taken on Mustang Island, but it is impossible to know where the bird caught the snake. There were 83 specimens from the mainland portion of the seven counties. Both <xref ref-type="bibr" rid="B19">Dixon (2013)</xref> and <xref ref-type="bibr" rid="B76">Werler and Dixon (2000)</xref> show the range of the subspecies, <italic><tp:taxon-name><tp:taxon-name-part taxon-name-part-type="genus" reg="Coluber">C.</tp:taxon-name-part><tp:taxon-name-part taxon-name-part-type="species" reg="constrictor">c.</tp:taxon-name-part><tp:taxon-name-part taxon-name-part-type="subspecies" reg="oaxaca">oaxaca</tp:taxon-name-part></tp:taxon-name></italic> (Mexican racer), extending from Mexico northeast along the coast to Aransas County, Texas. The racer I collected (<abbrev xmlns:xlink="http://www.w3.org/1999/xlink" content-type="institution" xlink:title="Biodiversity Research and Teaching Collections at Texas A&amp;M University" id="ABBRID0EQCBM" xlink:type="simple">TCWC</abbrev> 93867) was intermediate in key morphometrics between <italic><tp:taxon-name><tp:taxon-name-part taxon-name-part-type="genus" reg="Coluber">C.</tp:taxon-name-part><tp:taxon-name-part taxon-name-part-type="species" reg="constrictor">c.</tp:taxon-name-part><tp:taxon-name-part taxon-name-part-type="subspecies" reg="oaxaca">oaxaca</tp:taxon-name-part></tp:taxon-name></italic> and the <italic><tp:taxon-name><tp:taxon-name-part taxon-name-part-type="genus" reg="Coluber">C.</tp:taxon-name-part><tp:taxon-name-part taxon-name-part-type="species" reg="constrictor">c.</tp:taxon-name-part><tp:taxon-name-part taxon-name-part-type="subspecies" reg="flaviventris">flaviventris</tp:taxon-name-part></tp:taxon-name></italic> (yellow-bellied racer). Museum specimens of both subspecies are catalogued in each of the seven counties adjacent to the South Texas barrier islands. <xref ref-type="bibr" rid="B76">Werler and Dixon (2000)</xref> describe <italic><tp:taxon-name><tp:taxon-name-part taxon-name-part-type="genus" reg="Coluber">C.</tp:taxon-name-part><tp:taxon-name-part taxon-name-part-type="species" reg="constrictor">c.</tp:taxon-name-part><tp:taxon-name-part taxon-name-part-type="subspecies" reg="flaviventris">flaviventris</tp:taxon-name-part></tp:taxon-name></italic> as usually having seven supralabial scales and <italic><tp:taxon-name><tp:taxon-name-part taxon-name-part-type="genus" reg="Coluber">C.</tp:taxon-name-part><tp:taxon-name-part taxon-name-part-type="species" reg="constrictor">c.</tp:taxon-name-part><tp:taxon-name-part taxon-name-part-type="subspecies" reg="oaxaca">oaxaca</tp:taxon-name-part></tp:taxon-name></italic> as having eight, and both subspecies will usually have 17 or fewer dorsal scale rows at midbody. The specimen collected had a dark green dorsum and yellow ventrum, most like <italic><tp:taxon-name><tp:taxon-name-part taxon-name-part-type="genus" reg="Coluber">C.</tp:taxon-name-part><tp:taxon-name-part taxon-name-part-type="species" reg="constrictor">c.</tp:taxon-name-part><tp:taxon-name-part taxon-name-part-type="subspecies" reg="flaviventris">flaviventris</tp:taxon-name-part></tp:taxon-name></italic>, but it had six supralabials on one side and eight on the other and 15 dorsal scale rows, so it could not be assigned to subspecies based on those features. <xref ref-type="bibr" rid="B10">Burbrink et al. (2007)</xref> performed genetic analysis which appeared to indicate that <italic><tp:taxon-name><tp:taxon-name-part taxon-name-part-type="genus" reg="Coluber">C.</tp:taxon-name-part><tp:taxon-name-part taxon-name-part-type="species" reg="constrictor">constrictor</tp:taxon-name-part></tp:taxon-name></italic> may be composed of six independently evolving lineages not concordant with most recognized subspecies. No samples within the range of <italic><tp:taxon-name><tp:taxon-name-part taxon-name-part-type="genus" reg="Coluber">C.</tp:taxon-name-part><tp:taxon-name-part taxon-name-part-type="species" reg="constrictor">c.</tp:taxon-name-part><tp:taxon-name-part taxon-name-part-type="subspecies" reg="oaxaca">oaxaca</tp:taxon-name-part></tp:taxon-name></italic> were included in that analysis.</p></tp:treatment-sec><tp:treatment-sec><!--Section generated to contain objects referenced in tp:taxon-treatment.--><fig id="F6" position="float" orientation="portrait"><object-id xmlns:xlink="http://www.w3.org/1999/xlink" content-type="doi" xlink:type="simple">10.3897/zookeys.1073.57241.figure6</object-id><object-id xmlns:xlink="http://www.w3.org/1999/xlink" content-type="arpha" xlink:type="simple">220D9DDC-5CFC-5164-8A40-9467EAD438DA</object-id><label>Figure 6.</label><caption><p>Eight reptiles that occur on North Padre Island <bold>a</bold><italic><tp:taxon-name><tp:taxon-name-part taxon-name-part-type="genus" reg="Plestiodon">Plestiodon</tp:taxon-name-part><tp:taxon-name-part taxon-name-part-type="species" reg="obsoletus">obsoletus</tp:taxon-name-part></tp:taxon-name></italic> (great plains skink <bold>b</bold><italic><tp:taxon-name><tp:taxon-name-part taxon-name-part-type="genus" reg="Scincella">Scincella</tp:taxon-name-part><tp:taxon-name-part taxon-name-part-type="species" reg="lateralis">lateralis</tp:taxon-name-part></tp:taxon-name></italic> (little brown skink) <bold>c</bold><italic><tp:taxon-name><tp:taxon-name-part taxon-name-part-type="genus" reg="Aspidoscelis">Aspidoscelis</tp:taxon-name-part><tp:taxon-name-part taxon-name-part-type="species" reg="sexlineatus">sexlineatus</tp:taxon-name-part></tp:taxon-name></italic> (six-lined racerunner) <bold>d</bold><italic><tp:taxon-name><tp:taxon-name-part taxon-name-part-type="genus" reg="Coluber">Coluber</tp:taxon-name-part><tp:taxon-name-part taxon-name-part-type="species" reg="constrictor">constrictor</tp:taxon-name-part></tp:taxon-name></italic> (North American racer) <bold>e</bold><italic><tp:taxon-name><tp:taxon-name-part taxon-name-part-type="genus" reg="Heterodon">Heterodon</tp:taxon-name-part><tp:taxon-name-part taxon-name-part-type="species" reg="platirhinos">platirhinos</tp:taxon-name-part></tp:taxon-name></italic> (eastern hognose snake) <bold>f</bold><italic><tp:taxon-name><tp:taxon-name-part taxon-name-part-type="genus" reg="Lampropeltis">Lampropeltis</tp:taxon-name-part><tp:taxon-name-part taxon-name-part-type="species" reg="triangulum">triangulum</tp:taxon-name-part><tp:taxon-name-part taxon-name-part-type="subspecies" reg="annulata">annulata</tp:taxon-name-part></tp:taxon-name></italic> (Tamaulipan milksnake) <bold>g</bold><italic><tp:taxon-name><tp:taxon-name-part taxon-name-part-type="genus" reg="Masticophis">Masticophis</tp:taxon-name-part><tp:taxon-name-part taxon-name-part-type="species" reg="flagellum">flagellum</tp:taxon-name-part></tp:taxon-name></italic> (coachwhip) <bold>h</bold><italic><tp:taxon-name><tp:taxon-name-part taxon-name-part-type="genus" reg="Nerodia">Nerodia</tp:taxon-name-part><tp:taxon-name-part taxon-name-part-type="species" reg="rhombifer">rhombifer</tp:taxon-name-part></tp:taxon-name></italic> (diamondback watersnake).</p></caption><graphic xmlns:xlink="http://www.w3.org/1999/xlink" xlink:href="zookeys-1073-119-g006.jpg" position="float" orientation="portrait" xlink:type="simple" id="oo_616299.jpg"><uri content-type="original_file" xlink:type="simple">https://binary.pensoft.net/fig/616299</uri></graphic></fig></tp:treatment-sec><ref-list><ref id="B19"><mixed-citation xmlns:xlink="http://www.w3.org/1999/xlink" xlink:type="simple"><person-group><name name-style="western"><surname>Dixon</surname><given-names>JR</given-names></name></person-group> (<year>2013</year>) <source>Amphibians and Reptiles of Texas, 3<sup>rd</sup> Ed.</source><publisher-name>Texas A&amp;M University Press</publisher-name>, <publisher-loc>College Station, Texas</publisher-loc>, <size units="page">477 pp</size>.</mixed-citation></ref><ref id="B76"><mixed-citation xmlns:xlink="http://www.w3.org/1999/xlink" xlink:type="simple"><person-group><name name-style="western"><surname>Werler</surname><given-names>JE</given-names></name><name name-style="western"><surname>Dixon</surname><given-names>JR</given-names></name></person-group> (<year>2000</year>) <source>Texas Snakes.</source><publisher-name>University of Texas Press</publisher-name>, <publisher-loc>Austin, Texas</publisher-loc>, <size units="page">437 pp</size>.</mixed-citation></ref><ref id="B10"><mixed-citation xmlns:xlink="http://www.w3.org/1999/xlink" xlink:type="simple"><person-group><name name-style="western"><surname>Burbrink</surname><given-names>FT</given-names></name><name name-style="western"><surname>Fontanella</surname><given-names>F</given-names></name><name name-style="western"><surname>Pyron</surname><given-names>A</given-names></name><name name-style="western"><surname>Guiher</surname><given-names>TJ</given-names></name><name name-style="western"><surname>Jimenez</surname><given-names>C</given-names></name></person-group> (<year>2007</year>) Phylogeography across a continent: The evolutionary and demographic history of the North American racer (<tp:taxon-name><tp:taxon-name-part taxon-name-part-type="suborder">Serpentes</tp:taxon-name-part></tp:taxon-name>: <tp:taxon-name><tp:taxon-name-part taxon-name-part-type="family">Colubridae</tp:taxon-name-part></tp:taxon-name>: <tp:taxon-name><tp:taxon-name-part taxon-name-part-type="genus">Coluber</tp:taxon-name-part><tp:taxon-name-part taxon-name-part-type="species">constrictor</tp:taxon-name-part></tp:taxon-name>) Molecular Phylogenetics and Evolution 47 (2008): 274–288. <ext-link xlink:type="simple" ext-link-type="doi" xlink:href="10.1016/j.ympev.2007.10.020">https://doi.org/10.1016/j.ympev.2007.10.020</ext-link></mixed-citation></ref></ref-list></tp:taxon-treatment>
