# Supplementary material for: An annotated checklist of the amphibians and reptiles of North Padre Island, Texas, USA, with comparisons to adjacent barrier island and mainland herpetofauna
Source: Zookeys. 2021 Nov 29;1073:119–75. doi: 10.3897/zookeys.1073.57241 (PMC8648712; doi:10.3897/zookeys.1073.57241)
Supplement: XML Treatment for Drymarchon melanurus [file zookeys.1073.57241-treatment38.xml]

<!DOCTYPE tp:taxon-treatment
  PUBLIC "-//TaxonX//DTD Taxonomic Treatment Publishing DTD v0 20100105//EN" "tax-treatment-NSO.dtd">
<tp:taxon-treatment xmlns:tp="http://www.plazi.org/taxpub"><tp:treatment-meta><kwd-group><label>Taxon classification</label><kwd>
                  <named-content content-type="kingdom">Animalia</named-content>
                </kwd><kwd>
                  <named-content content-type="order">Squamata</named-content>
                </kwd><kwd>
                  <named-content content-type="family">Colubridae</named-content>
                </kwd></kwd-group><mixed-citation publication-type="journal"><person-group><name><surname>Duran</surname><given-names>Mike</given-names></name></person-group><article-title>An annotated checklist of the amphibians and reptiles of North Padre Island, Texas, USA, with comparisons to adjacent barrier island and mainland herpetofauna</article-title><source>Zookeys</source><day>29</day><month>11</month><year>2021</year><volume>1073</volume><fpage>119</fpage><lpage>175</lpage><pub-id pub-id-type="doi">10.3897/zookeys.1073.57241</pub-id></mixed-citation></tp:treatment-meta><tp:nomenclature><tp:taxon-name>
                <object-id xmlns:xlink="http://www.w3.org/1999/xlink" content-type="arpha" xlink:type="simple">DF346763-E36D-5C88-B342-0E034C24D878</object-id>
                <tp:taxon-name-part taxon-name-part-type="genus" reg="Drymarchon">Drymarchon</tp:taxon-name-part>
                <tp:taxon-name-part taxon-name-part-type="species" reg="melanurus">melanurus</tp:taxon-name-part>
              </tp:taxon-name><tp:taxon-authority>Cope, 1860</tp:taxon-authority></tp:nomenclature><tp:treatment-sec sec-type="notes" id="SECID0EGHBM"><title>Notes.</title><p>I found one museum record for the islands (<abbrev xmlns:xlink="http://www.w3.org/1999/xlink" content-type="institution" xlink:title="Texas A&amp;M University at Kingsville" id="ABBRID0EMHBM" xlink:type="simple">TAMUK</abbrev> 5526), a road-killed snake collected on Park Road 22, just north of the <abbrev xmlns:xlink="http://www.w3.org/1999/xlink" xlink:title="Padre Island National Seashore" id="ABBRID0ERHBM" xlink:type="simple">PINS</abbrev> entrance station. That specimen is among numerous specimens from the <abbrev xmlns:xlink="http://www.w3.org/1999/xlink" content-type="institution" xlink:title="Texas A&amp;M University at Kingsville" id="ABBRID0EVHBM" xlink:type="simple">TAMUK</abbrev> collection (later moved to <named-content xmlns:xlink="http://www.w3.org/1999/xlink" content-type="dwc:institutional_code" xlink:type="simple">AMNH</named-content>) that have been lost. I spoke with the collector and former curators and confirmed that the record is legitimate (Donna Shaver, Allan Chaney, pers. comm.). There were 64 museum records from the seven counties: only three of those were from the counties adjacent to Mustang Island. The Nature Conservancy ecologist, Lee Elliott, captured a <italic><tp:taxon-name><tp:taxon-name-part taxon-name-part-type="genus" reg="Drymarchon">D.</tp:taxon-name-part><tp:taxon-name-part taxon-name-part-type="species" reg="melanurus">melanurus</tp:taxon-name-part></tp:taxon-name></italic> in the surf near Bob Hall pier on the northern end of <abbrev xmlns:xlink="http://www.w3.org/1999/xlink" xlink:title="North Padre Island" id="ABBRID0ENIBM" xlink:type="simple">NPI</abbrev> and released it in the dunes (Lee Elliott, pers. comm.). Specimens from that part of the range are mostly identified as the subspecies <italic><tp:taxon-name><tp:taxon-name-part taxon-name-part-type="genus" reg="Drymarchon">D.</tp:taxon-name-part><tp:taxon-name-part taxon-name-part-type="species" reg="melanurus">m.</tp:taxon-name-part><tp:taxon-name-part taxon-name-part-type="subspecies" reg="erebennus">erebennus</tp:taxon-name-part></tp:taxon-name></italic> (Texas indigo snake), which is a large, highly mobile, and conspicuous species. The absence of anecdotal reports and road-kills may indicate that the snake is an occasional visitor to the island. It is a powerful swimmer that probably crosses the Laguna Madre occasionally and might populate the island if conditions there became preferable, but historical and recent evidence does not indicate that it is or has been a permanent resident.</p></tp:treatment-sec></tp:taxon-treatment>
