# Supplementary material for: An annotated checklist of the amphibians and reptiles of North Padre Island, Texas, USA, with comparisons to adjacent barrier island and mainland herpetofauna
Source: Zookeys. 2021 Nov 29;1073:119–75. doi: 10.3897/zookeys.1073.57241 (PMC8648712; doi:10.3897/zookeys.1073.57241)
Supplement: XML Treatment for Nerodia clarkii [file zookeys.1073.57241-treatment44.xml]

<!DOCTYPE tp:taxon-treatment
  PUBLIC "-//TaxonX//DTD Taxonomic Treatment Publishing DTD v0 20100105//EN" "tax-treatment-NSO.dtd">
<tp:taxon-treatment xmlns:tp="http://www.plazi.org/taxpub"><tp:treatment-meta><kwd-group><label>Taxon classification</label><kwd>
                  <named-content content-type="kingdom">Animalia</named-content>
                </kwd><kwd>
                  <named-content content-type="order">Squamata</named-content>
                </kwd><kwd>
                  <named-content content-type="family">Colubridae</named-content>
                </kwd></kwd-group><mixed-citation publication-type="journal"><person-group><name><surname>Duran</surname><given-names>Mike</given-names></name></person-group><article-title>An annotated checklist of the amphibians and reptiles of North Padre Island, Texas, USA, with comparisons to adjacent barrier island and mainland herpetofauna</article-title><source>Zookeys</source><day>29</day><month>11</month><year>2021</year><volume>1073</volume><fpage>119</fpage><lpage>175</lpage><pub-id pub-id-type="doi">10.3897/zookeys.1073.57241</pub-id></mixed-citation></tp:treatment-meta><tp:nomenclature><tp:taxon-name>
                <object-id xmlns:xlink="http://www.w3.org/1999/xlink" content-type="arpha" xlink:type="simple">1827CEC1-DB3B-5E9E-9EB2-03EEC975E07D</object-id>
                <tp:taxon-name-part taxon-name-part-type="genus" reg="Nerodia">Nerodia</tp:taxon-name-part>
                <tp:taxon-name-part taxon-name-part-type="species" reg="clarkii">clarkii</tp:taxon-name-part>
              </tp:taxon-name><tp:taxon-authority>Baird &amp; Girard, 1853</tp:taxon-authority></tp:nomenclature><tp:treatment-sec sec-type="notes" id="SECID0E4CCM"><title>Notes.</title><p><italic><tp:taxon-name><tp:taxon-name-part taxon-name-part-type="genus" reg="Nerodia">Nerodia</tp:taxon-name-part><tp:taxon-name-part taxon-name-part-type="species" reg="clarkii">clarkii</tp:taxon-name-part></tp:taxon-name></italic> is regularly observed along the shorelines of Nueces, Corpus Christi, and Oso bays, and Mustang Island, but an iNaturalist observation of a road-killed specimen, near the northern end of <abbrev xmlns:xlink="http://www.w3.org/1999/xlink" xlink:title="North Padre Island" id="ABBRID0EODCM" xlink:type="simple">NPI</abbrev>, just south of the Nueces County line, is the only verifiable occurrence of the species on <abbrev xmlns:xlink="http://www.w3.org/1999/xlink" xlink:title="North Padre Island" id="ABBRID0ESDCM" xlink:type="simple">NPI</abbrev> or in Kleberg County (<ext-link xmlns:xlink="http://www.w3.org/1999/xlink" xlink:type="simple" ext-link-type="uri" xlink:href="https://www.inaturalist.org/observations/8105046">https://www.inaturalist.org/observations/8105046</ext-link>). There are 33 iNaturalist observations and 18 museum records from Mustang Island. Forty-three more museum specimens have been taken around Corpus Christi Bay, in the counties of Nueces, San Patricio, and Aransas. The southern edge of the range of the species is an elastic boundary where the brackish water of Corpus Christi Bay meets the hypersaline water of the Laguna Madre. <italic><tp:taxon-name><tp:taxon-name-part taxon-name-part-type="genus" reg="Nerodia">Nerodia</tp:taxon-name-part><tp:taxon-name-part taxon-name-part-type="species" reg="clarkii">clarkii</tp:taxon-name-part></tp:taxon-name></italic> could enter the upper Laguna Madre when higher precipitation lowers salinity, then retreat into Corpus Christi Bay when salinity rises, an example of “behavioral osmoregulation” (Dunson and Mazzotti, 1989).</p></tp:treatment-sec></tp:taxon-treatment>
