# Supplementary material for: An annotated checklist of the amphibians and reptiles of North Padre Island, Texas, USA, with comparisons to adjacent barrier island and mainland herpetofauna
Source: Zookeys. 2021 Nov 29;1073:119–75. doi: 10.3897/zookeys.1073.57241 (PMC8648712; doi:10.3897/zookeys.1073.57241)
Supplement: XML Treatment for Cemophora lineri [file zookeys.1073.57241-treatment45.xml]

<!DOCTYPE tp:taxon-treatment
  PUBLIC "-//TaxonX//DTD Taxonomic Treatment Publishing DTD v0 20100105//EN" "tax-treatment-NSO.dtd">
<tp:taxon-treatment xmlns:tp="http://www.plazi.org/taxpub"><tp:treatment-meta><kwd-group><label>Taxon classification</label><kwd>
                  <named-content content-type="kingdom">Animalia</named-content>
                </kwd><kwd>
                  <named-content content-type="order">Squamata</named-content>
                </kwd><kwd>
                  <named-content content-type="family">Colubridae</named-content>
                </kwd></kwd-group><mixed-citation publication-type="journal"><person-group><name><surname>Duran</surname><given-names>Mike</given-names></name></person-group><article-title>An annotated checklist of the amphibians and reptiles of North Padre Island, Texas, USA, with comparisons to adjacent barrier island and mainland herpetofauna</article-title><source>Zookeys</source><day>29</day><month>11</month><year>2021</year><volume>1073</volume><fpage>119</fpage><lpage>175</lpage><pub-id pub-id-type="doi">10.3897/zookeys.1073.57241</pub-id></mixed-citation></tp:treatment-meta><tp:nomenclature><tp:taxon-name>
                <object-id xmlns:xlink="http://www.w3.org/1999/xlink" content-type="arpha" xlink:type="simple">012C814F-0F72-50E3-BE1B-C4E7B335FF62</object-id>
                <tp:taxon-name-part taxon-name-part-type="genus" reg="Cemophora">Cemophora</tp:taxon-name-part>
                <tp:taxon-name-part taxon-name-part-type="species" reg="lineri">lineri</tp:taxon-name-part>
              </tp:taxon-name><tp:taxon-authority>Weinell &amp; Austin 2017</tp:taxon-authority><xref ref-type="fig" rid="F7">Texas scarletsnake Fig. 7a, b</xref></tp:nomenclature><tp:treatment-sec sec-type="notes" id="SECID0EOFCM"><title>Notes.</title><p>There is only one record for <italic><tp:taxon-name><tp:taxon-name-part taxon-name-part-type="genus" reg="Cemophora">Cemophora</tp:taxon-name-part><tp:taxon-name-part taxon-name-part-type="species" reg="lineri">lineri</tp:taxon-name-part></tp:taxon-name></italic> from <abbrev xmlns:xlink="http://www.w3.org/1999/xlink" xlink:title="North Padre Island" id="ABBRID0E6FCM" xlink:type="simple">NPI</abbrev> or the South Texas barrier islands, an individual I captured in a grassland near the mid-point between the end of Park Road 22 and the Mansfield Channel in 2002 (photo voucher, <named-content xmlns:xlink="http://www.w3.org/1999/xlink" content-type="dwc:institutional_code" xlink:type="simple">TNHC</named-content> 86866; Fig. <xref ref-type="fig" rid="F7">7a</xref>). Seemingly rare throughout the range, like other fossorial snakes, <italic><tp:taxon-name><tp:taxon-name-part taxon-name-part-type="genus" reg="Cemophora">C.</tp:taxon-name-part><tp:taxon-name-part taxon-name-part-type="species" reg="lineri">lineri</tp:taxon-name-part></tp:taxon-name></italic> may be more common than the sparse historical record implies; hundreds of square kilometers of suitable habitat within its range are privately-owned and largely inaccessible. It is listed as “threatened” by the state of Texas. Because of its rarity and the unique nature and atypical morphology of this lone barrier island specimen, a more detailed discussion follows.</p><fig id="F7" position="float" orientation="portrait"><object-id xmlns:xlink="http://www.w3.org/1999/xlink" content-type="doi" xlink:type="simple">10.3897/zookeys.1073.57241.figure7</object-id><object-id xmlns:xlink="http://www.w3.org/1999/xlink" content-type="arpha" xlink:type="simple">9B88B918-CF8B-5E0E-AA3E-F77FFA56C13A</object-id><label>Figure 7.</label><caption><p>Comparison of <italic><tp:taxon-name><tp:taxon-name-part taxon-name-part-type="genus" reg="Cemophora">Cemophora</tp:taxon-name-part><tp:taxon-name-part taxon-name-part-type="species" reg="lineri">lineri</tp:taxon-name-part></tp:taxon-name></italic> (Texas scarletsnake) specimen from North Padre Island with <italic><tp:taxon-name><tp:taxon-name-part taxon-name-part-type="genus" reg="Cemophora">C.</tp:taxon-name-part><tp:taxon-name-part taxon-name-part-type="species" reg="lineri">lineri</tp:taxon-name-part></tp:taxon-name></italic> specimen from San Patricio County <bold>a</bold><italic><tp:taxon-name><tp:taxon-name-part taxon-name-part-type="genus" reg="Cemophora">Cemophora</tp:taxon-name-part><tp:taxon-name-part taxon-name-part-type="species" reg="lineri">lineri</tp:taxon-name-part></tp:taxon-name></italic> (Texas scarletsnake) from North Padre Island <bold>b</bold><italic><tp:taxon-name><tp:taxon-name-part taxon-name-part-type="genus" reg="Cemophora">Cemophora</tp:taxon-name-part><tp:taxon-name-part taxon-name-part-type="species" reg="lineri">lineri</tp:taxon-name-part></tp:taxon-name></italic> from San Patricio County. Note that the colors of the <abbrev xmlns:xlink="http://www.w3.org/1999/xlink" xlink:title="North Padre Island" id="ABBRID0ESICM" xlink:type="simple">NPI</abbrev> specimen are duller than those of the scarletsnake from the mainland.</p></caption><graphic xmlns:xlink="http://www.w3.org/1999/xlink" xlink:href="zookeys-1073-119-g007.jpg" position="float" orientation="portrait" xlink:type="simple" id="oo_616300.jpg"><uri content-type="original_file" xlink:type="simple">https://binary.pensoft.net/fig/616300</uri></graphic></fig><p><xref ref-type="bibr" rid="B2">Aufenburg (1948)</xref> collected the first specimens of what were probably <italic><tp:taxon-name><tp:taxon-name-part taxon-name-part-type="genus" reg="Cemophora">C.</tp:taxon-name-part><tp:taxon-name-part taxon-name-part-type="species" reg="lineri">lineri</tp:taxon-name-part></tp:taxon-name></italic> on U.S. Naval Air Station, Corpus Christi, on the mainland, near the northern end of <abbrev xmlns:xlink="http://www.w3.org/1999/xlink" xlink:title="North Padre Island" id="ABBRID0EMJCM" xlink:type="simple">NPI</abbrev>. At that time the nearest known occurrence of <italic><tp:taxon-name><tp:taxon-name-part taxon-name-part-type="genus" reg="Cemophora">Cemophora</tp:taxon-name-part></tp:taxon-name></italic> sp. was &gt; 1000 km from Auffenberg’s observations, so it is difficult to fault Aufenburg for stating: “There is no doubt that these snakes were accidentally brought in from Pensacola, Florida, from which station we received much air cargo.” It is not impossible that <xref ref-type="bibr" rid="B2">Auffenberg (1948)</xref> was right about the source of those snakes and the specimens were lost before they could be analyzed (<xref ref-type="bibr" rid="B78">Williams et al. 1966</xref>, citing personal communication with Auffenberg). Referring to that possibility, <xref ref-type="bibr" rid="B8">Brown (1950)</xref> called it “a doubtful species,” but most researchers later concluded that those specimens were probably from southern Texas (<xref ref-type="bibr" rid="B78">Williams et al. 1966</xref>; <xref ref-type="bibr" rid="B79">Williams and Wilson 1967</xref>).</p><p><xref ref-type="bibr" rid="B78">Williams et al. (1966)</xref> found that scutellation and other morphological features of the only two <italic><tp:taxon-name><tp:taxon-name-part taxon-name-part-type="genus" reg="Cemophora">Cemophora</tp:taxon-name-part></tp:taxon-name></italic> specimens from southern Texas (<named-content xmlns:xlink="http://www.w3.org/1999/xlink" content-type="dwc:institutional_code" xlink:type="simple">AMNH</named-content> 75307 [holotype] and BCB 10993 [paratype]) were distinctly different from <italic><tp:taxon-name><tp:taxon-name-part taxon-name-part-type="genus" reg="Cemophora">Cemophora</tp:taxon-name-part></tp:taxon-name></italic> specimens known from the southeastern United States and described a new subspecies, <italic><tp:taxon-name><tp:taxon-name-part taxon-name-part-type="genus" reg="Cemophora">C.</tp:taxon-name-part><tp:taxon-name-part taxon-name-part-type="species" reg="coccinea">coccinea</tp:taxon-name-part><tp:taxon-name-part taxon-name-part-type="subspecies" reg="lineri">lineri</tp:taxon-name-part></tp:taxon-name></italic> (Texas scarletsnake). During a more extensive review of the genus, <xref ref-type="bibr" rid="B79">Williams and Wilson (1967)</xref> confirmed that morphometrics of <tp:taxon-name><tp:taxon-name-part taxon-name-part-type="genus" reg="Cemophora">C.</tp:taxon-name-part> (<tp:taxon-name-part taxon-name-part-type="superspecies" reg="coccinea">c.</tp:taxon-name-part>) <tp:taxon-name-part taxon-name-part-type="species" reg="lineri">lineri</tp:taxon-name-part></tp:taxon-name> were different from the two previously recognized subspecies, <italic><tp:taxon-name><tp:taxon-name-part taxon-name-part-type="genus" reg="Cemophora">C.</tp:taxon-name-part><tp:taxon-name-part taxon-name-part-type="species" reg="coccinea">c.</tp:taxon-name-part><tp:taxon-name-part taxon-name-part-type="subspecies" reg="coccinea">coccinea</tp:taxon-name-part></tp:taxon-name></italic> (Florida scarletsnake) and <italic><tp:taxon-name><tp:taxon-name-part taxon-name-part-type="genus" reg="Cemophora">C.</tp:taxon-name-part><tp:taxon-name-part taxon-name-part-type="species" reg="coccinea">c.</tp:taxon-name-part><tp:taxon-name-part taxon-name-part-type="subspecies" reg="copei">copei</tp:taxon-name-part></tp:taxon-name></italic> (northern scarletsnake).</p><p><xref ref-type="bibr" rid="B78">Williams et al. (1966)</xref> reported that one of the more distinct differences between <tp:taxon-name><tp:taxon-name-part taxon-name-part-type="genus" reg="Cemophora">C.</tp:taxon-name-part> (<tp:taxon-name-part taxon-name-part-type="superspecies" reg="coccinea">c.</tp:taxon-name-part>) <tp:taxon-name-part taxon-name-part-type="species" reg="lineri">lineri</tp:taxon-name-part></tp:taxon-name> and the southeastern <italic><tp:taxon-name><tp:taxon-name-part taxon-name-part-type="genus" reg="Cemophora">Cemophora</tp:taxon-name-part></tp:taxon-name></italic> was the significantly higher number of ventral scale rows (<abbrev xmlns:xlink="http://www.w3.org/1999/xlink" xlink:title="Ventral scale rows" id="ABBRID0EBOCM" xlink:type="simple">VSR</abbrev>) for <tp:taxon-name><tp:taxon-name-part taxon-name-part-type="genus" reg="Cemophora">C.</tp:taxon-name-part> (<tp:taxon-name-part taxon-name-part-type="superspecies" reg="coccinea">c.</tp:taxon-name-part>) <tp:taxon-name-part taxon-name-part-type="species" reg="lineri">lineri</tp:taxon-name-part></tp:taxon-name>: They found that the <abbrev xmlns:xlink="http://www.w3.org/1999/xlink" xlink:title="Ventral scale rows" id="ABBRID0ETOCM" xlink:type="simple">VSR</abbrev> count of 59 specimens of <italic><tp:taxon-name><tp:taxon-name-part taxon-name-part-type="genus" reg="Cemophora">C.</tp:taxon-name-part><tp:taxon-name-part taxon-name-part-type="species" reg="coccinea">c.</tp:taxon-name-part><tp:taxon-name-part taxon-name-part-type="subspecies" reg="coccinea">coccinea</tp:taxon-name-part></tp:taxon-name></italic> was 158–185 (x̄ = 174.0) and <abbrev xmlns:xlink="http://www.w3.org/1999/xlink" xlink:title="Ventral scale rows" id="ABBRID0EGPCM" xlink:type="simple">VSR</abbrev> count of 180 <italic><tp:taxon-name><tp:taxon-name-part taxon-name-part-type="genus" reg="Cemophora">C.</tp:taxon-name-part><tp:taxon-name-part taxon-name-part-type="species" reg="coccinea">c.</tp:taxon-name-part><tp:taxon-name-part taxon-name-part-type="subspecies" reg="copei">copei</tp:taxon-name-part></tp:taxon-name></italic> specimens was 150–180, (x̄ = 165.3). For the two <tp:taxon-name><tp:taxon-name-part taxon-name-part-type="genus" reg="Cemophora">C.</tp:taxon-name-part> (<tp:taxon-name-part taxon-name-part-type="superspecies" reg="coccinea">c.</tp:taxon-name-part>) <tp:taxon-name-part taxon-name-part-type="species" reg="lineri">lineri</tp:taxon-name-part></tp:taxon-name> specimens available for the original description, <abbrev xmlns:xlink="http://www.w3.org/1999/xlink" xlink:title="Ventral scale rows" id="ABBRID0EHQCM" xlink:type="simple">VSR</abbrev> were 188 and 195, (x̄ = 191.5). The comparisons led <xref ref-type="bibr" rid="B79">Williams and Wilson (1967)</xref> to hypothesize that <tp:taxon-name><tp:taxon-name-part taxon-name-part-type="genus" reg="Cemophora">C.</tp:taxon-name-part> (<tp:taxon-name-part taxon-name-part-type="superspecies" reg="coccinea">c.</tp:taxon-name-part>) <tp:taxon-name-part taxon-name-part-type="species" reg="lineri">lineri</tp:taxon-name-part></tp:taxon-name> was more closely related to the more geographically distant <italic><tp:taxon-name><tp:taxon-name-part taxon-name-part-type="genus" reg="Cemophora">C.</tp:taxon-name-part><tp:taxon-name-part taxon-name-part-type="species" reg="coccinea">c.</tp:taxon-name-part><tp:taxon-name-part taxon-name-part-type="subspecies" reg="coccinea">coccinea</tp:taxon-name-part></tp:taxon-name></italic> than to the nearer <italic><tp:taxon-name><tp:taxon-name-part taxon-name-part-type="genus" reg="Cemophora">C.</tp:taxon-name-part><tp:taxon-name-part taxon-name-part-type="species" reg="coccinea">c.</tp:taxon-name-part><tp:taxon-name-part taxon-name-part-type="subspecies" reg="copei">copei</tp:taxon-name-part></tp:taxon-name></italic>, which they attributed to climactic conditions that led to a splitting of <italic><tp:taxon-name><tp:taxon-name-part taxon-name-part-type="genus" reg="Cemophora">C.</tp:taxon-name-part><tp:taxon-name-part taxon-name-part-type="species" reg="coccinea">coccinea</tp:taxon-name-part></tp:taxon-name></italic> during the Pleistocene. <xref ref-type="bibr" rid="B75">Weinell and Austin (2017)</xref> proposed elevating the subspecies to <italic><tp:taxon-name><tp:taxon-name-part taxon-name-part-type="genus" reg="Cemophora">C.</tp:taxon-name-part><tp:taxon-name-part taxon-name-part-type="species" reg="lineri">lineri</tp:taxon-name-part></tp:taxon-name></italic> based on their genetic analysis; that analysis indicated that <italic><tp:taxon-name><tp:taxon-name-part taxon-name-part-type="genus" reg="Cemophora">C.</tp:taxon-name-part><tp:taxon-name-part taxon-name-part-type="species" reg="lineri">lineri</tp:taxon-name-part></tp:taxon-name></italic> diverged from the <italic><tp:taxon-name><tp:taxon-name-part taxon-name-part-type="genus" reg="Cemophora">C.</tp:taxon-name-part><tp:taxon-name-part taxon-name-part-type="species" reg="coccinea">coccinea</tp:taxon-name-part></tp:taxon-name></italic> in the Pliocene or early Pleistocene and that <italic><tp:taxon-name><tp:taxon-name-part taxon-name-part-type="genus" reg="Cemophora">C.</tp:taxon-name-part><tp:taxon-name-part taxon-name-part-type="species" reg="lineri">lineri</tp:taxon-name-part></tp:taxon-name></italic> is monophyletic, while <italic><tp:taxon-name><tp:taxon-name-part taxon-name-part-type="genus" reg="Cemophora">C.</tp:taxon-name-part><tp:taxon-name-part taxon-name-part-type="species" reg="coccinea">c.</tp:taxon-name-part><tp:taxon-name-part taxon-name-part-type="subspecies" reg="coccinea">coccinea</tp:taxon-name-part></tp:taxon-name></italic> and <italic><tp:taxon-name><tp:taxon-name-part taxon-name-part-type="genus" reg="Cemophora">C.</tp:taxon-name-part><tp:taxon-name-part taxon-name-part-type="species" reg="coccinea">c.</tp:taxon-name-part><tp:taxon-name-part taxon-name-part-type="subspecies" reg="copei">copei</tp:taxon-name-part></tp:taxon-name></italic> are paraphyletic. <xref ref-type="bibr" rid="B16">Crother et al. (2017)</xref> and other taxonomic sources adopted that taxonomy.</p><p>In addition to their genetic work, <xref ref-type="bibr" rid="B75">Weinell and Austin (2017)</xref> performed a phenotypic analysis of five southern Texas specimens (including the <abbrev xmlns:xlink="http://www.w3.org/1999/xlink" xlink:title="North Padre Island" id="ABBRID0E5UCM" xlink:type="simple">NPI</abbrev> specimen: <named-content xmlns:xlink="http://www.w3.org/1999/xlink" content-type="dwc:institutional_code" xlink:type="simple">TNHC</named-content> 86866) and the two specimens used by <xref ref-type="bibr" rid="B78">Williams et al. (1966)</xref> in the original description. In rough concurrence with <xref ref-type="bibr" rid="B78">Williams et al. (1966)</xref>, they found that <italic><tp:taxon-name><tp:taxon-name-part taxon-name-part-type="genus" reg="Cemophora">C.</tp:taxon-name-part><tp:taxon-name-part taxon-name-part-type="species" reg="lineri">lineri</tp:taxon-name-part></tp:taxon-name></italic> differed most distinctly from <italic><tp:taxon-name><tp:taxon-name-part taxon-name-part-type="genus" reg="Cemophora">C.</tp:taxon-name-part><tp:taxon-name-part taxon-name-part-type="species" reg="coccinea">coccinea</tp:taxon-name-part></tp:taxon-name></italic> in the number of <abbrev xmlns:xlink="http://www.w3.org/1999/xlink" xlink:title="Ventral scale rows" id="ABBRID0EIWCM" xlink:type="simple">VSR</abbrev> (178–195; x̄ = 186.1). The results of that analysis provided evidence that the forms are morphologically dissimilar as well as genetically distant from the southeastern <italic><tp:taxon-name><tp:taxon-name-part taxon-name-part-type="genus" reg="Cemophora">Cemophora</tp:taxon-name-part></tp:taxon-name></italic>. In reporting the <abbrev xmlns:xlink="http://www.w3.org/1999/xlink" xlink:title="Ventral scale rows" id="ABBRID0ETWCM" xlink:type="simple">VSR</abbrev> count, <xref ref-type="bibr" rid="B75">Weinell and Austin (2017)</xref> included the <abbrev xmlns:xlink="http://www.w3.org/1999/xlink" xlink:title="Ventral scale rows" id="ABBRID0E2WCM" xlink:type="simple">VSR</abbrev> count for the <abbrev xmlns:xlink="http://www.w3.org/1999/xlink" xlink:title="North Padre Island" id="ABBRID0E6WCM" xlink:type="simple">NPI</abbrev> specimen (178). Excluding the <abbrev xmlns:xlink="http://www.w3.org/1999/xlink" xlink:title="North Padre Island" id="ABBRID0EDXCM" xlink:type="simple">NPI</abbrev> specimen from that analysis would leave its <abbrev xmlns:xlink="http://www.w3.org/1999/xlink" xlink:title="Ventral scale rows" id="ABBRID0EHXCM" xlink:type="simple">VSR</abbrev> count outside the range of variation of other known specimens of <italic><tp:taxon-name><tp:taxon-name-part taxon-name-part-type="genus" reg="Cemophora">C.</tp:taxon-name-part><tp:taxon-name-part taxon-name-part-type="species" reg="lineri">lineri</tp:taxon-name-part></tp:taxon-name></italic> but within the range of variation and near the mean for <italic><tp:taxon-name><tp:taxon-name-part taxon-name-part-type="genus" reg="Cemophora">C.</tp:taxon-name-part><tp:taxon-name-part taxon-name-part-type="species" reg="coccinea">c.</tp:taxon-name-part><tp:taxon-name-part taxon-name-part-type="subspecies" reg="coccinea">coccinea</tp:taxon-name-part></tp:taxon-name></italic>. There are no published data on <italic><tp:taxon-name><tp:taxon-name-part taxon-name-part-type="genus" reg="Cemophora">C.</tp:taxon-name-part><tp:taxon-name-part taxon-name-part-type="species" reg="lineri">lineri</tp:taxon-name-part></tp:taxon-name></italic> morphometrics which includes more specimens, but in unpublished notes, The Nature Conservancy zoologist, John Karges, analyzed eleven morphometric features of the ten <italic><tp:taxon-name><tp:taxon-name-part taxon-name-part-type="genus" reg="Cemophora">C.</tp:taxon-name-part><tp:taxon-name-part taxon-name-part-type="species" reg="lineri">lineri</tp:taxon-name-part></tp:taxon-name></italic> specimens residing in natural history collections in the late 1970s (John Karges, pers. comm.): the <abbrev xmlns:xlink="http://www.w3.org/1999/xlink" xlink:title="Ventral scale rows" id="ABBRID0E2YCM" xlink:type="simple">VSR</abbrev> count of the <abbrev xmlns:xlink="http://www.w3.org/1999/xlink" xlink:title="North Padre Island" id="ABBRID0E6YCM" xlink:type="simple">NPI</abbrev> specimen is still well outside of the range of variation in <abbrev xmlns:xlink="http://www.w3.org/1999/xlink" xlink:title="Ventral scale rows" id="ABBRID0EDZCM" xlink:type="simple">VSR</abbrev> in that larger dataset (183–197, x̄ = 188.5).</p><p>As it is with other reptiles and amphibians on <abbrev xmlns:xlink="http://www.w3.org/1999/xlink" xlink:title="North Padre Island" id="ABBRID0EJZCM" xlink:type="simple">NPI</abbrev>, the colors of the <italic><tp:taxon-name><tp:taxon-name-part taxon-name-part-type="genus" reg="Cemophora">C.</tp:taxon-name-part><tp:taxon-name-part taxon-name-part-type="species" reg="lineri">lineri</tp:taxon-name-part></tp:taxon-name></italic> I photographed on <abbrev xmlns:xlink="http://www.w3.org/1999/xlink" xlink:title="North Padre Island" id="ABBRID0EYZCM" xlink:type="simple">NPI</abbrev> are duller than those of other <italic><tp:taxon-name><tp:taxon-name-part taxon-name-part-type="genus" reg="Cemophora">C.</tp:taxon-name-part><tp:taxon-name-part taxon-name-part-type="species" reg="lineri">lineri</tp:taxon-name-part></tp:taxon-name></italic> I have observed in the study area on the mainland. Figure <xref ref-type="fig" rid="F7">7a</xref> is the snake I captured on <abbrev xmlns:xlink="http://www.w3.org/1999/xlink" xlink:title="North Padre Island" id="ABBRID0EL1CM" xlink:type="simple">NPI</abbrev> and Figure <xref ref-type="fig" rid="F7">7b</xref> is a <italic><tp:taxon-name><tp:taxon-name-part taxon-name-part-type="genus" reg="Cemophora">C.</tp:taxon-name-part><tp:taxon-name-part taxon-name-part-type="species" reg="lineri">lineri</tp:taxon-name-part></tp:taxon-name></italic> I photographed in San Patricio County.</p></tp:treatment-sec><ref-list><ref id="B2"><mixed-citation xmlns:xlink="http://www.w3.org/1999/xlink" xlink:type="simple"><person-group><name name-style="western"><surname>Auffenberg</surname><given-names>WA</given-names></name></person-group> (<year>1948</year>) Airplane introduces <italic><tp:taxon-name><tp:taxon-name-part taxon-name-part-type="genus">Cemophora</tp:taxon-name-part><tp:taxon-name-part taxon-name-part-type="species">coccinea</tp:taxon-name-part></tp:taxon-name></italic> to Texas. Herpetologica 4: e212. <ext-link xlink:type="simple" ext-link-type="uri" xlink:href="https://www.jstor.org/stable/27669632">https://www.jstor.org/stable/27669632</ext-link></mixed-citation></ref><ref id="B78"><mixed-citation xmlns:xlink="http://www.w3.org/1999/xlink" xlink:type="simple"><person-group><name name-style="western"><surname>Williams</surname><given-names>KL</given-names></name><name name-style="western"><surname>Brown</surname><given-names>BC</given-names></name><name name-style="western"><surname>Wilson</surname><given-names>LD</given-names></name></person-group> (<year>1966</year>) <article-title>A new subspecies of the colubrid snake, <italic><tp:taxon-name><tp:taxon-name-part taxon-name-part-type="genus">Cemophora</tp:taxon-name-part><tp:taxon-name-part taxon-name-part-type="species">coccinea</tp:taxon-name-part></tp:taxon-name></italic> (Blumenbach), from southern Texas.</article-title><source>Texas Journal of Science</source><volume>18</volume>(<issue>1</issue>): <fpage>85</fpage>–<lpage>88</lpage>.</mixed-citation></ref><ref id="B8"><mixed-citation xmlns:xlink="http://www.w3.org/1999/xlink" xlink:type="simple"><person-group><name name-style="western"><surname>Brown</surname><given-names>BC</given-names></name></person-group> (<year>1950</year>) <source>An annotated check list of the reptiles and amphibians of Texas.</source><publisher-name>Baylor University Press</publisher-name>, <publisher-loc>Waco, Texas</publisher-loc>, <size units="page">265 pp</size>.</mixed-citation></ref><ref id="B79"><mixed-citation xmlns:xlink="http://www.w3.org/1999/xlink" xlink:type="simple"><person-group><name name-style="western"><surname>Williams</surname><given-names>KL</given-names></name><name name-style="western"><surname>Wilson</surname><given-names>LD</given-names></name></person-group> (<year>1967</year>) <article-title>A review of the colubrid snake genus <italic><tp:taxon-name><tp:taxon-name-part taxon-name-part-type="genus">Cemophora</tp:taxon-name-part></tp:taxon-name></italic> Cope.</article-title><source>Tulane Studies in Zoology</source><volume>13</volume>(<issue>4</issue>): <fpage>103</fpage>–<lpage>124</lpage>.</mixed-citation></ref><ref id="B75"><mixed-citation xmlns:xlink="http://www.w3.org/1999/xlink" xlink:type="simple"><person-group><name name-style="western"><surname>Weinell</surname><given-names>JL</given-names></name><name name-style="western"><surname>Austin</surname><given-names>CC</given-names></name></person-group> (<year>2017</year>) <article-title>Refugia and speciation in North American Scarlet Snakes (<italic><tp:taxon-name><tp:taxon-name-part taxon-name-part-type="genus">Cemophora</tp:taxon-name-part></tp:taxon-name></italic>).</article-title><source>Journal of Herpetology</source><volume>51</volume>(<issue>1</issue>): <fpage>161</fpage>–<lpage>171</lpage>. <ext-link xlink:type="simple" ext-link-type="doi" xlink:href="10.1670/15-125">https://doi.org/10.1670/15-125</ext-link></mixed-citation></ref><ref id="B16"><mixed-citation xmlns:xlink="http://www.w3.org/1999/xlink" xlink:type="simple"><person-group><name name-style="western"><surname>Crother</surname><given-names>BI</given-names></name><name name-style="western"><surname>Boundy</surname><given-names>J</given-names></name><name name-style="western"><surname>Burbrink</surname><given-names>FT</given-names></name><name name-style="western"><surname>Ruane</surname><given-names>S</given-names></name></person-group> (<year>2017</year>) <article-title><tp:taxon-name><tp:taxon-name-part taxon-name-part-type="order">Squamata</tp:taxon-name-part></tp:taxon-name> (in part) – Snakes.</article-title> In: <person-group><name name-style="western"><surname>Crother</surname><given-names>BI</given-names></name></person-group> (<role>Ed.</role>) <issue-title>Scientific and standard English names of amphibians and reptiles of North America north of Mexico, with comments regarding confidence in our understanding.</issue-title><source>Society for the Study of Amphibians and Reptiles Herpetological Circular</source><volume>43</volume>: <fpage>59</fpage>–<lpage>80</lpage>. <ext-link xlink:type="simple" ext-link-type="uri" xlink:href="https://repository.si.edu/handle/10088/33975">https://repository.si.edu/handle/10088/33975</ext-link></mixed-citation></ref></ref-list></tp:taxon-treatment>
