# Supplementary material for: An annotated checklist of the amphibians and reptiles of North Padre Island, Texas, USA, with comparisons to adjacent barrier island and mainland herpetofauna
Source: Zookeys. 2021 Nov 29;1073:119–75. doi: 10.3897/zookeys.1073.57241 (PMC8648712; doi:10.3897/zookeys.1073.57241)
Supplement: XML Treatment for Pituophis catenifer [file zookeys.1073.57241-treatment47.xml]

<!DOCTYPE tp:taxon-treatment
  PUBLIC "-//TaxonX//DTD Taxonomic Treatment Publishing DTD v0 20100105//EN" "tax-treatment-NSO.dtd">
<tp:taxon-treatment xmlns:tp="http://www.plazi.org/taxpub"><tp:treatment-meta><kwd-group><label>Taxon classification</label><kwd>
                  <named-content content-type="kingdom">Animalia</named-content>
                </kwd><kwd>
                  <named-content content-type="order">Squamata</named-content>
                </kwd><kwd>
                  <named-content content-type="family">Colubridae</named-content>
                </kwd></kwd-group><mixed-citation publication-type="journal"><person-group><name><surname>Duran</surname><given-names>Mike</given-names></name></person-group><article-title>An annotated checklist of the amphibians and reptiles of North Padre Island, Texas, USA, with comparisons to adjacent barrier island and mainland herpetofauna</article-title><source>Zookeys</source><day>29</day><month>11</month><year>2021</year><volume>1073</volume><fpage>119</fpage><lpage>175</lpage><pub-id pub-id-type="doi">10.3897/zookeys.1073.57241</pub-id></mixed-citation></tp:treatment-meta><tp:nomenclature><tp:taxon-name>
                <object-id xmlns:xlink="http://www.w3.org/1999/xlink" content-type="arpha" xlink:type="simple">551657BB-885D-5F0C-93B3-00784574E791</object-id>
                <tp:taxon-name-part taxon-name-part-type="genus" reg="Pituophis">Pituophis</tp:taxon-name-part>
                <tp:taxon-name-part taxon-name-part-type="species" reg="catenifer">catenifer</tp:taxon-name-part>
              </tp:taxon-name><tp:taxon-authority>Schlegel, 1837</tp:taxon-authority></tp:nomenclature><tp:treatment-sec sec-type="notes" id="SECID0EVCDM"><title>Notes.</title><p>I found no museum specimens of <italic><tp:taxon-name><tp:taxon-name-part taxon-name-part-type="genus" reg="Pituophis">P.</tp:taxon-name-part><tp:taxon-name-part taxon-name-part-type="species" reg="catenifer">catenifer</tp:taxon-name-part></tp:taxon-name></italic> from the barrier islands, but an iNaturalist record of a 2006 observation (<ext-link xmlns:xlink="http://www.w3.org/1999/xlink" xlink:type="simple" ext-link-type="uri" xlink:href="https://www.inaturalist.org/observations/2580986">https://www.inaturalist.org/observations/2580986</ext-link>) was entered in 2016. Subsequently, three iNaturalist observations from the northernmost, urbanized part of the island, were entered for snakes observed in 2015, 2019, and 2020. <xref ref-type="bibr" rid="B57">Rabalais (1975)</xref> referred to <italic><tp:taxon-name><tp:taxon-name-part taxon-name-part-type="genus" reg="Pituophis">P.</tp:taxon-name-part><tp:taxon-name-part taxon-name-part-type="species" reg="catenifer">catenifer</tp:taxon-name-part></tp:taxon-name></italic> as “uncommon.” Given the sparse historical record, <italic><tp:taxon-name><tp:taxon-name-part taxon-name-part-type="genus" reg="Pituophis">P.</tp:taxon-name-part><tp:taxon-name-part taxon-name-part-type="species" reg="catenifer">catenifer</tp:taxon-name-part></tp:taxon-name></italic>, a large-bodied snake that is probably capable of swimming across the Laguna Madre, may occur only as a vagrant on the islands, but further study might reveal that it occurs as a reproducing population. I located 74 museum specimens from the inland portion of the seven counties. In southern Texas, specimens are generally identified as the subspecies, <italic><tp:taxon-name><tp:taxon-name-part taxon-name-part-type="genus" reg="Pituophis">P.</tp:taxon-name-part><tp:taxon-name-part taxon-name-part-type="species" reg="catenifer">c.</tp:taxon-name-part><tp:taxon-name-part taxon-name-part-type="subspecies" reg="sayi">sayi</tp:taxon-name-part></tp:taxon-name></italic> (bullsnake).</p></tp:treatment-sec><ref-list><ref id="B57"><mixed-citation xmlns:xlink="http://www.w3.org/1999/xlink" xlink:type="simple"><person-group><name name-style="western"><surname>Rabalais</surname><given-names>N</given-names></name></person-group> (<year>1975</year>) Padre Island National Seashore checklist of reptiles and amphibians. Padre Island National Seashore informational bulletin No. 4, 2 pp.</mixed-citation></ref></ref-list></tp:taxon-treatment>
