# Supplementary material for: An annotated checklist of the amphibians and reptiles of North Padre Island, Texas, USA, with comparisons to adjacent barrier island and mainland herpetofauna
Source: Zookeys. 2021 Nov 29;1073:119–75. doi: 10.3897/zookeys.1073.57241 (PMC8648712; doi:10.3897/zookeys.1073.57241)
Supplement: XML Treatment for Storeria dekayi [file zookeys.1073.57241-treatment48.xml]

<!DOCTYPE tp:taxon-treatment
  PUBLIC "-//TaxonX//DTD Taxonomic Treatment Publishing DTD v0 20100105//EN" "tax-treatment-NSO.dtd">
<tp:taxon-treatment xmlns:tp="http://www.plazi.org/taxpub"><tp:treatment-meta><kwd-group><label>Taxon classification</label><kwd>
                  <named-content content-type="kingdom">Animalia</named-content>
                </kwd><kwd>
                  <named-content content-type="order">Squamata</named-content>
                </kwd><kwd>
                  <named-content content-type="family">Colubridae</named-content>
                </kwd></kwd-group><mixed-citation publication-type="journal"><person-group><name><surname>Duran</surname><given-names>Mike</given-names></name></person-group><article-title>An annotated checklist of the amphibians and reptiles of North Padre Island, Texas, USA, with comparisons to adjacent barrier island and mainland herpetofauna</article-title><source>Zookeys</source><day>29</day><month>11</month><year>2021</year><volume>1073</volume><fpage>119</fpage><lpage>175</lpage><pub-id pub-id-type="doi">10.3897/zookeys.1073.57241</pub-id></mixed-citation></tp:treatment-meta><tp:nomenclature><tp:taxon-name>
                <object-id xmlns:xlink="http://www.w3.org/1999/xlink" content-type="arpha" xlink:type="simple">3B40C830-A821-516B-8A9F-EA6C02F57A64</object-id>
                <tp:taxon-name-part taxon-name-part-type="genus" reg="Storeria">Storeria</tp:taxon-name-part>
                <tp:taxon-name-part taxon-name-part-type="species" reg="dekayi">dekayi</tp:taxon-name-part>
              </tp:taxon-name><tp:taxon-authority>Holbrook, 1839</tp:taxon-authority></tp:nomenclature><tp:treatment-sec sec-type="notes" id="SECID0EYFDM"><title>Notes.</title><p>There is one 1982 museum specimen of <italic><tp:taxon-name><tp:taxon-name-part taxon-name-part-type="genus" reg="Storeria">S.</tp:taxon-name-part><tp:taxon-name-part taxon-name-part-type="species" reg="dekayi">dekayi</tp:taxon-name-part></tp:taxon-name></italic> from <abbrev xmlns:xlink="http://www.w3.org/1999/xlink" xlink:title="North Padre Island" id="ABBRID0EJGDM" xlink:type="simple">NPI</abbrev>, which is the only specimen from the South Texas barrier islands. Our team did not detect the species during the 2002–2003 surveys. There are now 13 iNaturalist records from <abbrev xmlns:xlink="http://www.w3.org/1999/xlink" xlink:title="North Padre Island" id="ABBRID0ENGDM" xlink:type="simple">NPI</abbrev>, one from Mustang Island, and one from <abbrev xmlns:xlink="http://www.w3.org/1999/xlink" xlink:title="South Padre Island" id="ABBRID0ERGDM" xlink:type="simple">SPI</abbrev>. I found 188 museum specimens from the inland portion of the seven counties.</p></tp:treatment-sec></tp:taxon-treatment>
