# Supplementary material for: An annotated checklist of the amphibians and reptiles of North Padre Island, Texas, USA, with comparisons to adjacent barrier island and mainland herpetofauna
Source: Zookeys. 2021 Nov 29;1073:119–75. doi: 10.3897/zookeys.1073.57241 (PMC8648712; doi:10.3897/zookeys.1073.57241)
Supplement: XML Treatment for Thamnophis marcianus [file zookeys.1073.57241-treatment50.xml]

<!DOCTYPE tp:taxon-treatment
  PUBLIC "-//TaxonX//DTD Taxonomic Treatment Publishing DTD v0 20100105//EN" "tax-treatment-NSO.dtd">
<tp:taxon-treatment xmlns:tp="http://www.plazi.org/taxpub"><tp:treatment-meta><kwd-group><label>Taxon classification</label><kwd>
                  <named-content content-type="kingdom">Animalia</named-content>
                </kwd><kwd>
                  <named-content content-type="order">Squamata</named-content>
                </kwd><kwd>
                  <named-content content-type="family">Colubridae</named-content>
                </kwd></kwd-group><mixed-citation publication-type="journal"><person-group><name><surname>Duran</surname><given-names>Mike</given-names></name></person-group><article-title>An annotated checklist of the amphibians and reptiles of North Padre Island, Texas, USA, with comparisons to adjacent barrier island and mainland herpetofauna</article-title><source>Zookeys</source><day>29</day><month>11</month><year>2021</year><volume>1073</volume><fpage>119</fpage><lpage>175</lpage><pub-id pub-id-type="doi">10.3897/zookeys.1073.57241</pub-id></mixed-citation></tp:treatment-meta><tp:nomenclature><tp:taxon-name>
                <object-id xmlns:xlink="http://www.w3.org/1999/xlink" content-type="arpha" xlink:type="simple">94B0B674-1641-59F1-9F90-0FA81AE13C52</object-id>
                <tp:taxon-name-part taxon-name-part-type="genus" reg="Thamnophis">Thamnophis</tp:taxon-name-part>
                <tp:taxon-name-part taxon-name-part-type="species" reg="marcianus">marcianus</tp:taxon-name-part>
              </tp:taxon-name><tp:taxon-authority>Baird &amp; Girard, 1853</tp:taxon-authority><xref ref-type="fig" rid="F8">Checkered gartersnake Fig. 8c</xref></tp:nomenclature><tp:treatment-sec sec-type="notes" id="SECID0EVKDM"><title>Notes.</title><p><italic><tp:taxon-name><tp:taxon-name-part taxon-name-part-type="genus" reg="Thamnophis">Thamnophis</tp:taxon-name-part><tp:taxon-name-part taxon-name-part-type="species" reg="marcianus">marcianus</tp:taxon-name-part></tp:taxon-name></italic> is common and conspicuous across most of its range. Our team observed this species three times. One road-killed specimen (<abbrev xmlns:xlink="http://www.w3.org/1999/xlink" content-type="institution" xlink:title="Biodiversity Research and Teaching Collections at Texas A&amp;M University" id="ABBRID0EGLDM" xlink:type="simple">TCWC</abbrev> 93901) was collected. I found eight museum specimens from <abbrev xmlns:xlink="http://www.w3.org/1999/xlink" xlink:title="North Padre Island" id="ABBRID0ELLDM" xlink:type="simple">NPI</abbrev>, fourteen from Mustang Island, one from Harbor Island (near Port Aransas), and 327 records from the inland portion of the seven counties. There are ten iNaturalist observations for Mustang Island and 33 from <abbrev xmlns:xlink="http://www.w3.org/1999/xlink" xlink:title="North Padre Island" id="ABBRID0EPLDM" xlink:type="simple">NPI</abbrev>. All observations are closely associated with wetlands and ponds within the grassland/wetland matrix. Its distribution is probably limited by the availability of freshwater to the northern 27 km of the island.</p></tp:treatment-sec><tp:treatment-sec><!--Section generated to contain objects referenced in tp:taxon-treatment.--><fig id="F8" position="float" orientation="portrait"><object-id xmlns:xlink="http://www.w3.org/1999/xlink" content-type="doi" xlink:type="simple">10.3897/zookeys.1073.57241.figure8</object-id><object-id xmlns:xlink="http://www.w3.org/1999/xlink" content-type="arpha" xlink:type="simple">9E1BFE54-441B-520C-A922-4EFEF57415FD</object-id><label>Figure 8.</label><caption><p>Eight reptiles that occur on North Padre Island <bold>a</bold><italic><tp:taxon-name><tp:taxon-name-part taxon-name-part-type="genus" reg="Pantherophis">Pantherophis</tp:taxon-name-part><tp:taxon-name-part taxon-name-part-type="species" reg="emoryi">emoryi</tp:taxon-name-part></tp:taxon-name></italic> (Great Plains ratsnake) <bold>b</bold><italic><tp:taxon-name><tp:taxon-name-part taxon-name-part-type="genus" reg="Tantilla">Tantilla</tp:taxon-name-part><tp:taxon-name-part taxon-name-part-type="species" reg="gracilis">gracilis</tp:taxon-name-part></tp:taxon-name></italic> (flathead snake) <bold>c</bold><italic><tp:taxon-name><tp:taxon-name-part taxon-name-part-type="genus" reg="Thamnophis">Thamnophis</tp:taxon-name-part><tp:taxon-name-part taxon-name-part-type="species" reg="marcianus">marcianus</tp:taxon-name-part></tp:taxon-name></italic> (checkered garter snake) <bold>d</bold><italic><tp:taxon-name><tp:taxon-name-part taxon-name-part-type="genus" reg="Thamnophis">Thamnophis</tp:taxon-name-part><tp:taxon-name-part taxon-name-part-type="species" reg="proximus">proximus</tp:taxon-name-part></tp:taxon-name></italic> (western ribbon snake) <bold>e</bold><italic><tp:taxon-name><tp:taxon-name-part taxon-name-part-type="genus" reg="Tropidoclonion">Tropidoclonion</tp:taxon-name-part><tp:taxon-name-part taxon-name-part-type="species" reg="lineatum">lineatum</tp:taxon-name-part></tp:taxon-name></italic> (lined snake) from South Bird Island, just offshore of <abbrev xmlns:xlink="http://www.w3.org/1999/xlink" xlink:title="North Padre Island" id="ABBRID0E46CM" xlink:type="simple">NPI</abbrev><bold>f</bold><italic><tp:taxon-name><tp:taxon-name-part taxon-name-part-type="genus" reg="Rena">Rena</tp:taxon-name-part><tp:taxon-name-part taxon-name-part-type="species" reg="dulcis">dulcis</tp:taxon-name-part></tp:taxon-name></italic> (Texas threadsnake; <abbrev xmlns:xlink="http://www.w3.org/1999/xlink" xlink:title="Padre Island National Seashore" id="ABBRID0EOADM" xlink:type="simple">PINS</abbrev> file photo) <bold>g</bold><italic><tp:taxon-name><tp:taxon-name-part taxon-name-part-type="genus" reg="Crotalus">Crotalus</tp:taxon-name-part><tp:taxon-name-part taxon-name-part-type="species" reg="atrox">atrox</tp:taxon-name-part></tp:taxon-name></italic> (western diamond-backed rattlesnake) <bold>h</bold><italic><tp:taxon-name><tp:taxon-name-part taxon-name-part-type="genus" reg="Sistrurus">Sistrurus</tp:taxon-name-part><tp:taxon-name-part taxon-name-part-type="species" reg="tergeminus">tergeminus</tp:taxon-name-part></tp:taxon-name></italic> (western massasauga).</p></caption><graphic xmlns:xlink="http://www.w3.org/1999/xlink" xlink:href="zookeys-1073-119-g008.jpg" position="float" orientation="portrait" xlink:type="simple" id="oo_616301.jpg"><uri content-type="original_file" xlink:type="simple">https://binary.pensoft.net/fig/616301</uri></graphic></fig></tp:treatment-sec></tp:taxon-treatment>
