# Supplementary material for: An annotated checklist of the amphibians and reptiles of North Padre Island, Texas, USA, with comparisons to adjacent barrier island and mainland herpetofauna
Source: Zookeys. 2021 Nov 29;1073:119–75. doi: 10.3897/zookeys.1073.57241 (PMC8648712; doi:10.3897/zookeys.1073.57241)
Supplement: XML Treatment for Thamnophis proximus [file zookeys.1073.57241-treatment51.xml]

<!DOCTYPE tp:taxon-treatment
  PUBLIC "-//TaxonX//DTD Taxonomic Treatment Publishing DTD v0 20100105//EN" "tax-treatment-NSO.dtd">
<tp:taxon-treatment xmlns:tp="http://www.plazi.org/taxpub"><tp:treatment-meta><kwd-group><label>Taxon classification</label><kwd>
                  <named-content content-type="kingdom">Animalia</named-content>
                </kwd><kwd>
                  <named-content content-type="order">Squamata</named-content>
                </kwd><kwd>
                  <named-content content-type="family">Colubridae</named-content>
                </kwd></kwd-group><mixed-citation publication-type="journal"><person-group><name><surname>Duran</surname><given-names>Mike</given-names></name></person-group><article-title>An annotated checklist of the amphibians and reptiles of North Padre Island, Texas, USA, with comparisons to adjacent barrier island and mainland herpetofauna</article-title><source>Zookeys</source><day>29</day><month>11</month><year>2021</year><volume>1073</volume><fpage>119</fpage><lpage>175</lpage><pub-id pub-id-type="doi">10.3897/zookeys.1073.57241</pub-id></mixed-citation></tp:treatment-meta><tp:nomenclature><tp:taxon-name>
                <object-id xmlns:xlink="http://www.w3.org/1999/xlink" content-type="arpha" xlink:type="simple">8E0A9B7C-7D99-59C5-97F0-CD400C192CED</object-id>
                <tp:taxon-name-part taxon-name-part-type="genus" reg="Thamnophis">Thamnophis</tp:taxon-name-part>
                <tp:taxon-name-part taxon-name-part-type="species" reg="proximus">proximus</tp:taxon-name-part>
              </tp:taxon-name><tp:taxon-authority>Rossman, 1963</tp:taxon-authority><xref ref-type="fig" rid="F8">Western ribbonsnake Fig. 8d</xref></tp:nomenclature><tp:treatment-sec sec-type="notes" id="SECID0E2MDM"><title>Notes.</title><p>During the 2002–2003 survey our team captured <italic><tp:taxon-name><tp:taxon-name-part taxon-name-part-type="genus" reg="Thamnophis">Thamnophis</tp:taxon-name-part><tp:taxon-name-part taxon-name-part-type="species" reg="proximus">proximus</tp:taxon-name-part></tp:taxon-name></italic> four times and collected six road-killed specimens (<abbrev xmlns:xlink="http://www.w3.org/1999/xlink" content-type="institution" xlink:title="Biodiversity Research and Teaching Collections at Texas A&amp;M University" id="ABBRID0EMNDM" xlink:type="simple">TCWC</abbrev> 93902–93908). All observations were closely associated with emergent wetlands within the grassland/wetland matrix. <xref ref-type="bibr" rid="B6">Baker and Rabalais (1978)</xref> reported that the species was more common on Mustang Island than on <abbrev xmlns:xlink="http://www.w3.org/1999/xlink" xlink:title="North Padre Island" id="ABBRID0EVNDM" xlink:type="simple">NPI</abbrev>, but museum and iNaturalist observations indicate that the species is and has been more common on <abbrev xmlns:xlink="http://www.w3.org/1999/xlink" xlink:title="North Padre Island" id="ABBRID0EZNDM" xlink:type="simple">NPI</abbrev>. I found 17 museum records and 413 iNaturalist observations from <abbrev xmlns:xlink="http://www.w3.org/1999/xlink" xlink:title="North Padre Island" id="ABBRID0E4NDM" xlink:type="simple">NPI</abbrev>. There was one museum specimen and 41 iNaturalist observations from Mustang Island. The distribution of this semi-aquatic fish-eating species on <abbrev xmlns:xlink="http://www.w3.org/1999/xlink" xlink:title="North Padre Island" id="ABBRID0EBODM" xlink:type="simple">NPI</abbrev> is probably limited to the northern 27 km of the island by the availability of freshwater. Specimens that occur in the area are usually identified as the subspecies, <italic><tp:taxon-name><tp:taxon-name-part taxon-name-part-type="genus" reg="Thamnophis">T.</tp:taxon-name-part><tp:taxon-name-part taxon-name-part-type="species" reg="proximus">p.</tp:taxon-name-part><tp:taxon-name-part taxon-name-part-type="subspecies" reg="orarius">orarius</tp:taxon-name-part></tp:taxon-name></italic> (Gulf Coast ribbonsnake).</p></tp:treatment-sec><tp:treatment-sec><!--Section generated to contain objects referenced in tp:taxon-treatment.--><fig id="F8" position="float" orientation="portrait"><object-id xmlns:xlink="http://www.w3.org/1999/xlink" content-type="doi" xlink:type="simple">10.3897/zookeys.1073.57241.figure8</object-id><object-id xmlns:xlink="http://www.w3.org/1999/xlink" content-type="arpha" xlink:type="simple">9E1BFE54-441B-520C-A922-4EFEF57415FD</object-id><label>Figure 8.</label><caption><p>Eight reptiles that occur on North Padre Island <bold>a</bold><italic><tp:taxon-name><tp:taxon-name-part taxon-name-part-type="genus" reg="Pantherophis">Pantherophis</tp:taxon-name-part><tp:taxon-name-part taxon-name-part-type="species" reg="emoryi">emoryi</tp:taxon-name-part></tp:taxon-name></italic> (Great Plains ratsnake) <bold>b</bold><italic><tp:taxon-name><tp:taxon-name-part taxon-name-part-type="genus" reg="Tantilla">Tantilla</tp:taxon-name-part><tp:taxon-name-part taxon-name-part-type="species" reg="gracilis">gracilis</tp:taxon-name-part></tp:taxon-name></italic> (flathead snake) <bold>c</bold><italic><tp:taxon-name><tp:taxon-name-part taxon-name-part-type="genus" reg="Thamnophis">Thamnophis</tp:taxon-name-part><tp:taxon-name-part taxon-name-part-type="species" reg="marcianus">marcianus</tp:taxon-name-part></tp:taxon-name></italic> (checkered garter snake) <bold>d</bold><italic><tp:taxon-name><tp:taxon-name-part taxon-name-part-type="genus" reg="Thamnophis">Thamnophis</tp:taxon-name-part><tp:taxon-name-part taxon-name-part-type="species" reg="proximus">proximus</tp:taxon-name-part></tp:taxon-name></italic> (western ribbon snake) <bold>e</bold><italic><tp:taxon-name><tp:taxon-name-part taxon-name-part-type="genus" reg="Tropidoclonion">Tropidoclonion</tp:taxon-name-part><tp:taxon-name-part taxon-name-part-type="species" reg="lineatum">lineatum</tp:taxon-name-part></tp:taxon-name></italic> (lined snake) from South Bird Island, just offshore of <abbrev xmlns:xlink="http://www.w3.org/1999/xlink" xlink:title="North Padre Island" id="ABBRID0E46CM" xlink:type="simple">NPI</abbrev><bold>f</bold><italic><tp:taxon-name><tp:taxon-name-part taxon-name-part-type="genus" reg="Rena">Rena</tp:taxon-name-part><tp:taxon-name-part taxon-name-part-type="species" reg="dulcis">dulcis</tp:taxon-name-part></tp:taxon-name></italic> (Texas threadsnake; <abbrev xmlns:xlink="http://www.w3.org/1999/xlink" xlink:title="Padre Island National Seashore" id="ABBRID0EOADM" xlink:type="simple">PINS</abbrev> file photo) <bold>g</bold><italic><tp:taxon-name><tp:taxon-name-part taxon-name-part-type="genus" reg="Crotalus">Crotalus</tp:taxon-name-part><tp:taxon-name-part taxon-name-part-type="species" reg="atrox">atrox</tp:taxon-name-part></tp:taxon-name></italic> (western diamond-backed rattlesnake) <bold>h</bold><italic><tp:taxon-name><tp:taxon-name-part taxon-name-part-type="genus" reg="Sistrurus">Sistrurus</tp:taxon-name-part><tp:taxon-name-part taxon-name-part-type="species" reg="tergeminus">tergeminus</tp:taxon-name-part></tp:taxon-name></italic> (western massasauga).</p></caption><graphic xmlns:xlink="http://www.w3.org/1999/xlink" xlink:href="zookeys-1073-119-g008.jpg" position="float" orientation="portrait" xlink:type="simple" id="oo_616301.jpg"><uri content-type="original_file" xlink:type="simple">https://binary.pensoft.net/fig/616301</uri></graphic></fig></tp:treatment-sec><ref-list><ref id="B6"><mixed-citation xmlns:xlink="http://www.w3.org/1999/xlink" xlink:type="simple"><person-group><name name-style="western"><surname>Baker</surname><given-names>JK</given-names></name><name name-style="western"><surname>Rabalais</surname><given-names>N</given-names></name></person-group> (<year>1978</year>) Terrestrial vertebrates of Mustang and North Padre islands. Unpublished manuscript. Padre Island National Seashore Archives, 29 pp.</mixed-citation></ref></ref-list></tp:taxon-treatment>
