# Supplementary material for: An annotated checklist of the amphibians and reptiles of North Padre Island, Texas, USA, with comparisons to adjacent barrier island and mainland herpetofauna
Source: Zookeys. 2021 Nov 29;1073:119–75. doi: 10.3897/zookeys.1073.57241 (PMC8648712; doi:10.3897/zookeys.1073.57241)
Supplement: XML Treatment for Rena dulcis [file zookeys.1073.57241-treatment53.xml]

<!DOCTYPE tp:taxon-treatment
  PUBLIC "-//TaxonX//DTD Taxonomic Treatment Publishing DTD v0 20100105//EN" "tax-treatment-NSO.dtd">
<tp:taxon-treatment xmlns:tp="http://www.plazi.org/taxpub"><tp:treatment-meta><kwd-group><label>Taxon classification</label><kwd>
                  <named-content content-type="kingdom">Animalia</named-content>
                </kwd><kwd>
                  <named-content content-type="order">Squamata</named-content>
                </kwd><kwd>
                  <named-content content-type="family">Leptotyphlopidae</named-content>
                </kwd></kwd-group><mixed-citation publication-type="journal"><person-group><name><surname>Duran</surname><given-names>Mike</given-names></name></person-group><article-title>An annotated checklist of the amphibians and reptiles of North Padre Island, Texas, USA, with comparisons to adjacent barrier island and mainland herpetofauna</article-title><source>Zookeys</source><day>29</day><month>11</month><year>2021</year><volume>1073</volume><fpage>119</fpage><lpage>175</lpage><pub-id pub-id-type="doi">10.3897/zookeys.1073.57241</pub-id></mixed-citation></tp:treatment-meta><tp:nomenclature><tp:taxon-name>
                <object-id xmlns:xlink="http://www.w3.org/1999/xlink" content-type="arpha" xlink:type="simple">BF6541DB-6830-5DE2-A4CF-FBCB2F202BE5</object-id>
                <tp:taxon-name-part taxon-name-part-type="genus" reg="Rena">Rena</tp:taxon-name-part>
                <tp:taxon-name-part taxon-name-part-type="species" reg="dulcis">dulcis</tp:taxon-name-part>
              </tp:taxon-name><tp:taxon-authority>Baird &amp; Girard, 1853</tp:taxon-authority><xref ref-type="fig" rid="F8">Texas threadsnake Fig. 8f</xref></tp:nomenclature><tp:treatment-sec sec-type="notes" id="SECID0E5SDM"><title>Notes.</title><p><italic><tp:taxon-name><tp:taxon-name-part taxon-name-part-type="genus" reg="Rena">Rena</tp:taxon-name-part><tp:taxon-name-part taxon-name-part-type="species" reg="dulcis">dulcis</tp:taxon-name-part></tp:taxon-name></italic> is known from the South Texas barrier islands from one photo taken by <abbrev xmlns:xlink="http://www.w3.org/1999/xlink" xlink:title="Padre Island National Seashore" id="ABBRID0EPTDM" xlink:type="simple">PINS</abbrev> staff in 2010. That snake was uncovered ~ 46 cm underground while digging a hole for a fence post. There is an iNaturalist record from the north end of Mustang Island, but the photo submitted with that record is not detailed enough to determine with certainty if the snake is <italic><tp:taxon-name><tp:taxon-name-part taxon-name-part-type="genus" reg="Rena">R.</tp:taxon-name-part><tp:taxon-name-part taxon-name-part-type="species" reg="dulcis">dulcis</tp:taxon-name-part></tp:taxon-name></italic> or the non-native <italic><tp:taxon-name><tp:taxon-name-part taxon-name-part-type="genus" reg="Indotyphlops">Indotyphlops</tp:taxon-name-part><tp:taxon-name-part taxon-name-part-type="species" reg="braminus">braminus</tp:taxon-name-part></tp:taxon-name></italic> (Brahminy threadsnake; <ext-link xmlns:xlink="http://www.w3.org/1999/xlink" xlink:type="simple" ext-link-type="uri" xlink:href="https://www.inaturalist.org/observations/1270983">https://www.inaturalist.org/observations/1270983</ext-link>). There are 101 museum records from the seven counties. <italic><tp:taxon-name><tp:taxon-name-part taxon-name-part-type="genus" reg="Rena">Rena</tp:taxon-name-part><tp:taxon-name-part taxon-name-part-type="species" reg="dulcis">dulcis</tp:taxon-name-part></tp:taxon-name></italic> is fossorial and not easily observed, so it is probably more common on <abbrev xmlns:xlink="http://www.w3.org/1999/xlink" xlink:title="North Padre Island" id="ABBRID0EZUDM" xlink:type="simple">NPI</abbrev> (and possibly Mustang Island) than the sparse historical record implies.</p></tp:treatment-sec><tp:treatment-sec><!--Section generated to contain objects referenced in tp:taxon-treatment.--><fig id="F8" position="float" orientation="portrait"><object-id xmlns:xlink="http://www.w3.org/1999/xlink" content-type="doi" xlink:type="simple">10.3897/zookeys.1073.57241.figure8</object-id><object-id xmlns:xlink="http://www.w3.org/1999/xlink" content-type="arpha" xlink:type="simple">9E1BFE54-441B-520C-A922-4EFEF57415FD</object-id><label>Figure 8.</label><caption><p>Eight reptiles that occur on North Padre Island <bold>a</bold><italic><tp:taxon-name><tp:taxon-name-part taxon-name-part-type="genus" reg="Pantherophis">Pantherophis</tp:taxon-name-part><tp:taxon-name-part taxon-name-part-type="species" reg="emoryi">emoryi</tp:taxon-name-part></tp:taxon-name></italic> (Great Plains ratsnake) <bold>b</bold><italic><tp:taxon-name><tp:taxon-name-part taxon-name-part-type="genus" reg="Tantilla">Tantilla</tp:taxon-name-part><tp:taxon-name-part taxon-name-part-type="species" reg="gracilis">gracilis</tp:taxon-name-part></tp:taxon-name></italic> (flathead snake) <bold>c</bold><italic><tp:taxon-name><tp:taxon-name-part taxon-name-part-type="genus" reg="Thamnophis">Thamnophis</tp:taxon-name-part><tp:taxon-name-part taxon-name-part-type="species" reg="marcianus">marcianus</tp:taxon-name-part></tp:taxon-name></italic> (checkered garter snake) <bold>d</bold><italic><tp:taxon-name><tp:taxon-name-part taxon-name-part-type="genus" reg="Thamnophis">Thamnophis</tp:taxon-name-part><tp:taxon-name-part taxon-name-part-type="species" reg="proximus">proximus</tp:taxon-name-part></tp:taxon-name></italic> (western ribbon snake) <bold>e</bold><italic><tp:taxon-name><tp:taxon-name-part taxon-name-part-type="genus" reg="Tropidoclonion">Tropidoclonion</tp:taxon-name-part><tp:taxon-name-part taxon-name-part-type="species" reg="lineatum">lineatum</tp:taxon-name-part></tp:taxon-name></italic> (lined snake) from South Bird Island, just offshore of <abbrev xmlns:xlink="http://www.w3.org/1999/xlink" xlink:title="North Padre Island" id="ABBRID0E46CM" xlink:type="simple">NPI</abbrev><bold>f</bold><italic><tp:taxon-name><tp:taxon-name-part taxon-name-part-type="genus" reg="Rena">Rena</tp:taxon-name-part><tp:taxon-name-part taxon-name-part-type="species" reg="dulcis">dulcis</tp:taxon-name-part></tp:taxon-name></italic> (Texas threadsnake; <abbrev xmlns:xlink="http://www.w3.org/1999/xlink" xlink:title="Padre Island National Seashore" id="ABBRID0EOADM" xlink:type="simple">PINS</abbrev> file photo) <bold>g</bold><italic><tp:taxon-name><tp:taxon-name-part taxon-name-part-type="genus" reg="Crotalus">Crotalus</tp:taxon-name-part><tp:taxon-name-part taxon-name-part-type="species" reg="atrox">atrox</tp:taxon-name-part></tp:taxon-name></italic> (western diamond-backed rattlesnake) <bold>h</bold><italic><tp:taxon-name><tp:taxon-name-part taxon-name-part-type="genus" reg="Sistrurus">Sistrurus</tp:taxon-name-part><tp:taxon-name-part taxon-name-part-type="species" reg="tergeminus">tergeminus</tp:taxon-name-part></tp:taxon-name></italic> (western massasauga).</p></caption><graphic xmlns:xlink="http://www.w3.org/1999/xlink" xlink:href="zookeys-1073-119-g008.jpg" position="float" orientation="portrait" xlink:type="simple" id="oo_616301.jpg"><uri content-type="original_file" xlink:type="simple">https://binary.pensoft.net/fig/616301</uri></graphic></fig></tp:treatment-sec></tp:taxon-treatment>
