# Supplementary material for: An annotated checklist of the amphibians and reptiles of North Padre Island, Texas, USA, with comparisons to adjacent barrier island and mainland herpetofauna
Source: Zookeys. 2021 Nov 29;1073:119–75. doi: 10.3897/zookeys.1073.57241 (PMC8648712; doi:10.3897/zookeys.1073.57241)
Supplement: Supplementary material 1 — Museum and iNaturalist records for Aransas, Cameron, Kenedy, Kleberg, Nueces, San Patricio, and Willacy counties, Texas, and iNaturalist records for North and South Padre and Mustang islands, Texas [file zookeys-1073-119-s001.xlsx]

## Sheet: SevenCountiesHerps
Type record	Inst Code	Cat No	Institution Name	Scientific Name	Verbatim SciName	Date	County	State	locality	ML/ISL	Latitude	Longitude	Final Edit notes	Collector/observer	class	order	Suborder	family	Sub-family	genus	species	subspecies	CommonName	year	month	day	date2	verbatim date if different	iNat Grade	iNat URL	iNat Desc	iNat accuracy	iNat Geoprivacy
Mus	TCWC	1752	Texas A&M University Biodiversity Research and Teaching Collections	Acris blanchardi	Acris crepitans	1946-07-23	Aransas	TX	Aransas National Wildlife Refuge	ML	28.3101	96.8039		Kent, C. C.	Amphibia	Anura		Hylidae		Acris	crepitans			1946	7	23	7/23/1946	1946-07-23
Mus	TCWC	1762	Texas A&M University Biodiversity Research and Teaching Collections	Acris blanchardi	Acris crepitans	1946-07-23	Aransas	TX	Aransas National Wildlife Refuge	ML	28.3101	96.8039		Kent, C. C.	Amphibia	Anura		Hylidae		Acris	crepitans			1946	7	23	7/23/1946	1946-07-23
Mus	TCWC	1763	Texas A&M University Biodiversity Research and Teaching Collections	Acris blanchardi	Acris crepitans	1946-07-23	Aransas	TX	Aransas National Wildlife Refuge	ML	28.3101	96.8039		Kent, C. C.	Amphibia	Anura		Hylidae		Acris	crepitans			1946	7	23	7/23/1946	1946-07-23
Mus	TCWC	1764	Texas A&M University Biodiversity Research and Teaching Collections	Acris blanchardi	Acris crepitans	1946-07-23	Aransas	TX	Aransas National Wildlife Refuge	ML	28.3101	96.8039		Kent, C. C.	Amphibia	Anura		Hylidae		Acris	crepitans			1946	7	23	7/23/1946	1946-07-23
Mus	TCWC	1830	Texas A&M University Biodiversity Research and Teaching Collections	Acris blanchardi	Acris crepitans	1946-07-23	Aransas	TX	Aransas National Wildlife Refuge	ML	28.3101	96.8039		Kent, C. C.	Amphibia	Anura		Hylidae		Acris	crepitans			1946	7	23	7/23/1946	1946-07-23
Mus	TCWC	1831	Texas A&M University Biodiversity Research and Teaching Collections	Acris blanchardi	Acris crepitans	1946-07-23	Aransas	TX	Aransas National Wildlife Refuge	ML	28.3101	96.8039		Kent, C. C.	Amphibia	Anura		Hylidae		Acris	crepitans			1946	7	23	7/23/1946	1946-07-23
Mus	AMNH	A183239	American Museum of Natural History	Acris blanchardi	Acris blanchardi	1978-04-07	Aransas	TX	Aransas National Wildlife Refuge	ML				Allan H. Chaney et al.	Amphibia	Anura		Hylidae		Acris	blanchardi						//
Mus	AMNH	A183240	American Museum of Natural History	Acris blanchardi	Acris blanchardi	1978-04-07	Aransas	TX	Aransas National Wildlife Refuge	ML				Allan H. Chaney et al.	Amphibia	Anura		Hylidae		Acris	blanchardi						//
Mus	AMNH	A183241	American Museum of Natural History	Acris blanchardi	Acris blanchardi	1978-04-07	Aransas	TX	Aransas National Wildlife Refuge	ML				Allan H. Chaney et al.	Amphibia	Anura		Hylidae		Acris	blanchardi						//
Mus	AMNH	A183242	American Museum of Natural History	Acris blanchardi	Acris blanchardi	1978-04-07	Aransas	TX	Aransas National Wildlife Refuge	ML				Allan H. Chaney et al.	Amphibia	Anura		Hylidae		Acris	blanchardi						//
Mus	AMNH	A183243	American Museum of Natural History	Acris blanchardi	Acris blanchardi	1978-04-07	Aransas	TX	Aransas National Wildlife Refuge	ML				Allan H. Chaney et al.	Amphibia	Anura		Hylidae		Acris	blanchardi						//
Mus	AMNH	A183244	American Museum of Natural History	Acris blanchardi	Acris blanchardi	1978-04-07	Aransas	TX	Aransas National Wildlife Refuge	ML				Allan H. Chaney et al.	Amphibia	Anura		Hylidae		Acris	blanchardi						//
Mus	AMNH	A183245	American Museum of Natural History	Acris blanchardi	Acris blanchardi	1978-04-07	Aransas	TX	Aransas National Wildlife Refuge	ML				Allan H. Chaney et al.	Amphibia	Anura		Hylidae		Acris	blanchardi						//
Mus	AMNH	A183246	American Museum of Natural History	Acris blanchardi	Acris blanchardi	1978-04-07	Aransas	TX	Aransas National Wildlife Refuge	ML				Allan H. Chaney et al.	Amphibia	Anura		Hylidae		Acris	blanchardi						//
Mus	AMNH	A183247	American Museum of Natural History	Acris blanchardi	Acris blanchardi	1978-04-07	Aransas	TX	Aransas National Wildlife Refuge	ML				Allan H. Chaney et al.	Amphibia	Anura		Hylidae		Acris	blanchardi						//
Mus	AMNH	A183248	American Museum of Natural History	Acris blanchardi	Acris blanchardi	1978-04-07	Aransas	TX	Aransas National Wildlife Refuge	ML				Allan H. Chaney et al.	Amphibia	Anura		Hylidae		Acris	blanchardi						//
Mus	AMNH	A183249	American Museum of Natural History	Acris blanchardi	Acris blanchardi	1978-04-07	Aransas	TX	Aransas National Wildlife Refuge	ML				Allan H. Chaney et al.	Amphibia	Anura		Hylidae		Acris	blanchardi						//
Mus	AMNH	A183250	American Museum of Natural History	Acris blanchardi	Acris blanchardi	1978-04-07	Aransas	TX	Aransas National Wildlife Refuge	ML				Allan H. Chaney et al.	Amphibia	Anura		Hylidae		Acris	blanchardi						//
Mus	AMNH	A183251	American Museum of Natural History	Acris blanchardi	Acris blanchardi	1978-04-07	Aransas	TX	Aransas National Wildlife Refuge	ML				Allan H. Chaney et al.	Amphibia	Anura		Hylidae		Acris	blanchardi						//
Mus	AMNH	A183252	American Museum of Natural History	Acris blanchardi	Acris blanchardi	1978-04-07	Aransas	TX	Aransas National Wildlife Refuge	ML				Allan H. Chaney et al.	Amphibia	Anura		Hylidae		Acris	blanchardi						//
Mus	AMNH	A183253	American Museum of Natural History	Acris blanchardi	Acris blanchardi	1978-04-07	Aransas	TX	Aransas National Wildlife Refuge	ML				Allan H. Chaney et al.	Amphibia	Anura		Hylidae		Acris	blanchardi						//
Mus	CM	2343	Carnegie Museum of Natural History	Acris blanchardi	Acris blanchardi	1907-05-13	Cameron	TX	BROWNSVILLE	ML				ATKINSON, DANIEL A AND GUSTAV A LINK	Amphibia	Anura		Hylidae		Acris	crepitans	blanchardi		1907	5	13	5/13/1907	1907-05-13
Mus	KU	13387	University of Kansas Biodiversity Institute	Acris blanchardi	Acris crepitans	1930-07-19	Cameron	TX	Brownsville	ML					Amphibia	Anura		Hylidae		Acris	crepitans			1930	7	19	7/19/1930	1930-07-19
Mus	ANSP		Academy of Natural Science Philidelphia	Acris blanchardi	Acris crepitans blanchardi	1929-08-01	Kenedy	TX		ML					Amphibia	Anura		Hylidae		Acris	crepitans	blanchardi		1929	8	1	8/1/1929	1929-08-01
Mus	ANSP		Academy of Natural Science Philidelphia	Acris blanchardi	Acris crepitans blanchardi	1929-08-08	Kenedy	TX		ML					Amphibia	Anura		Hylidae		Acris	crepitans	blanchardi		1929	8	8	8/8/1929	1929-08-08
Mus	ANSP		Academy of Natural Science Philidelphia	Acris blanchardi	Acris crepitans blanchardi	1929-08-08	Kenedy	TX		ML					Amphibia	Anura		Hylidae		Acris	crepitans	blanchardi		1929	8	8	8/8/1929	1929-08-08
Mus	TNHC	102635	The University of Texas at Austin - Texas Natural History Collections	Acris blanchardi	Acris crepitans	1950-04-02	Nueces	TX	Calallen, 8 mi W near Dismero Slaugh	ML				Axtell, R.	Amphibia	Anura		Hylidae		Acris	crepitans				4	2
Mus	TNHC	102636	The University of Texas at Austin - Texas Natural History Collections	Acris blanchardi	Acris crepitans	1950-04-02	Nueces	TX	Calallen, 8 mi W near Dismero Slaugh	ML				Axtell, R.	Amphibia	Anura		Hylidae		Acris	crepitans				4	2
Mus	TNHC	102637	The University of Texas at Austin - Texas Natural History Collections	Acris blanchardi	Acris crepitans	1950-04-02	Nueces	TX	Calallen, 8 mi W near Dismero Slaugh	ML				Axtell, R.	Amphibia	Anura		Hylidae		Acris	crepitans				4	2
Mus	TNHC	102638	The University of Texas at Austin - Texas Natural History Collections	Acris blanchardi	Acris crepitans	1950-04-02	Nueces	TX	Calallen, 8 mi W near Dismero Slaugh	ML				Axtell, R.	Amphibia	Anura		Hylidae		Acris	crepitans				4	2
Mus	TNHC	102639	The University of Texas at Austin - Texas Natural History Collections	Acris blanchardi	Acris crepitans	1950-04-02	Nueces	TX	Calallen, 8 mi W near Dismero Slaugh	ML				Axtell, R.	Amphibia	Anura		Hylidae		Acris	crepitans				4	2
Mus	AMNH	A183805	American Museum of Natural History	Acris blanchardi	Acris blanchardi	1966-03-16	Nueces	TX	6 mi SE Agua Dulce on Walke Ranch	ML	27.7319	97.85		Allan H. Chaney et al.	Amphibia	Anura		Hylidae		Acris	blanchardi						//
Mus	AMNH	A183806	American Museum of Natural History	Acris blanchardi	Acris blanchardi	1966-03-16	Nueces	TX	6 mi SE Agua Dulce on Walke Ranch	ML	27.7319	97.85		Allan H. Chaney et al.	Amphibia	Anura		Hylidae		Acris	blanchardi						//
Mus	AMNH	A183807	American Museum of Natural History	Acris blanchardi	Acris blanchardi	1966-03-16	Nueces	TX	6 mi SE Agua Dulce on Walke Ranch	ML	27.7319	97.85		Allan H. Chaney et al.	Amphibia	Anura		Hylidae		Acris	blanchardi						//
Mus	AMNH	A183808	American Museum of Natural History	Acris blanchardi	Acris blanchardi	1966-03-16	Nueces	TX	6 mi SE Agua Dulce on Walke Ranch	ML	27.7319	97.85		Allan H. Chaney et al.	Amphibia	Anura		Hylidae		Acris	blanchardi						//
Mus	AMNH	A183809	American Museum of Natural History	Acris blanchardi	Acris blanchardi	1966-03-16	Nueces	TX	6 mi SE Agua Dulce on Walke Ranch	ML	27.7319	97.85		Allan H. Chaney et al.	Amphibia	Anura		Hylidae		Acris	blanchardi						//
Mus	AMNH	A183810	American Museum of Natural History	Acris blanchardi	Acris blanchardi	1966-03-16	Nueces	TX	6 mi SE Agua Dulce on Walke Ranch	ML	27.7319	97.85		Allan H. Chaney et al.	Amphibia	Anura		Hylidae		Acris	blanchardi						//
Mus	AMNH	A183811	American Museum of Natural History	Acris blanchardi	Acris blanchardi	1966-03-16	Nueces	TX	6 mi SE Agua Dulce on Walke Ranch	ML	27.7319	97.85		Allan H. Chaney et al.	Amphibia	Anura		Hylidae		Acris	blanchardi						//
Mus	FMNH	11936	Field Museum of Natural History	Acris blanchardi	Acris crepitans	1931-04-05	San Patricio	TX		ML				C. E. Burt	Amphibia	Anura		Hylidae		Acris	crepitans			1931	4	5	4/5/1931
Mus	USNM	83373	National Museum of Natural History, Smithsonian Institution	Acris blanchardi	Acris crepitans blanchardi	1931-04-05	San Patricio	TX	Sandia, 2 mi N of, N of Nueces River	ML					Amphibia	Anura		Hylidae		Acris	crepitans	blanchardi		1931	4	5	4/5/1931	1931-04-05
Mus	CM	18804	Carnegie Museum of Natural History	Acris blanchardi	ACRIS CREPITANS BLANCHARDI	1939-12-17	San Patricio	TX	LAKE CORPUS CHRISTI PARK	ML				CARR, ARCHIE F, JR. ET AL	Amphibia	Anura		Hylidae		Acris	crepitans	blanchardi		1939	12	17	12/17/1939	1939-12-17
Mus	TNHC	21982	The University of Texas at Austin - Texas Natural History Collections	Acris blanchardi	Acris crepitans	1957-07-01	San Patricio	TX	Sinton, Welder Wildlife Foundation	ML				Blair	Amphibia	Anura		Hylidae		Acris	crepitans				7	1
Mus	TNHC	21983	The University of Texas at Austin - Texas Natural History Collections	Acris blanchardi	Acris crepitans	1957-07-01	San Patricio	TX	Sinton, Welder Wildlife Foundation	ML				Blair	Amphibia	Anura		Hylidae		Acris	crepitans				7	1
Mus	TNHC	21984	The University of Texas at Austin - Texas Natural History Collections	Acris blanchardi	Acris crepitans	1957-07-01	San Patricio	TX	Sinton, Welder Wildlife Foundation	ML				Blair	Amphibia	Anura		Hylidae		Acris	crepitans				7	1
Mus	LACM	166840	Natural History Museum of Los Angeles County	Acris blanchardi	Acris crepitans blanchardi	1961-02-18	San Patricio	TX	Welder W.L. Refuge, 9 mi. N Swinton	ML				W.R. More, from Don Clark	Amphibia	Anura		Hylidae		Acris	crepitans	blanchardi		1961	2	18	2/18/1961	1961-02-18
Mus	TCWC	20294	Texas A&M University Biodiversity Research and Teaching Collections	Acris blanchardi	Acris crepitans	1961-02-18	San Patricio	TX	Welder Wildlife Refuge	ML	28.127	97.4317		More, W. R.	Amphibia	Anura		Hylidae		Acris	crepitans			1961	2	18	2/18/1961	1961-02-18
Mus	TNHC	46298	The University of Texas at Austin - Texas Natural History Collections	Acris blanchardi	Acris crepitans	1964-10-25	San Patricio	TX	Taft	ML				J. P. Bogart	Amphibia	Anura		Hylidae		Acris	crepitans				10	25
Mus	TNHC	50589	The University of Texas at Austin - Texas Natural History Collections	Acris blanchardi	Acris crepitans	1964-10-25	San Patricio	TX	Taft	ML				K. Leavitt	Amphibia	Anura		Hylidae		Acris	crepitans				10	25
Mus	TNHC	50590	The University of Texas at Austin - Texas Natural History Collections	Acris blanchardi	Acris crepitans	1964-10-25	San Patricio	TX	Taft	ML				K. Leavitt	Amphibia	Anura		Hylidae		Acris	crepitans				10	25
Mus	TNHC	50591	The University of Texas at Austin - Texas Natural History Collections	Acris blanchardi	Acris crepitans	1964-10-25	San Patricio	TX	Taft	ML				Wendelken	Amphibia	Anura		Hylidae		Acris	crepitans				10	25
Mus	TNHC	57185	The University of Texas at Austin - Texas Natural History Collections	Acris blanchardi	Acris crepitans	1964-10-25	San Patricio	TX	Taft	ML				K. Leavitt	Amphibia	Anura		Hylidae		Acris	crepitans				10	25
Mus	TNHC	57186	The University of Texas at Austin - Texas Natural History Collections	Acris blanchardi	Acris crepitans	1964-10-25	San Patricio	TX	Taft	ML				K. Leavitt	Amphibia	Anura		Hylidae		Acris	crepitans				10	25
Mus	TNHC	57187	The University of Texas at Austin - Texas Natural History Collections	Acris blanchardi	Acris crepitans	1964-10-25	San Patricio	TX	Taft	ML				D. B. TreviÃ±o	Amphibia	Anura		Hylidae		Acris	crepitans				10	25
Mus	ASNHC	6371	Angelo State Natural History Collection	Acris blanchardi	Acris crepitans	1969-04-03	San Patricio	TX	Welder Wildlife Refuge	ML	28.0971	97.4383		Cleveland, A G	Amphibia	Anura		Hylidae		Acris	crepitans			1969	4	3	4/3/1969	1969-04-03
Mus	CM	53955	Carnegie Museum of Natural History	Acris blanchardi	ACRIS CREPITANS BLANCHARDI	1970-09-05	San Patricio	TX	NUECES RIVER AT STATE HIGHWAY 359, SW OF MATHIS	ML				MCCOY, C J AND SCHREIBER, H G	Amphibia	Anura		Hylidae		Acris	crepitans	blanchardi		1970	9	5	9/5/1970	1970-09-05
Mus	AMNH	A183820	American Museum of Natural History	Acris blanchardi	Acris blanchardi	1971-06-16	San Patricio	TX	Lagarto tank, Welder Wildlife Refuge	ML				Allan H. Chaney et al.	Amphibia	Anura		Hylidae		Acris	blanchardi						//
Mus	AMNH	A183821	American Museum of Natural History	Acris blanchardi	Acris blanchardi	1971-06-16	San Patricio	TX	Lagarto tank, Welder Wildlife Refuge	ML				Allan H. Chaney et al.	Amphibia	Anura		Hylidae		Acris	blanchardi						//
Mus	AMNH	A183822	American Museum of Natural History	Acris blanchardi	Acris blanchardi	1971-06-16	San Patricio	TX	Lagarto tank, Welder Wildlife Refuge	ML				Allan H. Chaney et al.	Amphibia	Anura		Hylidae		Acris	blanchardi						//
Mus	TNHC	68153	The University of Texas at Austin - Texas Natural History Collections	Acris blanchardi	Acris crepitans	1972-03-31	San Patricio	TX	Welder Wildlife Refuge, 7.4 mi N Sinton	ML				Delnicki, D.	Amphibia	Anura		Hylidae		Acris	crepitans				3	31
Mus	TNHC	68154	The University of Texas at Austin - Texas Natural History Collections	Acris blanchardi	Acris crepitans	1972-03-31	San Patricio	TX	Welder Wildlife Refuge, 7.4 mi N Sinton	ML				Delnicki, D.	Amphibia	Anura		Hylidae		Acris	crepitans				3	31
Mus	NBMB	10925	New Brunswick Museum	Acris blanchardi	Acris blanchardi	1977-02-20	San Patricio	TX	Sinton, Welder Wildlife Foundation, 12 km NE fo Sinton	ML	28.1207	97.4336		E. Van Ingen	Amphibia	Anura		Hylidae		Acris	blanchardi			1977	2	20	2/20/1977	1977-02-20
Mus	NBMB	10926	New Brunswick Museum	Acris blanchardi	Acris blanchardi	1977-02-20	San Patricio	TX	Sinton, Welder Wildlife Foundation, 12 km NE fo Sinton	ML	28.1207	97.4336		E. Van Ingen	Amphibia	Anura		Hylidae		Acris	blanchardi			1977	2	20	2/20/1977	1977-02-20
Mus	NBMB	10927	New Brunswick Museum	Acris blanchardi	Acris blanchardi	1977-02-20	San Patricio	TX	Sinton, Welder Wildlife Foundation, 12 km NE fo Sinton	ML	28.1207	97.4336		E. Van Ingen	Amphibia	Anura		Hylidae		Acris	blanchardi			1977	2	20	2/20/1977	1977-02-20
Mus	NBMB	10928	New Brunswick Museum	Acris blanchardi	Acris blanchardi	1977-02-20	San Patricio	TX	Sinton, Welder Wildlife Foundation, 12 km NE fo Sinton	ML	28.1207	97.4336		E. Van Ingen	Amphibia	Anura		Hylidae		Acris	blanchardi			1977	2	20	2/20/1977	1977-02-20
Mus	NBMB	10929	New Brunswick Museum	Acris blanchardi	Acris blanchardi	1977-02-20	San Patricio	TX	Sinton, Welder Wildlife Foundation, 12 km NE fo Sinton	ML	28.1207	97.4336		E. Van Ingen	Amphibia	Anura		Hylidae		Acris	blanchardi			1977	2	20	2/20/1977	1977-02-20
Mus	NBMB	10930	New Brunswick Museum	Acris blanchardi	Acris blanchardi	1977-02-20	San Patricio	TX	Sinton, Welder Wildlife Foundation, 12 km NE fo Sinton	ML	28.1207	97.4336		E. Van Ingen	Amphibia	Anura		Hylidae		Acris	blanchardi			1977	2	20	2/20/1977	1977-02-20
Mus	NBMB	10931	New Brunswick Museum	Acris blanchardi	Acris blanchardi	1977-02-20	San Patricio	TX	Sinton, Welder Wildlife Foundation, 12 km NE fo Sinton	ML	28.1207	97.4336		E. Van Ingen	Amphibia	Anura		Hylidae		Acris	blanchardi			1977	2	20	2/20/1977	1977-02-20
Mus	NBMB	10932	New Brunswick Museum	Acris blanchardi	Acris blanchardi	1977-02-20	San Patricio	TX	Sinton, Welder Wildlife Foundation, 12 km NE fo Sinton	ML	28.1207	97.4336		E. Van Ingen	Amphibia	Anura		Hylidae		Acris	blanchardi			1977	2	20	2/20/1977	1977-02-20
Mus	TNHC	68173	The University of Texas at Austin - Texas Natural History Collections	Acris blanchardi	Acris crepitans	1978-03-23	San Patricio	TX	Sinton, 7.5 mi NE, Welder Wildlife Refuge	ML				Pimm, J. W.	Amphibia	Anura		Hylidae		Acris	crepitans				3	23
Mus	TNHC	68174	The University of Texas at Austin - Texas Natural History Collections	Acris blanchardi	Acris crepitans	1978-03-23	San Patricio	TX	Sinton, 7.5 mi NE, Welder Wildlife Refuge	ML				Pimm, J. W.	Amphibia	Anura		Hylidae		Acris	crepitans				3	23
Mus	TNHC	69136	The University of Texas at Austin - Texas Natural History Collections	Acris blanchardi	Acris crepitans	2008-10-10	San Patricio	TX	Chiltipin Creek, in unnamed creek tributary at TX Hwy 188, ~8 l m E jct U.S. Hwy 181	ML				Martin, Cohen, Wall	Amphibia	Anura		Hylidae		Acris	crepitans				10	10
Mus	LACM	167152	Natural History Museum of Los Angeles County	Acris blanchardi	Acris crepitans blanchardi	na	San Patricio	TX	9 mi. N. Sinton Welder Wildlife Refuge	ML				T.M Carpenter	Amphibia	Anura		Hylidae		Acris	crepitans	blanchardi					//
Mus	AMNH	R16994	American Museum of Natural History	Agkistrodon contortrix	Agkistrodon contortrix laticinctus	na	Cameron	TX	Brownsville	ML				'W A' Snake King	Reptilia	Squamata	Serpentes	Viperidae		Agkistrodon	contortrix	laticinctus					//
Mus	UTA	2631	University of Texas at Arlington Amphibian and Reptile Diversity Research Center	Agkistrodon contortrix	Agkistrodon contortrix	1972-04-15	San Patricio	TX	40 mi NW Corpus Christi, Lake Corpus Cristi	ML				1, J. W. Hock, J. A. Victory	Reptilia	Squamata	Serpentes	Viperidae		Agkistrodon	contortrix
Mus	UTA	3994	University of Texas at Arlington Amphibian and Reptile Diversity Research Center	Agkistrodon contortrix	Agkistrodon contotrix	1973-11-19	San Patricio	TX	Welder Wildlife Refuge	ML				1, Ecology Class	Reptilia	Squamata	Serpentes	Viperidae		Agkistrodon	contortrix
Mus	TCWC	599	Texas A&M University Biodiversity Research and Teaching Collections	Agkistrodon piscivorus	Agkistrodon piscivorus leucostoma	1941	Aransas	TX	Aransas National Wildlife Refuge	ML	28.3101	96.8039		Davis, W. B. et al.	Reptilia	Squamata	Serpentes	Viperidae		Agkistrodon	piscivorus	leucostoma		1941			1941	*/1941
Mus	UMMZ	75634	University of Michigan Museum of Zoology	Agkistrodon piscivorus	Agkistrodon piscivorus	1930-06-27	Aransas	TX		ML				H K GLOYD	Reptilia	Squamata	Serpentes	Viperidae		Agkistrodon	piscivorus			1930	6	27	6/27/1930	1930-06-27
Mus	CHAS	5614	Chicago Academy of Sciences	Agkistrodon piscivorus	Agkistrodon piscivorus leucostoma	1940-06-27	Aransas	TX	Rockport, Aransas, Texas	ML				H K Gloyd	Reptilia	Squamata	Serpentes	Viperidae		Agkistrodon	piscivorus	leucostoma		1940	6	27	6/27/1940	1940-06-27
Mus	TCWC	1937	Texas A&M University Biodiversity Research and Teaching Collections	Agkistrodon piscivorus	Agkistrodon piscivorus leucostoma	1946-07-23	Aransas	TX	Aransas National Wildlife Refuge, N edge	ML	28.3101	96.8039		Kent, C. C.	Reptilia	Squamata	Serpentes	Viperidae		Agkistrodon	piscivorus	leucostoma		1946	7	23	7/23/1946	1946-07-23
Mus	TNHC	8576	The University of Texas at Austin - Texas Natural History Collections	Agkistrodon piscivorus	Agkistrodon piscivorus	1948-03-15	Aransas	TX	Rockport, O'Connor Ranch	ML				Engerling	Reptilia	Squamata	Serpentes	Viperidae		Agkistrodon	piscivorus				3	15
Mus	TNHC	2702	The University of Texas at Austin - Texas Natural History Collections	Agkistrodon piscivorus	Agkistrodon piscivorus	1948-05-24	Aransas	TX	Rockport, 8 mi NW	ML				Blair, Johnson	Reptilia	Squamata	Serpentes	Viperidae		Agkistrodon	piscivorus				5	24
Mus	TNHC	2709	The University of Texas at Austin - Texas Natural History Collections	Agkistrodon piscivorus	Agkistrodon piscivorus	1948-05-24	Aransas	TX	Rockport, 5 mi NW	ML				Blair, Johnson	Reptilia	Squamata	Serpentes	Viperidae		Agkistrodon	piscivorus				5	24
Mus	TNHC	2734	The University of Texas at Austin - Texas Natural History Collections	Agkistrodon piscivorus	Agkistrodon piscivorus	1948-05-26	Aransas	TX	Rockport, 2 mi E	ML				Blair, Johnson	Reptilia	Squamata	Serpentes	Viperidae		Agkistrodon	piscivorus				5	26
Mus	UMMZ	116259	University of Michigan Museum of Zoology	Agkistrodon piscivorus	Agkistrodon piscivorus	1948-08-01	Aransas	TX		ML				R E ETHERIDGE	Reptilia	Squamata	Serpentes	Viperidae		Agkistrodon	piscivorus			1948	8	1	8/1/1948	1948-08-01
Mus	UMMZ	116275	University of Michigan Museum of Zoology	Agkistrodon piscivorus	Agkistrodon piscivorus	1948-08-06	Aransas	TX		ML				R E ETHERIDGE	Reptilia	Squamata	Serpentes	Viperidae		Agkistrodon	piscivorus			1948	8	6	8/6/1948	1948-08-06
Mus	TNHC	4829	The University of Texas at Austin - Texas Natural History Collections	Agkistrodon piscivorus	Agkistrodon piscivorus	1948-09-25	Aransas	TX	Rockport, 6 mi E	ML				R. J. Kemp	Reptilia	Squamata	Serpentes	Viperidae		Agkistrodon	piscivorus				9	25
Mus	TNHC	4844	The University of Texas at Austin - Texas Natural History Collections	Agkistrodon piscivorus	Agkistrodon piscivorus	1948-09-25	Aransas	TX	Rockport, 5 mi N	ML				Jameson	Reptilia	Squamata	Serpentes	Viperidae		Agkistrodon	piscivorus				9	25
Mus	TNHC	5011	The University of Texas at Austin - Texas Natural History Collections	Agkistrodon piscivorus	Agkistrodon piscivorus	1948-09-25	Aransas	TX	Rockport, 4.5 mi NE	ML				ZOO 336 class	Reptilia	Squamata	Serpentes	Viperidae		Agkistrodon	piscivorus				9	25
Mus	TNHC	5012	The University of Texas at Austin - Texas Natural History Collections	Agkistrodon piscivorus	Agkistrodon piscivorus	1948-09-25	Aransas	TX	Rockport, 4.5 mi NE	ML				ZOO 336 class	Reptilia	Squamata	Serpentes	Viperidae		Agkistrodon	piscivorus				9	25
Mus	TNHC	5013	The University of Texas at Austin - Texas Natural History Collections	Agkistrodon piscivorus	Agkistrodon piscivorus	1948-09-25	Aransas	TX	Rockport, 4.5 mi NE	ML				ZOO 336 class	Reptilia	Squamata	Serpentes	Viperidae		Agkistrodon	piscivorus				9	25
Mus	TNHC	9839	The University of Texas at Austin - Texas Natural History Collections	Agkistrodon piscivorus	Agkistrodon piscivorus	1950-04-07	Aransas	TX	Copano Bay, S side, 1 mi W on [TX] Hwy 35	ML				Zoo 369 Class	Reptilia	Squamata	Serpentes	Viperidae		Agkistrodon	piscivorus				4	7
Mus	TNHC	9840	The University of Texas at Austin - Texas Natural History Collections	Agkistrodon piscivorus	Agkistrodon piscivorus	1950-04-07	Aransas	TX	Copano Bay, S side, 1 mi W on [TX] Hwy 35	ML				Zoo 369 Class	Reptilia	Squamata	Serpentes	Viperidae		Agkistrodon	piscivorus				4	7
Mus	TNHC	9841	The University of Texas at Austin - Texas Natural History Collections	Agkistrodon piscivorus	Agkistrodon piscivorus	1950-04-07	Aransas	TX	Copano Bay, S side, 1 mi W on [TX] Hwy 35	ML				Zoo 369 Class	Reptilia	Squamata	Serpentes	Viperidae		Agkistrodon	piscivorus				4	7
Mus	TNHC	9842	The University of Texas at Austin - Texas Natural History Collections	Agkistrodon piscivorus	Agkistrodon piscivorus	1950-04-07	Aransas	TX	Copano Bay, S side, 1 mi W on [TX] Hwy 35	ML				Zoo 369 Class	Reptilia	Squamata	Serpentes	Viperidae		Agkistrodon	piscivorus				4	7
Mus	TNHC	99714	The University of Texas at Austin - Texas Natural History Collections	Agkistrodon piscivorus	Agkistrodon piscivorus leucostoma	1950-04-07	Aransas	TX	Rockport, 4 mi NW	ML				Axtell, R.	Reptilia	Squamata	Serpentes	Viperidae		Agkistrodon	piscivorus	leucostoma			4	7
Mus	TNHC	99715	The University of Texas at Austin - Texas Natural History Collections	Agkistrodon piscivorus	Agkistrodon piscivorus leucostoma	1950-04-07	Aransas	TX	Rockport, 4 mi NW	ML				Axtell, R.	Reptilia	Squamata	Serpentes	Viperidae		Agkistrodon	piscivorus	leucostoma			4	7
Mus	BUMMC	R 01079	Baylor University, Mayborn Museum Complex	Agkistrodon piscivorus	Agkistrodon piscivorus leucostoma	1950-04-08	Aransas	Texas	Compano Bay area, 3 mi N of Rockport	ML				Duncan, Don	Reptilia	Squamata	Serpentes	Viperidae
Mus	BUMMC	R 02824	Baylor University, Mayborn Museum Complex	Agkistrodon piscivorus	Agkistrodon piscivorus leucostoma	1950-04-08	Aransas	Texas	Goose Island, 3 mi E of Fulton	ML				Duncan, Don	Reptilia	Squamata	Serpentes	Viperidae
Mus	UTA	36768	University of Texas at Arlington Amphibian and Reptile Diversity Research Center	Agkistrodon piscivorus	Agkistrodon piscivorus	1950-11-05	Aransas	TX	3.0 mi N of Rockport	ML				1, H. E. Hoover	Reptilia	Squamata	Serpentes	Viperidae		Agkistrodon	piscivorus
Mus	TCWC	81138	Texas A&M University Biodiversity Research and Teaching Collections	Agkistrodon piscivorus	Agkistrodon piscivorus	1953-11-16	Aransas	TX	3 mi W Rockport, Hwy 881	ML	28.0264	97.1062		Hennessee, A. D.	Reptilia	Squamata	Serpentes	Viperidae		Agkistrodon	piscivorus			1953	11	16	11/16/1953	1953-11-16
Mus	BYU	40438	Monte L. Bean Museum, Brigham Young University	Agkistrodon piscivorus	Agkistrodon piscivorus leucostoma	1955-03-11	Aransas	TX	Aransas Wildlife Refuge.	ML				Inglis, Anthony	Reptilia	Squamata	Serpentes	Viperidae		Agkistrodon	piscivorus	leucostoma		1955	3	11	3/11/1955	1955-03-11
Mus	KU	61287	University of Kansas Biodiversity Institute	Agkistrodon piscivorus	Agkistrodon piscivorus	1957-06-10	Aransas	TX	89 mi ENE Rockport	ML					Reptilia	Squamata	Serpentes	Viperidae		Agkistrodon	piscivorus			1957	6	10	6/10/1957	1957-06-10
Mus	KU	61288	University of Kansas Biodiversity Institute	Agkistrodon piscivorus	Agkistrodon piscivorus	1960-07-17	Aransas	TX	5 mi NE Rockport	ML					Reptilia	Squamata	Serpentes	Viperidae		Agkistrodon	piscivorus			1960	7	17	7/17/1960	1960-07-17
Mus	AMNH	R171964	American Museum of Natural History	Agkistrodon piscivorus	Agkistrodon piscivorus leucostoma	1961-05-13	Aransas	TX	5 mi SW Rockport near Farm to Market 881	ML				Allan H. Chaney et al.	Reptilia	Squamata	Serpentes	Viperidae		Agkistrodon	piscivorus	leucostoma					//
Mus	AMNH	R171965	American Museum of Natural History	Agkistrodon piscivorus	Agkistrodon piscivorus leucostoma	1961-05-13	Aransas	TX	5 mi SW Rockport near Farm to Market 881	ML				Allan H. Chaney et al.	Reptilia	Squamata	Serpentes	Viperidae		Agkistrodon	piscivorus	leucostoma					//
Mus	AMNH	R171966	American Museum of Natural History	Agkistrodon piscivorus	Agkistrodon piscivorus leucostoma	1961-05-13	Aransas	TX	5 mi SW Rockport near Farm to Market 881	ML				Allan H. Chaney et al.	Reptilia	Squamata	Serpentes	Viperidae		Agkistrodon	piscivorus	leucostoma					//
Mus	AMNH	R171967	American Museum of Natural History	Agkistrodon piscivorus	Agkistrodon piscivorus leucostoma	1961-05-13	Aransas	TX	5 mi SW Rockport near Farm to Market 881	ML				Allan H. Chaney et al.	Reptilia	Squamata	Serpentes	Viperidae		Agkistrodon	piscivorus	leucostoma					//
Mus	AMNH	R171968	American Museum of Natural History	Agkistrodon piscivorus	Agkistrodon piscivorus leucostoma	1961-05-13	Aransas	TX	5 mi SW Rockport near Farm to Market 881	ML				Allan H. Chaney et al.	Reptilia	Squamata	Serpentes	Viperidae		Agkistrodon	piscivorus	leucostoma					//
Mus	AMNH	R171969	American Museum of Natural History	Agkistrodon piscivorus	Agkistrodon piscivorus leucostoma	1961-05-13	Aransas	TX	5 mi SW Rockport near Farm to Market 881	ML				Allan H. Chaney et al.	Reptilia	Squamata	Serpentes	Viperidae		Agkistrodon	piscivorus	leucostoma					//
Mus	AMNH	R171970	American Museum of Natural History	Agkistrodon piscivorus	Agkistrodon piscivorus leucostoma	1961-05-13	Aransas	TX	5 mi SW Rockport near Farm to Market 881	ML				Allan H. Chaney et al.	Reptilia	Squamata	Serpentes	Viperidae		Agkistrodon	piscivorus	leucostoma					//
Mus	AMNH	R171971	American Museum of Natural History	Agkistrodon piscivorus	Agkistrodon piscivorus leucostoma	1961-05-13	Aransas	TX	5 mi SW Rockport near Farm to Market 881	ML				Allan H. Chaney et al.	Reptilia	Squamata	Serpentes	Viperidae		Agkistrodon	piscivorus	leucostoma					//
Mus	AMNH	R171972	American Museum of Natural History	Agkistrodon piscivorus	Agkistrodon piscivorus leucostoma	1961-05-13	Aransas	TX	5 mi SW Rockport near Farm to Market 881	ML				Allan H. Chaney et al.	Reptilia	Squamata	Serpentes	Viperidae		Agkistrodon	piscivorus	leucostoma					//
Mus	AMNH	R171973	American Museum of Natural History	Agkistrodon piscivorus	Agkistrodon piscivorus leucostoma	1961-05-13	Aransas	TX	5 mi SW Rockport near Farm to Market 881	ML				Allan H. Chaney et al.	Reptilia	Squamata	Serpentes	Viperidae		Agkistrodon	piscivorus	leucostoma					//
Mus	AMNH	R171979	American Museum of Natural History	Agkistrodon piscivorus	Agkistrodon piscivorus leucostoma	1961-05-20	Aransas	TX	5 mi SW Rockport near Farm to Market 881	ML				Pena & Mike Fleming	Reptilia	Squamata	Serpentes	Viperidae		Agkistrodon	piscivorus	leucostoma					//
Mus	AMNH	R171980	American Museum of Natural History	Agkistrodon piscivorus	Agkistrodon piscivorus leucostoma	1961-05-20	Aransas	TX	5 mi SW Rockport near Farm to Market 881	ML				Pena & Mike Fleming	Reptilia	Squamata	Serpentes	Viperidae		Agkistrodon	piscivorus	leucostoma					//
Mus	AMNH	R171981	American Museum of Natural History	Agkistrodon piscivorus	Agkistrodon piscivorus leucostoma	1961-05-20	Aransas	TX	5 mi SW Rockport near Farm to Market 881	ML				Pena & Mike Fleming	Reptilia	Squamata	Serpentes	Viperidae		Agkistrodon	piscivorus	leucostoma					//
Mus	AMNH	R171982	American Museum of Natural History	Agkistrodon piscivorus	Agkistrodon piscivorus leucostoma	1961-05-20	Aransas	TX	5 mi SW Rockport near Farm to Market 881	ML				Pena & Mike Fleming	Reptilia	Squamata	Serpentes	Viperidae		Agkistrodon	piscivorus	leucostoma					//
Mus	AMNH	R171983	American Museum of Natural History	Agkistrodon piscivorus	Agkistrodon piscivorus leucostoma	1961-05-20	Aransas	TX	5 mi SW Rockport near Farm to Market 881	ML				Pena & Mike Fleming	Reptilia	Squamata	Serpentes	Viperidae		Agkistrodon	piscivorus	leucostoma					//
Mus	AMNH	R171984	American Museum of Natural History	Agkistrodon piscivorus	Agkistrodon piscivorus leucostoma	1961-05-20	Aransas	TX	5 mi SW Rockport near Farm to Market 881	ML				Pena & Mike Fleming	Reptilia	Squamata	Serpentes	Viperidae		Agkistrodon	piscivorus	leucostoma					//
Mus	AMNH	R171985	American Museum of Natural History	Agkistrodon piscivorus	Agkistrodon piscivorus leucostoma	1961-05-26	Aransas	TX	5 mi SW Rockport near Farm to Market 881	ML				Allan H. Chaney et al.	Reptilia	Squamata	Serpentes	Viperidae		Agkistrodon	piscivorus	leucostoma					//
Mus	LACM	3139	Natural History Museum of Los Angeles County	Agkistrodon piscivorus	Agkistrodon piscivorus leucostoma	1961-06-11	Aransas	TX	6 mi N Rockport	ML				JR Dixon	Reptilia	Squamata	Serpentes	Viperidae		Agkistrodon	piscivorus	leucostoma		1961	6	11	6/11/1961	1961-06-11
Mus	AMNH	R171999	American Museum of Natural History	Agkistrodon piscivorus	Agkistrodon piscivorus leucostoma	1962-03-30	Aransas	TX	Where Hwy 881 crosses Copano Bay	ML				Allan H. Chaney et al.	Reptilia	Squamata	Serpentes	Viperidae		Agkistrodon	piscivorus	leucostoma					//
Mus	UBCBBM	H001506	University of British Columbia Beaty Biodiversity Museum	Agkistrodon piscivorus	Agkistrodon piscivorus leucostoma	1964-08-07	Aransas	TX	Aransas National Wildlife Refuge	ML	28.2441	96.8552		W.A. Low	Reptilia	Squamata	Serpentes	Viperidae		Agkistrodon	piscivorus	leucostoma		1964	8	7	8/7/1964	1964-08-07
Mus	AMNH	R171962	American Museum of Natural History	Agkistrodon piscivorus	Agkistrodon piscivorus leucostoma	1966-05-14	Aransas	TX	Leo Miller Ranch, Farm to Market Rd. 881, 4 mi E of jct with FM Rd. 136	ML				Wes Tunnell	Reptilia	Squamata	Serpentes	Viperidae		Agkistrodon	piscivorus	leucostoma					//
Mus	AMNH	R171963	American Museum of Natural History	Agkistrodon piscivorus	Agkistrodon piscivorus leucostoma	1966-05-14	Aransas	TX	Leo Miller Ranch, Farm to Market Rd. 881, 4 mi E of jct with FM Rd. 136	ML				Wes Tunnell	Reptilia	Squamata	Serpentes	Viperidae		Agkistrodon	piscivorus	leucostoma					//
Mus	AMNH	R171974	American Museum of Natural History	Agkistrodon piscivorus	Agkistrodon piscivorus leucostoma	1967-04-19	Aransas	TX	Aransas Co. Country Club	ML				Wes Tunnell et al.	Reptilia	Squamata	Serpentes	Viperidae		Agkistrodon	piscivorus	leucostoma					//
Mus	AMNH	R171975	American Museum of Natural History	Agkistrodon piscivorus	Agkistrodon piscivorus leucostoma	1967-04-19	Aransas	TX	Aransas Co. Country Club	ML				Wes Tunnell et al.	Reptilia	Squamata	Serpentes	Viperidae		Agkistrodon	piscivorus	leucostoma					//
Mus	AMNH	R171976	American Museum of Natural History	Agkistrodon piscivorus	Agkistrodon piscivorus leucostoma	1967-04-19	Aransas	TX	Aransas Co. Country Club	ML				Wes Tunnell et al.	Reptilia	Squamata	Serpentes	Viperidae		Agkistrodon	piscivorus	leucostoma					//
Mus	AMNH	R171977	American Museum of Natural History	Agkistrodon piscivorus	Agkistrodon piscivorus leucostoma	1967-04-19	Aransas	TX	Aransas Co. Country Club	ML				Wes Tunnell et al.	Reptilia	Squamata	Serpentes	Viperidae		Agkistrodon	piscivorus	leucostoma					//
Mus	AMNH	R171978	American Museum of Natural History	Agkistrodon piscivorus	Agkistrodon piscivorus leucostoma	1968-04-26	Aransas	TX	Aransas Wildlife Refuge	ML				Sam Carter	Reptilia	Squamata	Serpentes	Viperidae		Agkistrodon	piscivorus	leucostoma					//
Mus	MCZ	R127411	Museum of Comparative Zoology, Harvard University	Agkistrodon piscivorus	Agkistrodon piscivorus leukostoma	1971-01-13	Aransas	TX	Texas: W edge loop road, Aransas National Wildlife Refuge, Aransas	ML				James Draper Lazell Jr.	Reptilia	Squamata	Serpentes	Viperidae		Agkistrodon	piscivorus	leukostoma		1971	1	13	1/13/1971	13/1/197113/1/1971
Mus	TCWC	38827	Texas A&M University Biodiversity Research and Teaching Collections	Agkistrodon piscivorus	Agkistrodon piscivorus leucostoma	1972-04-13	Aransas	TX	2 mi W Jct TX 35/Hwy 1781	ML	28.1024	97.0449		Fischer, J. L.	Reptilia	Squamata	Serpentes	Viperidae		Agkistrodon	piscivorus	leucostoma		1972	4	13	4/13/1972	1972-04-13
Mus	LSUMZ	83281	Louisiana State University Museum of Natural Science	Agkistrodon piscivorus	Agkistrodon piscivorus	1978-03-01	Aransas	TX	2 mi WNW Rockport	ML					Reptilia	Squamata	Serpentes	Viperidae		Agkistrodon	piscivorus			1978	3	1	3/1/1978	1978-03-01
Mus	AMNH	R172000	American Museum of Natural History	Agkistrodon piscivorus	Agkistrodon piscivorus leucostoma	1978-04-07	Aransas	TX	Aransas National Wildlife Refuge	ML				Allan H. Chaney et al.	Reptilia	Squamata	Serpentes	Viperidae		Agkistrodon	piscivorus	leucostoma					//
Mus	TCWC	99464	Texas A&M University Biodiversity Research and Teaching Collections	Agkistrodon piscivorus	Agkistrodon piscivorus leucostoma	1979-03-15	Aransas	TX	City limits of Rockport backwater pit	ML	28.0203	97.0542		Lonnie Lane	Reptilia	Squamata	Serpentes	Viperidae		Agkistrodon	piscivorus	leucostoma		1979	3	15	3/15/1979	1979-03-15
Mus	AMNH	R171986	American Museum of Natural History	Agkistrodon piscivorus	Agkistrodon piscivorus leucostoma	1980-04-10	Aransas	TX	Aransas Wildlife Refuge	ML				Allan H. Chaney & Class	Reptilia	Squamata	Serpentes	Viperidae		Agkistrodon	piscivorus	leucostoma					//
Mus	AMNH	R171987	American Museum of Natural History	Agkistrodon piscivorus	Agkistrodon piscivorus leucostoma	1980-04-10	Aransas	TX	Aransas Wildlife Refuge	ML				Allan H. Chaney & Class	Reptilia	Squamata	Serpentes	Viperidae		Agkistrodon	piscivorus	leucostoma					//
Mus	AMNH	R171988	American Museum of Natural History	Agkistrodon piscivorus	Agkistrodon piscivorus leucostoma	1981-04-10	Aransas	TX	Aransas Wildlife Refuge	ML				Allan H. Chaney & Class	Reptilia	Squamata	Serpentes	Viperidae		Agkistrodon	piscivorus	leucostoma					//
Mus	AMNH	R171989	American Museum of Natural History	Agkistrodon piscivorus	Agkistrodon piscivorus leucostoma	1982-04-09	Aransas	TX	Aransas National Wildlife Refuge	ML				Class	Reptilia	Squamata	Serpentes	Viperidae		Agkistrodon	piscivorus	leucostoma					//
Mus	AMNH	R171990	American Museum of Natural History	Agkistrodon piscivorus	Agkistrodon piscivorus leucostoma	1982-04-09	Aransas	TX	Aransas National Wildlife Refuge	ML				Class	Reptilia	Squamata	Serpentes	Viperidae		Agkistrodon	piscivorus	leucostoma					//
Mus	AMNH	R171991	American Museum of Natural History	Agkistrodon piscivorus	Agkistrodon piscivorus leucostoma	1984-04-07	Aransas	TX	Aransas National Wildlife Refuge	ML				Allan H. Chaney et al.	Reptilia	Squamata	Serpentes	Viperidae		Agkistrodon	piscivorus	leucostoma					//
Mus	AMNH	R171992	American Museum of Natural History	Agkistrodon piscivorus	Agkistrodon piscivorus leucostoma	1984-04-07	Aransas	TX	Aransas National Wildlife Refuge	ML				Allan H. Chaney et al.	Reptilia	Squamata	Serpentes	Viperidae		Agkistrodon	piscivorus	leucostoma					//
Mus	AMNH	R171993	American Museum of Natural History	Agkistrodon piscivorus	Agkistrodon piscivorus leucostoma	1985-04-14	Aransas	TX	Aransas National Wildlife Refuge	ML				Allan H. Chaney et al.	Reptilia	Squamata	Serpentes	Viperidae		Agkistrodon	piscivorus	leucostoma					//
Mus	AMNH	R171994	American Museum of Natural History	Agkistrodon piscivorus	Agkistrodon piscivorus leucostoma	1985-04-14	Aransas	TX	Aransas National Wildlife Refuge	ML				Allan H. Chaney et al.	Reptilia	Squamata	Serpentes	Viperidae		Agkistrodon	piscivorus	leucostoma					//
Mus	AMNH	R171995	American Museum of Natural History	Agkistrodon piscivorus	Agkistrodon piscivorus leucostoma	1985-04-14	Aransas	TX	Aransas National Wildlife Refuge	ML				Allan H. Chaney et al.	Reptilia	Squamata	Serpentes	Viperidae		Agkistrodon	piscivorus	leucostoma					//
Mus	AMNH	R172001	American Museum of Natural History	Agkistrodon piscivorus	Agkistrodon piscivorus leucostoma	1985-04-14	Aransas	TX	Aransas National Wildlife Refuge	ML				Allan H. Chaney et al.	Reptilia	Squamata	Serpentes	Viperidae		Agkistrodon	piscivorus	leucostoma					//
Mus	AMNH	R171996	American Museum of Natural History	Agkistrodon piscivorus	Agkistrodon piscivorus leucostoma	1986-04-12	Aransas	TX	Aransas National Wildlife Refuge	ML				Allan H. Chaney et al.	Reptilia	Squamata	Serpentes	Viperidae		Agkistrodon	piscivorus	leucostoma					//
Mus	AMNH	R171997	American Museum of Natural History	Agkistrodon piscivorus	Agkistrodon piscivorus leucostoma	1986-04-12	Aransas	TX	Aransas National Wildlife Refuge	ML				Allan H. Chaney et al.	Reptilia	Squamata	Serpentes	Viperidae		Agkistrodon	piscivorus	leucostoma					//
Mus	AMNH	R171998	American Museum of Natural History	Agkistrodon piscivorus	Agkistrodon piscivorus leucostoma	1986-04-12	Aransas	TX		ML					Reptilia	Squamata	Serpentes	Viperidae		Agkistrodon	piscivorus	leucostoma					//
Mus	AMNH	R172002	American Museum of Natural History	Agkistrodon piscivorus	Agkistrodon piscivorus leucostoma	1986-04-12	Aransas	TX	Aransas National Wildlife Refuge	ML				Allan H. Chaney et al.	Reptilia	Squamata	Serpentes	Viperidae		Agkistrodon	piscivorus	leucostoma					//
Mus	AMNH	R172003	American Museum of Natural History	Agkistrodon piscivorus	Agkistrodon piscivorus leucostoma	1986-04-12	Aransas	TX	Aransas National Wildlife Refuge	ML				Allan H. Chaney et al.	Reptilia	Squamata	Serpentes	Viperidae		Agkistrodon	piscivorus	leucostoma					//
Mus	CHAS	279	Chicago Academy of Sciences	Agkistrodon piscivorus	Agkistrodon piscivorus leucostoma	na	Cameron	TX	Brownsville, Cameron County, Texas	ML				C H Hathaway	Reptilia	Squamata	Serpentes	Viperidae		Agkistrodon	piscivorus	leucostoma					//
Mus	KU	301551	University of Kansas Biodiversity Institute	Agkistrodon piscivorus	Agkistrodon piscivorus	1948	Nueces	TX	Bishop	ML					Reptilia	Squamata	Serpentes	Viperidae		Agkistrodon	piscivorus			1948	0	0	0/0/1948	19480000
Mus	KU	301552	University of Kansas Biodiversity Institute	Agkistrodon piscivorus	Agkistrodon piscivorus	1948	Nueces	TX	Bishop	ML					Reptilia	Squamata	Serpentes	Viperidae		Agkistrodon	piscivorus			1948	0	0	0/0/1948	19480000
Mus	AMNH	R172082	American Museum of Natural History	Agkistrodon piscivorus	Agkistrodon piscivorus leucostoma	1972-03-11	Nueces	TX	Up River Rd, Corpus Christi	ML				R. Enloe	Reptilia	Squamata	Serpentes	Viperidae		Agkistrodon	piscivorus	leucostoma					//
Mus	ASNHC	471	Angelo State Natural History Collection	Agkistrodon piscivorus	Agkistrodon piscivorus	na	Nueces	TX	6 mi W Calallen, FM 624	ML	27.8743	97.7242			Reptilia	Squamata	Serpentes	Viperidae		Agkistrodon	piscivorus						//
Mus	UMMZ	97113	University of Michigan Museum of Zoology	Agkistrodon piscivorus	Agkistrodon piscivorus	1930	San Patricio	TX		ML				W A BEVAN	Reptilia	Squamata	Serpentes	Viperidae		Agkistrodon	piscivorus			1930			1930
Mus	UF	4991	Florida Museum of Natural History	Agkistrodon piscivorus	Agkistrodon piscivorus leucostoma	1948-03-20	San Patricio	TX	St. Joseph Island	OI				Daugherty	Reptilia	Squamata	Serpentes	Viperidae		Agkistrodon	piscivorus	leucostoma		1948	3	20	3/20/1948	1948-03-20
Mus	KU	61291	University of Kansas Biodiversity Institute	Agkistrodon piscivorus	Agkistrodon piscivorus	1955-10-08	San Patricio	TX	7 mi NE Sinton	ML					Reptilia	Squamata	Serpentes	Viperidae		Agkistrodon	piscivorus			1955	10	8	10/8/1955	1955-10-08
Mus	TCWC	15341	Texas A&M University Biodiversity Research and Teaching Collections	Agkistrodon piscivorus	Agkistrodon piscivorus leucostoma	1956-03-25	San Patricio	TX	Welder Wildlife Refuge	ML	28.127	97.4317		Schulle, B.	Reptilia	Squamata	Serpentes	Viperidae		Agkistrodon	piscivorus	leucostoma		1956	3	25	3/25/1956	1956-03-25
Mus	TNHC	96895	The University of Texas at Austin - Texas Natural History Collections	Agkistrodon piscivorus	Agkistrodon piscivorus	1960-06-01	San Patricio	TX	Welder Wildlife Refuge	ML					Reptilia	Squamata	Serpentes	Viperidae		Agkistrodon	piscivorus				6	1
Mus	MSUM	HE.8188	Michigan State University Museum	Agkistrodon piscivorus	Agkistrodon piscivorus leucostoma	1961-02-18	San Patricio	TX	Under log near Aransas River, Welder Wildlife Refuge, Sinton	ML				A. W. Peterson	Reptilia	Squamata	Serpentes	Viperidae		Agkistrodon	piscivorus	leucostoma		1961	2	18	2/18/1961	1961-02-18
Mus	USNM	203566	National Museum of Natural History, Smithsonian Institution	Agkistrodon piscivorus	Agkistrodon piscivorus leucostoma	1965-06-22	San Patricio	TX	SINTON, NEAR	ML					Reptilia	Squamata	Serpentes	Viperidae		Agkistrodon	piscivorus	leucostoma		1965	6	22	6/22/1965	1965-06-22
Mus	USNM	203565	National Museum of Natural History, Smithsonian Institution	Agkistrodon piscivorus	Agkistrodon piscivorus leucostoma	1965-06-24	San Patricio	TX	SINTON, NEAR, 1 MI S OF WILDER WILDLIFE REFUGE GATE, ON HIGHWAY 77	ML					Reptilia	Squamata	Serpentes	Viperidae		Agkistrodon	piscivorus	leucostoma		1965	6	24	6/24/1965	1965-06-24
Mus	UBCBBM	H001184	University of British Columbia Beaty Biodiversity Museum	Agkistrodon piscivorus	Agkistrodon piscivorus leucostoma	1965-08-12	San Patricio	TX	Sinton; 8 km N	ML	28.1089	97.5092		M. Burton & W.A. Low	Reptilia	Squamata	Serpentes	Viperidae		Agkistrodon	piscivorus	leucostoma		1965	8	12	8/12/1965	1965-08-12
Mus	AMNH	R172088	American Museum of Natural History	Agkistrodon piscivorus	Agkistrodon piscivorus leucostoma	1969-06-29	San Patricio	TX	Ingleside City Limits	ML				Kathy Rutherford	Reptilia	Squamata	Serpentes	Viperidae		Agkistrodon	piscivorus	leucostoma					//
Mus	MCZ	R127409	Museum of Comparative Zoology, Harvard University	Agkistrodon piscivorus	Agkistrodon piscivorus leukostoma	1971-02-10	San Patricio	TX	Texas: Tule Lake ca 8 mi NE Sinton, San Patricio	ML				James Draper Lazell Jr., et al.	Reptilia	Squamata	Serpentes	Viperidae		Agkistrodon	piscivorus	leukostoma		1971	2	10	2/10/1971	10/2/197110/2/1971
Mus	TCWC	69028	Texas A&M University Biodiversity Research and Teaching Collections	Agkistrodon piscivorus	Agkistrodon piscivorus leucostoma	1971-07-16	San Patricio	TX	Angleton near intercoastal waterway, crossing road	ML				Thompson, P. H.	Reptilia	Squamata	Serpentes	Viperidae		Agkistrodon	piscivorus	leucostoma		1971	7	16	7/16/1971	1971-07-16
Mus	UTA	2828	University of Texas at Arlington Amphibian and Reptile Diversity Research Center	Agkistrodon piscivorus	Agkistrodon piscivorus	1974-02-22	San Patricio	TX	Welder Wildlife Refuge	ML				1, Ecology Class	Reptilia	Squamata	Serpentes	Viperidae		Agkistrodon	piscivorus
Mus	AMNH	R172089	American Museum of Natural History	Agkistrodon piscivorus	Agkistrodon piscivorus leucostoma	1974-05-12	San Patricio	TX	Ingleside	ML				Stan Parker	Reptilia	Squamata	Serpentes	Viperidae		Agkistrodon	piscivorus	leucostoma					//
Mus	UTA	5144	University of Texas at Arlington Amphibian and Reptile Diversity Research Center	Agkistrodon piscivorus	Agkistrodon piscivorus	1974-06-06	San Patricio	TX	Welder Wildlife Refuge, 7.2 mi NE Sinton	ML				1, J. Aldridge	Reptilia	Squamata	Serpentes	Viperidae		Agkistrodon	piscivorus
Mus	UTA	5147	University of Texas at Arlington Amphibian and Reptile Diversity Research Center	Agkistrodon piscivorus	Agkistrodon piscivorus	1974-06-08	San Patricio	TX	Welder Wildlife Refuge, 7.2 air mi NE Sinton	ML				1, D. W. Aldridge	Reptilia	Squamata	Serpentes	Viperidae		Agkistrodon	piscivorus
Mus	UTA	30469	University of Texas at Arlington Amphibian and Reptile Diversity Research Center	Agkistrodon piscivorus	Agkistrodon piscivorus	1974-07-04	San Patricio	TX	9 mi NE Sinton	ML				1, R. T. Stafford	Reptilia	Squamata	Serpentes	Viperidae		Agkistrodon	piscivorus
Mus	TNHC	89342	The University of Texas at Austin - Texas Natural History Collections	Agkistrodon piscivorus	Agkistrodon piscivorus	1977-10-07	San Patricio	TX	Sinton, 7 mi N, Welder Wildlife Refuge, Big Lake	ML				McBee, K. M.	Reptilia	Squamata	Serpentes	Viperidae		Agkistrodon	piscivorus				10	7
Mus	AMNH	R172090	American Museum of Natural History	Agkistrodon piscivorus	Agkistrodon piscivorus leucostoma	1984-04-02	San Patricio	TX	Welder Wildlife Refuge	ML				Allan H. Chaney et al.	Reptilia	Squamata	Serpentes	Viperidae		Agkistrodon	piscivorus	leucostoma					//
Mus	ASNHC	14279	Angelo State Natural History Collection	Agkistrodon piscivorus	Agkistrodon piscivorus	2010-03-15	San Patricio	TX	Welder Wildlife Refuge	ML				Strickland, Jason L	Reptilia	Squamata	Serpentes	Viperidae		Agkistrodon	piscivorus			2010	3	15	3/15/2010	2010-03-15
Mus	ASNHC	14282	Angelo State Natural History Collection	Agkistrodon piscivorus	Agkistrodon piscivorus	2010-03-15	San Patricio	TX	Welder Wildlife Refuge	ML				Strickland, Jason L	Reptilia	Squamata	Serpentes	Viperidae		Agkistrodon	piscivorus			2010	3	15	3/15/2010	2010-03-15
Mus	ASNHC	14280	Angelo State Natural History Collection	Agkistrodon piscivorus	Agkistrodon piscivorus	2010-03-17	San Patricio	TX	Welder Wildlife Refuge	ML				Strickland, Jason L	Reptilia	Squamata	Serpentes	Viperidae		Agkistrodon	piscivorus			2010	3	17	3/17/2010	2010-03-17
Mus	UMMZ	97112	University of Michigan Museum of Zoology	Agkistrodon piscivorus	Agkistrodon piscivorus	2428-06-07	San Patricio	TX		ML				W A BEVAN	Reptilia	Squamata	Serpentes	Viperidae		Agkistrodon	piscivorus			1930	8		8//1930	193008
Mus	UMMZ	134159	University of Michigan Museum of Zoology	Agkistrodon piscivorus	Agkistrodon piscivorus	2428-06-09	San Patricio	TX		ML				W A BEVAN	Reptilia	Squamata	Serpentes	Viperidae		Agkistrodon	piscivorus			1930	10		10//1930	193010
Mus	TCWC	71811	Texas A&M University Biodiversity Research and Teaching Collections	Agkistrodon piscivorus	Agkistrodon piscivorus leucostoma	2445-02-18	San Patricio	TX	7 mi N Sinton, Hwy 77, Welder Wildlife Refuge	ML	28.1193	97.4451		Greene, B. D.	Reptilia	Squamata	Serpentes	Viperidae		Agkistrodon	piscivorus	leucostoma		1991	8		8//1991	8/ /1991
Mus	LSUMZ	21266	Louisiana State University Museum of Natural Science	Agkistrodon piscivorus	Agkistrodon piscivorus	na	San Patricio	TX	Pass Aransas	ML				Olson, R.	Reptilia	Squamata	Serpentes	Viperidae		Agkistrodon	piscivorus						//
Mus	CLO	410335	Macaulay Library Audio and Video Collection	Alligator mississippiensis	Alligator mississippiensis	1998-05-01	Cameron	TX	Laguna Atascosa National Wildlife Refuge	ML	26.287	97.385		Timothy Barksdale	Reptilia	Crocodylia		Alligatoridae		Alligator	mississippiensis			1998	5	1	5/1/1998	1998-05-01
iNat	iNat	4045221	iNaturalist	Alligator mississippiensis	Alligator mississippiensis	2005-11-22	Cameron	TX	na	SPI	26.1399	-97.1741		pattyp53	Reptilia	Crocodylia		Alligatoridae		Alligator	Alligator mississippiensis		American Alligator						research	http://www.inaturalist.org/observations/4045221	This alligator was wild, and free to come & go. It made a threatening display, and we kept our distance. It was fairly near the convention center. I have have edited the observation to show the reedy area where I spotted it, with the convention center in	0
iNat	iNat	5074173	iNaturalist	Alligator mississippiensis	Alligator mississippiensis	2006-10-07	Cameron	TX	na	SPI	26.1118	-97.1681		memoarango	Reptilia	Crocodylia		Alligatoridae		Alligator	Alligator mississippiensis		American Alligator						research	https://www.inaturalist.org/observations/5074173	SONY DSC	3975
iNat	iNat	39728967	iNaturalist	Alligator mississippiensis	Alligator mississippiensis	2010-04-02	Cameron	TX	na	SPI	26.1375	-97.1752		seigmond	Reptilia	Crocodylia		Alligatoridae		Alligator	Alligator mississippiensis		American Alligator						research	https://www.inaturalist.org/observations/39728967	American Alligator Alligator mississippiensis South Padre Island Birding and Nature Center, TX	0
iNat	iNat	126719	iNaturalist	Alligator mississippiensis	Alligator mississippiensis	2010-05-12	Cameron	TX	na	SPI	26.1396	-97.1748		greglasley	Reptilia	Crocodylia		Alligatoridae		Alligator	Alligator mississippiensis		American Alligator						research	http://www.inaturalist.org/observations/126719	In the marsh at the South Padre Island Convention Center. Usually 4 to 6 alligators can be observed here almost any time.	0
iNat	iNat	21111121	iNaturalist	Alligator mississippiensis	Alligator mississippiensis	2011-02-23	Cameron	TX	na	SPI	26.1397	-97.1735		karolina	Reptilia	Crocodylia		Alligatoridae		Alligator	Alligator mississippiensis		American Alligator						research	https://www.inaturalist.org/observations/21111121		475
iNat	iNat	21111125	iNaturalist	Alligator mississippiensis	Alligator mississippiensis	2011-02-23	Cameron	TX	na	SPI	26.1391	-97.174		karolina	Reptilia	Crocodylia		Alligatoridae		Alligator	Alligator mississippiensis		American Alligator						research	https://www.inaturalist.org/observations/21111125		951
iNat	iNat	41014363	iNaturalist	Alligator mississippiensis	Alligator mississippiensis	2011-02-28	Cameron	TX	na	SPI	26.1386	-97.1754		tozjohn	Reptilia	Crocodylia		Alligatoridae		Alligator	Alligator mississippiensis		American Alligator						research	https://www.inaturalist.org/observations/41014363		4
iNat	iNat	28592335	iNaturalist	Alligator mississippiensis	Alligator mississippiensis	2011-04-03	Cameron	TX	na	SPI	26.1371	-97.1748		tdavenport	Reptilia	Crocodylia		Alligatoridae		Alligator	Alligator mississippiensis		American Alligator						research	https://www.inaturalist.org/observations/28592335	South Padre Island Briding Center, Cameron County Texas	0
iNat	iNat	2473899	iNaturalist	Alligator mississippiensis	Alligator mississippiensis	2012-01-23	Cameron	TX	na	SPI	26.1373	-97.1747		sandboa	Reptilia	Crocodylia		Alligatoridae		Alligator	Alligator mississippiensis		American Alligator						research	http://www.inaturalist.org/observations/2473899		0
iNat	iNat	2473900	iNaturalist	Alligator mississippiensis	Alligator mississippiensis	2012-01-23	Cameron	TX	na	SPI	26.1393	-97.1736		sandboa	Reptilia	Crocodylia		Alligatoridae		Alligator	Alligator mississippiensis		American Alligator						research	http://www.inaturalist.org/observations/2473900		0
iNat	iNat	30006522	iNaturalist	Alligator mississippiensis	Alligator mississippiensis	2012-04-02	Cameron	TX	na	SPI	26.1118	-97.1681		dingoqueen	Reptilia	Crocodylia		Alligatoridae		Alligator	Alligator mississippiensis		American Alligator						research	https://www.inaturalist.org/observations/30006522		3981
iNat	iNat	38617778	iNaturalist	Alligator mississippiensis	Alligator mississippiensis	2012-04-20	Cameron	TX	na	SPI	26.1375	-97.1745		sophie_roy	Reptilia	Crocodylia		Alligatoridae		Alligator	Alligator mississippiensis		American Alligator						research	https://www.inaturalist.org/observations/38617778		57
iNat	iNat	3620278	iNaturalist	Alligator mississippiensis	Alligator mississippiensis	2012-11-11	Cameron	TX	na	SPI	26.1477	-97.1782		kirbyadams	Reptilia	Crocodylia		Alligatoridae		Alligator	Alligator mississippiensis		American Alligator						research	http://www.inaturalist.org/observations/3620278		244
iNat	iNat	856858	iNaturalist	Alligator mississippiensis	Alligator mississippiensis	2013-01-16	Cameron	TX	na	SPI	26.1383	-97.1754		johnkarges	Reptilia	Crocodylia		Alligatoridae		Alligator	Alligator mississippiensis		American Alligator						research	http://www.inaturalist.org/observations/856858	Mid-sized adult basking on floating vegetation mat. N26.13826 W-97.1753638	15
iNat	iNat	2474108	iNaturalist	Alligator mississippiensis	Alligator mississippiensis	2013-01-21	Cameron	TX	na	SPI	26.139	-97.1749		sandboa	Reptilia	Crocodylia		Alligatoridae		Alligator	Alligator mississippiensis		American Alligator						research	http://www.inaturalist.org/observations/2474108		0
iNat	iNat	12726131	iNaturalist	Alligator mississippiensis	Alligator mississippiensis	2013-03-18	Cameron	TX	na	SPI	26.1388	-97.1753		drshawntdash	Reptilia	Crocodylia		Alligatoridae		Alligator	Alligator mississippiensis		American Alligator						research	https://www.inaturalist.org/observations/12726131		8
iNat	iNat	28783049	iNaturalist	Alligator mississippiensis	Alligator mississippiensis	2013-07-16	Cameron	TX	na	SPI	26.1389	-97.1749		codycs	Reptilia	Crocodylia		Alligatoridae		Alligator	Alligator mississippiensis		American Alligator						research	https://www.inaturalist.org/observations/28783049		2
iNat	iNat	473886	iNaturalist	Alligator mississippiensis	Alligator mississippiensis	2013-11-15	Cameron	TX	na	SPI	26.1375	-97.1743		summermule	Reptilia	Crocodylia		Alligatoridae		Alligator	Alligator mississippiensis		American Alligator						research	http://www.inaturalist.org/observations/473886	Medium sized alligator	1947
iNat	iNat	7733408	iNaturalist	Alligator mississippiensis	Alligator mississippiensis	2013-12-29	Cameron	TX	na	SPI	26.1384	-97.1756		markrobinson	Reptilia	Crocodylia		Alligatoridae		Alligator	Alligator mississippiensis		American Alligator						research	https://www.inaturalist.org/observations/7733408		0
iNat	iNat	543520	iNaturalist	Alligator mississippiensis	Alligator mississippiensis	2014-02-24	Cameron	TX	na	SPI	26.1386	-97.1763		greglasley	Reptilia	Crocodylia		Alligatoridae		Alligator	Alligator mississippiensis		American Alligator						research	http://www.inaturalist.org/observations/543520		59
iNat	iNat	51987341	iNaturalist	Alligator mississippiensis	Alligator mississippiensis	2014-09-14	Cameron	TX	na	SPI	26.1386	-97.1754		seandaniels	Reptilia	Crocodylia		Alligatoridae		Alligator	Alligator mississippiensis		American Alligator						research	https://www.inaturalist.org/observations/51987341		2
iNat	iNat	49032610	iNaturalist	Alligator mississippiensis	Alligator mississippiensis	2015-02-13	Cameron	TX	na	SPI	26.1118	-97.1681		rubymoonbeams	Reptilia	Crocodylia		Alligatoridae		Alligator	Alligator mississippiensis		American Alligator						research	https://www.inaturalist.org/observations/49032610		3981
iNat	iNat	1283423	iNaturalist	Alligator mississippiensis	Alligator mississippiensis	2015-02-16	Cameron	TX	na	SPI	26.1322	-97.175		joshualincoln	Reptilia	Crocodylia		Alligatoridae		Alligator	Alligator mississippiensis		American Alligator						research	http://www.inaturalist.org/observations/1283423		0
iNat	iNat	1401485	iNaturalist	Alligator mississippiensis	Alligator mississippiensis	2015-04-15	Cameron	TX	na	SPI	26.1385	-97.1752		delafuente	Reptilia	Crocodylia		Alligatoridae		Alligator	Alligator mississippiensis		American Alligator						research	http://conabio.inaturalist.org/observations/1401485		14
iNat	iNat	28777160	iNaturalist	Alligator mississippiensis	Alligator mississippiensis	2015-04-22	Cameron	TX	na	SPI	26.1388	-97.1755		eric_wilmot	Reptilia	Crocodylia		Alligatoridae		Alligator	Alligator mississippiensis		American Alligator						research	https://www.inaturalist.org/observations/28777160		8
iNat	iNat	1427793	iNaturalist	Alligator mississippiensis	Alligator mississippiensis	2015-04-25	Cameron	TX	na	SPI	26.1382	-97.1756		bcfl14	Reptilia	Crocodylia		Alligatoridae		Alligator	Alligator mississippiensis		American Alligator						research	http://www.inaturalist.org/observations/1427793		39
iNat	iNat	1455519	iNaturalist	Alligator mississippiensis	Alligator mississippiensis	2015-05-01	Cameron	TX	na	SPI	26.1375	-97.1743		kucycads	Reptilia	Crocodylia		Alligatoridae		Alligator	Alligator mississippiensis		American Alligator						research	http://www.inaturalist.org/observations/1455519		201
iNat	iNat	9639697	iNaturalist	Alligator mississippiensis	Alligator mississippiensis	2015-05-22	Cameron	TX	na	SPI	26.1385	-97.1749		matthewct20	Reptilia	Crocodylia		Alligatoridae		Alligator	Alligator mississippiensis		American Alligator						research	https://www.inaturalist.org/observations/9639697		211
iNat	iNat	1889815	iNaturalist	Alligator mississippiensis	Alligator mississippiensis	2015-08-23	Cameron	TX	na	SPI	26.1389	-97.175		debby	Reptilia	Crocodylia		Alligatoridae		Alligator	Alligator mississippiensis		American Alligator						research	http://www.inaturalist.org/observations/1889815		0
iNat	iNat	2244500	iNaturalist	Alligator mississippiensis	Alligator mississippiensis	2015-10-20	Cameron	TX	na	SPI	26.1383	-97.1753		gpstewart	Reptilia	Crocodylia		Alligatoridae		Alligator	Alligator mississippiensis		American Alligator						research	http://www.inaturalist.org/observations/2244500	This alligator was about 30-36 inches long, One adult was sighted but not photographed, per the staff at the center there is a female with 19 young present in this location. The 19 were supposedly smaller than this specimen.	7
iNat	iNat	4280750	iNaturalist	Alligator mississippiensis	Alligator mississippiensis	2015-11-06	Cameron	TX	na	SPI	26.1375	-97.1743		lulubelle	Reptilia	Crocodylia		Alligatoridae		Alligator	Alligator mississippiensis		American Alligator						research	http://www.inaturalist.org/observations/4280750		0
iNat	iNat	2425636	iNaturalist	Alligator mississippiensis	Alligator mississippiensis	2015-11-20	Cameron	TX	na	SPI	26.1391	-97.1738		sambiology	Reptilia	Crocodylia		Alligatoridae		Alligator	Alligator mississippiensis		American Alligator						research	http://www.inaturalist.org/observations/2425636	Elizabeth and I visited the South Padre Island Birding and Nature Center -- really neat site with lots of birds. Rain was forecasted and by the end of the morning, it was pouring pretty hard. :-/ Elizabeth spotted this large female gator and then sp	3
iNat	iNat	2486926	iNaturalist	Alligator mississippiensis	Alligator mississippiensis	2015-12-15	Cameron	TX	na	SPI	26.1388	-97.1754		kucycads	Reptilia	Crocodylia		Alligatoridae		Alligator	Alligator mississippiensis		American Alligator						research	http://www.inaturalist.org/observations/2486926		59
iNat	iNat	2613134	iNaturalist	Alligator mississippiensis	Alligator mississippiensis	2016-01-21	Cameron	TX	na	SPI	26.1385	-97.1755		tomlott	Reptilia	Crocodylia		Alligatoridae		Alligator	Alligator mississippiensis		American Alligator						research	http://www.inaturalist.org/observations/2613134	Yearling, basking in bayside marsh.	20
iNat	iNat	2707739	iNaturalist	Alligator mississippiensis	Alligator mississippiensis	2016-02-18	Cameron	TX	na	SPI	26.1384	-97.1755		paloma	Reptilia	Crocodylia		Alligatoridae		Alligator	Alligator mississippiensis		American Alligator						research	http://www.inaturalist.org/observations/2707739		0
iNat	iNat	55417198	iNaturalist	Alligator mississippiensis	Alligator mississippiensis	2016-02-26	Cameron	TX	na	SPI	26.1375	-97.1743		billmayville	Reptilia	Crocodylia		Alligatoridae		Alligator	Alligator mississippiensis		American Alligator						research	https://www.inaturalist.org/observations/55417198	South Padre Is.--Birding and Nature Center	201
iNat	iNat	3440335	iNaturalist	Alligator mississippiensis	Alligator mississippiensis	2016-06-02	Cameron	TX	na	SPI	26.139	-97.1749		jonwbecker	Reptilia	Crocodylia		Alligatoridae		Alligator	Alligator mississippiensis		American Alligator						research	http://www.inaturalist.org/observations/3440335		0
iNat	iNat	3748854	iNaturalist	Alligator mississippiensis	Alligator mississippiensis	2016-07-26	Cameron	TX	na	SPI	26.1388	-97.1751		javigonz	Reptilia	Crocodylia		Alligatoridae		Alligator	Alligator mississippiensis		American Alligator						research	http://www.inaturalist.org/observations/3748854		0
iNat	iNat	18998553	iNaturalist	Alligator mississippiensis	Alligator mississippiensis	2016-08-14	Cameron	TX	na	SPI	26.1307	-97.1487		vix740	Reptilia	Crocodylia		Alligatoridae		Alligator	Alligator mississippiensis		American Alligator						research	https://www.inaturalist.org/observations/18998553		22	obscured
iNat	iNat	4448362	iNaturalist	Alligator mississippiensis	Alligator mississippiensis	2016-10-26	Cameron	TX	na	SPI	26.1373	-97.1749		javigonz	Reptilia	Crocodylia		Alligatoridae		Alligator	Alligator mississippiensis		American Alligator						research	http://www.inaturalist.org/observations/4448362	This is the big male and boss of the marsh! He's been named "Banker". Once in a while he'll come and lay out on the bank right across from our back deck.	28
iNat	iNat	4496922	iNaturalist	Alligator mississippiensis	Alligator mississippiensis	2016-11-01	Cameron	TX	na	SPI	26.1375	-97.1749		hdbrown92	Reptilia	Crocodylia		Alligatoridae		Alligator	Alligator mississippiensis		American Alligator						research	http://www.inaturalist.org/observations/4496922	Seen at South Padre Island Birding and Nature Center, near a flock of white ibises.	0
iNat	iNat	4619298	iNaturalist	Alligator mississippiensis	Alligator mississippiensis	2016-11-22	Cameron	TX	na	SPI	26.1386	-97.1753		javigonz	Reptilia	Crocodylia		Alligatoridae		Alligator	Alligator mississippiensis		American Alligator						research	http://www.inaturalist.org/observations/4619298		15
iNat	iNat	51955683	iNaturalist	Alligator mississippiensis	Alligator mississippiensis	2016-11-27	Cameron	TX	na	SPI	26.1386	-97.1759		lpmcguire	Reptilia	Crocodylia		Alligatoridae		Alligator	Alligator mississippiensis		American Alligator						research	https://www.inaturalist.org/observations/51955683		15
iNat	iNat	4681711	iNaturalist	Alligator mississippiensis	Alligator mississippiensis	2016-12-01	Cameron	TX	na	SPI	26.1376	-97.1752		javigonz	Reptilia	Crocodylia		Alligatoridae		Alligator	Alligator mississippiensis		American Alligator						research	http://www.inaturalist.org/observations/4681711		4
iNat	iNat	4764385	iNaturalist	Alligator mississippiensis	Alligator mississippiensis	2016-12-12	Cameron	TX	na	SPI	26.1386	-97.1754		zbaker	Reptilia	Crocodylia		Alligatoridae		Alligator	Alligator mississippiensis		American Alligator						research	http://www.inaturalist.org/observations/4764385		5
iNat	iNat	4774039	iNaturalist	Alligator mississippiensis	Alligator mississippiensis	2016-12-14	Cameron	TX	na	SPI	26.1385	-97.1754		zbaker	Reptilia	Crocodylia		Alligatoridae		Alligator	Alligator mississippiensis		American Alligator						research	http://www.inaturalist.org/observations/4774039		30
iNat	iNat	4776942	iNaturalist	Alligator mississippiensis	Alligator mississippiensis	2016-12-14	Cameron	TX	na	SPI	26.1375	-97.1772		alfanoar	Reptilia	Crocodylia		Alligatoridae		Alligator	Alligator mississippiensis		American Alligator						research	https://www.inaturalist.org/observations/4776942		122
iNat	iNat	49999168	iNaturalist	Alligator mississippiensis	Alligator mississippiensis	2016-12-28	Cameron	TX	na	SPI	26.1375	-97.1743		annifiesta	Reptilia	Crocodylia		Alligatoridae		Alligator	Alligator mississippiensis		American Alligator						research	https://www.inaturalist.org/observations/49999168		201
iNat	iNat	4896635	iNaturalist	Alligator mississippiensis	Alligator mississippiensis	2017-01-04	Cameron	TX	na	SPI	26.1383	-97.1756		javigonz	Reptilia	Crocodylia		Alligatoridae		Alligator	Alligator mississippiensis		American Alligator						research	https://www.inaturalist.org/observations/4896635		8
iNat	iNat	4953550	iNaturalist	Alligator mississippiensis	Alligator mississippiensis	2017-01-12	Cameron	TX	na	SPI	26.1382	-97.1756		sambiology	Reptilia	Crocodylia		Alligatoridae		Alligator	Alligator mississippiensis		American Alligator						research	https://www.inaturalist.org/observations/4953550	Headed down to the Lower Rio Grande Valley for a staff meeting with the other urban wildlife biologists. Went to the World Birding Center in South Padre -- had to see the coast and the ocean on this trip. :)	3
iNat	iNat	5018708	iNaturalist	Alligator mississippiensis	Alligator mississippiensis	2017-01-27	Cameron	TX	na	SPI	26.139	-97.1745		gpstewart	Reptilia	Crocodylia		Alligatoridae		Alligator	Alligator mississippiensis		American Alligator						research	https://www.inaturalist.org/observations/5018708	Birding Center South Padre Island Cameron Co TX	3
iNat	iNat	5151378	iNaturalist	Alligator mississippiensis	Alligator mississippiensis	2017-02-17	Cameron	TX	na	SPI	26.1377	-97.1768		tnewman	Reptilia	Crocodylia		Alligatoridae		Alligator	Alligator mississippiensis		American Alligator						research	https://www.inaturalist.org/observations/5151378		250
iNat	iNat	5201222	iNaturalist	Alligator mississippiensis	Alligator mississippiensis	2017-02-26	Cameron	TX	na	SPI	26.1388	-97.1756		taogirl	Reptilia	Crocodylia		Alligatoridae		Alligator	Alligator mississippiensis		American Alligator						research	https://www.inaturalist.org/observations/5201222	with a Great Blue Heron keeping an eye on each other	29
iNat	iNat	5699069	iNaturalist	Alligator mississippiensis	Alligator mississippiensis	2017-03-25	Cameron	TX	na	SPI	26.1364	-97.1724		klillie85	Reptilia	Crocodylia		Alligatoridae		Alligator	Alligator mississippiensis		American Alligator						research	https://www.inaturalist.org/observations/5699069		17
iNat	iNat	6113804	iNaturalist	Alligator mississippiensis	Alligator mississippiensis	2017-04-09	Cameron	TX	na	SPI	26.1375	-97.1743		bmagnus	Reptilia	Crocodylia		Alligatoridae		Alligator	Alligator mississippiensis		American Alligator						research	https://www.inaturalist.org/observations/6113804		201
iNat	iNat	6116251	iNaturalist	Alligator mississippiensis	Alligator mississippiensis	2017-04-30	Cameron	TX	na	SPI	26.1375	-97.1743		bmagnus	Reptilia	Crocodylia		Alligatoridae		Alligator	Alligator mississippiensis		American Alligator						research	https://www.inaturalist.org/observations/6116251		201
iNat	iNat	8026054	iNaturalist	Alligator mississippiensis	Alligator mississippiensis	2017-05-06	Cameron	TX	na	SPI	26.139	-97.1742		davidrosenbaum	Reptilia	Crocodylia		Alligatoridae		Alligator	Alligator mississippiensis		American Alligator						research	https://www.inaturalist.org/observations/8026054		15
iNat	iNat	6227985	iNaturalist	Alligator mississippiensis	Alligator mississippiensis	2017-05-13	Cameron	TX	na	SPI	26.1373	-97.1748		javigonz	Reptilia	Crocodylia		Alligatoridae		Alligator	Alligator mississippiensis		American Alligator						research	https://www.inaturalist.org/observations/6227985	I heard all this commotion and when I turned to look I found all these birds (L-R: Great-tailed Grackle, Green Heron, Willet, and Black-necked Stilts) lined up together and keeping their sight fixed on the young gator that was strolling by.	4
iNat	iNat	6478615	iNaturalist	Alligator mississippiensis	Alligator mississippiensis	2017-06-02	Cameron	TX	na	SPI	26.1375	-97.1743		bcfl14	Reptilia	Crocodylia		Alligatoridae		Alligator	Alligator mississippiensis		American Alligator						research	https://www.inaturalist.org/observations/6478615	South Padre Island World Birding Center, TX	0
iNat	iNat	6582074	iNaturalist	Alligator mississippiensis	Alligator mississippiensis	2017-06-10	Cameron	TX	na	SPI	26.1374	-97.174		javigonz	Reptilia	Crocodylia		Alligatoridae		Alligator	Alligator mississippiensis		American Alligator						research	https://www.inaturalist.org/observations/6582074		2
iNat	iNat	51161409	iNaturalist	Alligator mississippiensis	Alligator mississippiensis	2017-06-17	Cameron	TX	na	SPI	26.6674	-97.3197		josephgreco	Reptilia	Crocodylia		Alligatoridae		Alligator	Alligator mississippiensis		American Alligator						research	https://www.inaturalist.org/observations/51161409		5920
iNat	iNat	7339388	iNaturalist	Alligator mississippiensis	Alligator mississippiensis	2017-08-03	Cameron	TX	na	SPI	26.1383	-97.1755		fawkesolivia	Reptilia	Crocodylia		Alligatoridae		Alligator	Alligator mississippiensis		American Alligator						research	https://www.inaturalist.org/observations/7339388		5
iNat	iNat	8538095	iNaturalist	Alligator mississippiensis	Alligator mississippiensis	2017-09-18	Cameron	TX	na	SPI	26.3928	-97.2773		meg_villa	Reptilia	Crocodylia		Alligatoridae		Alligator	Alligator mississippiensis		American Alligator						research	https://www.inaturalist.org/observations/8538095		305	obscured
iNat	iNat	8468836	iNaturalist	Alligator mississippiensis	Alligator mississippiensis	2017-10-18	Cameron	TX	na	SPI	26.1375	-97.1741		javigonz	Reptilia	Crocodylia		Alligatoridae		Alligator	Alligator mississippiensis		American Alligator						research	https://www.inaturalist.org/observations/8468836		4
iNat	iNat	8767919	iNaturalist	Alligator mississippiensis	Alligator mississippiensis	2017-11-11	Cameron	TX	na	SPI	26.1342	-97.1714		alexlamoreaux	Reptilia	Crocodylia		Alligatoridae		Alligator	Alligator mississippiensis		American Alligator						research	https://www.inaturalist.org/observations/8767919		2704
iNat	iNat	9732270	iNaturalist	Alligator mississippiensis	Alligator mississippiensis	2018-01-04	Cameron	TX	na	SPI	26.1375	-97.1743		paul_prappas1	Reptilia	Crocodylia		Alligatoridae		Alligator	Alligator mississippiensis		American Alligator						research	https://www.inaturalist.org/observations/9732270		0
iNat	iNat	9699817	iNaturalist	Alligator mississippiensis	Alligator mississippiensis	2018-01-13	Cameron	TX	na	SPI	26.139	-97.1751		joshualively	Reptilia	Crocodylia		Alligatoridae		Alligator	Alligator mississippiensis		American Alligator						research	https://www.inaturalist.org/observations/9699817		21
iNat	iNat	10266619	iNaturalist	Alligator mississippiensis	Alligator mississippiensis	2018-01-27	Cameron	TX	na	SPI	26.139	-97.175		anonymous_ebirder	Reptilia	Crocodylia		Alligatoridae		Alligator	Alligator mississippiensis		American Alligator						research	https://www.inaturalist.org/observations/10266619		95
iNat	iNat	9664837	iNaturalist	Alligator mississippiensis	Alligator mississippiensis	2018-01-29	Cameron	TX	na	SPI	26.1382	-97.1756		gpstewart	Reptilia	Crocodylia		Alligatoridae		Alligator	Alligator mississippiensis		American Alligator						research	https://www.inaturalist.org/observations/9664837	South Padre Island Birding and Nature Center Cameron Co TX	7
iNat	iNat	9797615	iNaturalist	Alligator mississippiensis	Alligator mississippiensis	2018-02-09	Cameron	TX	na	SPI	26.1393	-97.1735		aheathco	Reptilia	Crocodylia		Alligatoridae		Alligator	Alligator mississippiensis		American Alligator						research	https://www.inaturalist.org/observations/9797615		5
iNat	iNat	9813474	iNaturalist	Alligator mississippiensis	Alligator mississippiensis	2018-02-09	Cameron	TX	na	SPI	26.1386	-97.1752		aheathco	Reptilia	Crocodylia		Alligatoridae		Alligator	Alligator mississippiensis		American Alligator						research	https://www.inaturalist.org/observations/9813474		7
iNat	iNat	10187408	iNaturalist	Alligator mississippiensis	Alligator mississippiensis	2018-03-11	Cameron	TX	na	SPI	26.1384	-97.1756		bethany36	Reptilia	Crocodylia		Alligatoridae		Alligator	Alligator mississippiensis		American Alligator						research	https://www.inaturalist.org/observations/10187408		9
iNat	iNat	10413635	iNaturalist	Alligator mississippiensis	Alligator mississippiensis	2018-03-24	Cameron	TX	na	SPI	26.1375	-97.1743		javigonz	Reptilia	Crocodylia		Alligatoridae		Alligator	Alligator mississippiensis		American Alligator						research	https://www.inaturalist.org/observations/10413635		201
iNat	iNat	10466072	iNaturalist	Alligator mississippiensis	Alligator mississippiensis	2018-03-27	Cameron	TX	na	SPI	26.1375	-97.1743		javigonz	Reptilia	Crocodylia		Alligatoridae		Alligator	Alligator mississippiensis		American Alligator						research	https://www.inaturalist.org/observations/10466072		201
iNat	iNat	28301257	iNaturalist	Alligator mississippiensis	Alligator mississippiensis	2018-03-29	Cameron	TX	na	SPI	26.1375	-97.1743		kategood	Reptilia	Crocodylia		Alligatoridae		Alligator	Alligator mississippiensis		American Alligator						research	https://www.inaturalist.org/observations/28301257		298
iNat	iNat	10528030	iNaturalist	Alligator mississippiensis	Alligator mississippiensis	2018-03-31	Cameron	TX	na	SPI	26.1383	-97.1757		luvjrs	Reptilia	Crocodylia		Alligatoridae		Alligator	Alligator mississippiensis		American Alligator						research	https://www.inaturalist.org/observations/10528030		8
iNat	iNat	10678192	iNaturalist	Alligator mississippiensis	Alligator mississippiensis	2018-04-07	Cameron	TX	na	SPI	26.1389	-97.1746		hpayne1	Reptilia	Crocodylia		Alligatoridae		Alligator	Alligator mississippiensis		American Alligator						research	https://www.inaturalist.org/observations/10678192		12
iNat	iNat	10720322	iNaturalist	Alligator mississippiensis	Alligator mississippiensis	2018-04-08	Cameron	TX	na	SPI	26.1374	-97.1752		javigonz	Reptilia	Crocodylia		Alligatoridae		Alligator	Alligator mississippiensis		American Alligator						research	https://www.inaturalist.org/observations/10720322		8
iNat	iNat	34420642	iNaturalist	Alligator mississippiensis	Alligator mississippiensis	2018-04-15	Cameron	TX	na	SPI	26.1375	-97.1743		rachelkunchall	Reptilia	Crocodylia		Alligatoridae		Alligator	Alligator mississippiensis		American Alligator						research	https://www.inaturalist.org/observations/34420642		31
iNat	iNat	11364072	iNaturalist	Alligator mississippiensis	Alligator mississippiensis	2018-04-22	Cameron	TX	na	SPI	26.1382	-97.1765		lovebirder	Reptilia	Crocodylia		Alligatoridae		Alligator	Alligator mississippiensis		American Alligator						research	https://www.inaturalist.org/observations/11364072		0
iNat	iNat	11364074	iNaturalist	Alligator mississippiensis	Alligator mississippiensis	2018-04-22	Cameron	TX	na	SPI	26.1384	-97.1756		lovebirder	Reptilia	Crocodylia		Alligatoridae		Alligator	Alligator mississippiensis		American Alligator						research	https://www.inaturalist.org/observations/11364074		0
iNat	iNat	11364076	iNaturalist	Alligator mississippiensis	Alligator mississippiensis	2018-04-22	Cameron	TX	na	SPI	26.1389	-97.1746		lovebirder	Reptilia	Crocodylia		Alligatoridae		Alligator	Alligator mississippiensis		American Alligator						research	https://www.inaturalist.org/observations/11364076		0
iNat	iNat	11389483	iNaturalist	Alligator mississippiensis	Alligator mississippiensis	2018-04-22	Cameron	TX	na	SPI	26.1384	-97.1757		charley	Reptilia	Crocodylia		Alligatoridae		Alligator	Alligator mississippiensis		American Alligator						research	https://www.inaturalist.org/observations/11389483		0
iNat	iNat	11391686	iNaturalist	Alligator mississippiensis	Alligator mississippiensis	2018-04-22	Cameron	TX	na	SPI	26.139	-97.1742		charley	Reptilia	Crocodylia		Alligatoridae		Alligator	Alligator mississippiensis		American Alligator						research	https://www.inaturalist.org/observations/11391686		0
iNat	iNat	11666751	iNaturalist	Alligator mississippiensis	Alligator mississippiensis	2018-04-28	Cameron	TX	na	SPI	26.1367	-97.174		klillie85	Reptilia	Crocodylia		Alligatoridae		Alligator	Alligator mississippiensis		American Alligator						research	https://www.inaturalist.org/observations/11666751		5
iNat	iNat	11710987	iNaturalist	Alligator mississippiensis	Alligator mississippiensis	2018-04-28	Cameron	TX	na	SPI	26.1375	-97.1743		javigonz	Reptilia	Crocodylia		Alligatoridae		Alligator	Alligator mississippiensis		American Alligator						research	https://www.inaturalist.org/observations/11710987		201
iNat	iNat	11985707	iNaturalist	Alligator mississippiensis	Alligator mississippiensis	2018-04-28	Cameron	TX	na	SPI	26.1375	-97.1743		carolyncardilelovesbirds	Reptilia	Crocodylia		Alligatoridae		Alligator	Alligator mississippiensis		American Alligator						research	https://www.inaturalist.org/observations/11985707		201
iNat	iNat	11993830	iNaturalist	Alligator mississippiensis	Alligator mississippiensis	2018-04-29	Cameron	TX	na	SPI	26.1375	-97.1743		carolyncardilelovesbirds	Reptilia	Crocodylia		Alligatoridae		Alligator	Alligator mississippiensis		American Alligator						research	https://www.inaturalist.org/observations/11993830	near blind 5	201
iNat	iNat	13092747	iNaturalist	Alligator mississippiensis	Alligator mississippiensis	2018-04-29	Cameron	TX	na	SPI	26.1393	-97.1735		khalladay	Reptilia	Crocodylia		Alligatoridae		Alligator	Alligator mississippiensis		American Alligator						research	https://www.inaturalist.org/observations/13092747		5
iNat	iNat	13092788	iNaturalist	Alligator mississippiensis	Alligator mississippiensis	2018-04-29	Cameron	TX	na	SPI	26.1389	-97.1745		khalladay	Reptilia	Crocodylia		Alligatoridae		Alligator	Alligator mississippiensis		American Alligator						research	https://www.inaturalist.org/observations/13092788		5
iNat	iNat	11993750	iNaturalist	Alligator mississippiensis	Alligator mississippiensis	2018-04-30	Cameron	TX	na	SPI	26.1375	-97.1743		carolyncardilelovesbirds	Reptilia	Crocodylia		Alligatoridae		Alligator	Alligator mississippiensis		American Alligator						research	https://www.inaturalist.org/observations/11993750		201
iNat	iNat	12026077	iNaturalist	Alligator mississippiensis	Alligator mississippiensis	2018-05-01	Cameron	TX	na	SPI	26.1373	-97.1747		mako252	Reptilia	Crocodylia		Alligatoridae		Alligator	Alligator mississippiensis		American Alligator						research	https://www.inaturalist.org/observations/12026077		2
iNat	iNat	12026096	iNaturalist	Alligator mississippiensis	Alligator mississippiensis	2018-05-01	Cameron	TX	na	SPI	26.1385	-97.1753		mako252	Reptilia	Crocodylia		Alligatoridae		Alligator	Alligator mississippiensis		American Alligator						research	https://www.inaturalist.org/observations/12026096	Eating a Blue Crab	2
iNat	iNat	41417298	iNaturalist	Alligator mississippiensis	Alligator mississippiensis	2018-05-01	Cameron	TX	na	SPI	26.1374	-97.1747		alexlamoreaux	Reptilia	Crocodylia		Alligatoridae		Alligator	Alligator mississippiensis		American Alligator						research	https://www.inaturalist.org/observations/41417298		27
iNat	iNat	54568315	iNaturalist	Alligator mississippiensis	Alligator mississippiensis	2018-05-04	Cameron	TX	na	SPI	26.1375	-97.1743		isidro732	Reptilia	Crocodylia		Alligatoridae		Alligator	Alligator mississippiensis		American Alligator						research	https://www.inaturalist.org/observations/54568315		201
iNat	iNat	12223515	iNaturalist	Alligator mississippiensis	Alligator mississippiensis	2018-05-06	Cameron	TX	na	SPI	26.1375	-97.1743		bcfl14	Reptilia	Crocodylia		Alligatoridae		Alligator	Alligator mississippiensis		American Alligator						research	https://www.inaturalist.org/observations/12223515		201
iNat	iNat	12242398	iNaturalist	Alligator mississippiensis	Alligator mississippiensis	2018-05-06	Cameron	TX	na	SPI	26.1375	-97.1743		carolyncardilelovesbirds	Reptilia	Crocodylia		Alligatoridae		Alligator	Alligator mississippiensis		American Alligator						research	https://www.inaturalist.org/observations/12242398		201
iNat	iNat	12243144	iNaturalist	Alligator mississippiensis	Alligator mississippiensis	2018-05-06	Cameron	TX	na	SPI	26.1375	-97.1743		carolyncardilelovesbirds	Reptilia	Crocodylia		Alligatoridae		Alligator	Alligator mississippiensis		American Alligator						research	https://www.inaturalist.org/observations/12243144	Large alligator in the fresh water section near blind 5 was roaring/bellowing.	201
iNat	iNat	12308118	iNaturalist	Alligator mississippiensis	Alligator mississippiensis	2018-05-06	Cameron	TX	na	SPI	26.1383	-97.1756		ernest5h	Reptilia	Crocodylia		Alligatoridae		Alligator	Alligator mississippiensis		American Alligator						research	https://www.inaturalist.org/observations/12308118		22
iNat	iNat	12505595	iNaturalist	Alligator mississippiensis	Alligator mississippiensis	2018-05-12	Cameron	TX	na	SPI	26.1385	-97.1754		javigonz	Reptilia	Crocodylia		Alligatoridae		Alligator	Alligator mississippiensis		American Alligator						research	https://www.inaturalist.org/observations/12505595		8
iNat	iNat	12930673	iNaturalist	Alligator mississippiensis	Alligator mississippiensis	2018-05-17	Cameron	TX	na	SPI	26.1382	-97.1764		czktex	Reptilia	Crocodylia		Alligatoridae		Alligator	Alligator mississippiensis		American Alligator						research	https://www.inaturalist.org/observations/12930673	Cameron Co., South Padre Island Birding and Nature Center	0
iNat	iNat	30695328	iNaturalist	Alligator mississippiensis	Alligator mississippiensis	2018-06-15	Cameron	TX	na	SPI	26.1382	-97.1748		k_wells	Reptilia	Crocodylia		Alligatoridae		Alligator	Alligator mississippiensis		American Alligator						research	https://www.inaturalist.org/observations/30695328		601
iNat	iNat	30695330	iNaturalist	Alligator mississippiensis	Alligator mississippiensis	2018-06-15	Cameron	TX	na	SPI	26.1382	-97.1748		k_wells	Reptilia	Crocodylia		Alligatoridae		Alligator	Alligator mississippiensis		American Alligator						research	https://www.inaturalist.org/observations/30695330		601
iNat	iNat	13861801	iNaturalist	Alligator mississippiensis	Alligator mississippiensis	2018-06-20	Cameron	TX	na	SPI	26.1376	-97.1752		calliechaconmarsh	Reptilia	Crocodylia		Alligatoridae		Alligator	Alligator mississippiensis		American Alligator						research	https://www.inaturalist.org/observations/13861801		3981
iNat	iNat	13861802	iNaturalist	Alligator mississippiensis	Alligator mississippiensis	2018-06-20	Cameron	TX	na	SPI	26.1387	-97.1741		calliechaconmarsh	Reptilia	Crocodylia		Alligatoridae		Alligator	Alligator mississippiensis		American Alligator						research	https://www.inaturalist.org/observations/13861802		56
iNat	iNat	15217044	iNaturalist	Alligator mississippiensis	Alligator mississippiensis	2018-07-26	Cameron	TX	na	SPI	26.1383	-97.1757		anowlandhisgirl	Reptilia	Crocodylia		Alligatoridae		Alligator	Alligator mississippiensis		American Alligator						research	https://www.inaturalist.org/observations/15217044		6
iNat	iNat	15217082	iNaturalist	Alligator mississippiensis	Alligator mississippiensis	2018-07-26	Cameron	TX	na	SPI	26.1389	-97.1748		anowlandhisgirl	Reptilia	Crocodylia		Alligatoridae		Alligator	Alligator mississippiensis		American Alligator						research	https://www.inaturalist.org/observations/15217082		6
iNat	iNat	17215077	iNaturalist	Alligator mississippiensis	Alligator mississippiensis	2018-08-04	Cameron	TX	na	SPI	26.1393	-97.1734		jlzachary1	Reptilia	Crocodylia		Alligatoridae		Alligator	Alligator mississippiensis		American Alligator						research	https://www.inaturalist.org/observations/17215077		4
iNat	iNat	17215082	iNaturalist	Alligator mississippiensis	Alligator mississippiensis	2018-08-04	Cameron	TX	na	SPI	26.1381	-97.1765		jlzachary1	Reptilia	Crocodylia		Alligatoridae		Alligator	Alligator mississippiensis		American Alligator						research	https://www.inaturalist.org/observations/17215082		2
iNat	iNat	15579591	iNaturalist	Alligator mississippiensis	Alligator mississippiensis	2018-08-16	Cameron	TX	na	SPI	26.1389	-97.1746		mattmsa	Reptilia	Crocodylia		Alligatoridae		Alligator	Alligator mississippiensis		American Alligator						research	https://www.inaturalist.org/observations/15579591		344
iNat	iNat	38559373	iNaturalist	Alligator mississippiensis	Alligator mississippiensis	2018-09-17	Cameron	TX	na	SPI	26.138	-97.1758		rjbaltierra	Reptilia	Crocodylia		Alligatoridae		Alligator	Alligator mississippiensis		American Alligator						research	https://www.inaturalist.org/observations/38559373		122
iNat	iNat	17177564	iNaturalist	Alligator mississippiensis	Alligator mississippiensis	2018-09-28	Cameron	TX	na	SPI	26.139	-97.1757		josjam-uk	Reptilia	Crocodylia		Alligatoridae		Alligator	Alligator mississippiensis		American Alligator						research	https://www.inaturalist.org/observations/17177564		43
iNat	iNat	17754049	iNaturalist	Alligator mississippiensis	Alligator mississippiensis	2018-09-29	Cameron	TX	na	SPI	26.1389	-97.1755		bug_eric	Reptilia	Crocodylia		Alligatoridae		Alligator	Alligator mississippiensis		American Alligator						research	https://www.inaturalist.org/observations/17754049		0
iNat	iNat	17754135	iNaturalist	Alligator mississippiensis	Alligator mississippiensis	2018-09-29	Cameron	TX	na	SPI	26.138	-97.1765		bug_eric	Reptilia	Crocodylia		Alligatoridae		Alligator	Alligator mississippiensis		American Alligator						research	https://www.inaturalist.org/observations/17754135		0
iNat	iNat	19068456	iNaturalist	Alligator mississippiensis	Alligator mississippiensis	2018-09-29	Cameron	TX	na	SPI	26.1385	-97.1757		heidi_eaton	Reptilia	Crocodylia		Alligatoridae		Alligator	Alligator mississippiensis		American Alligator						research	https://www.inaturalist.org/observations/19068456		61
iNat	iNat	17235260	iNaturalist	Alligator mississippiensis	Alligator mississippiensis	2018-10-05	Cameron	TX	na	SPI	26.1375	-97.1743		birdbug62	Reptilia	Crocodylia		Alligatoridae		Alligator	Alligator mississippiensis		American Alligator						research	https://www.inaturalist.org/observations/17235260		201
iNat	iNat	17471092	iNaturalist	Alligator mississippiensis	Alligator mississippiensis	2018-10-13	Cameron	TX	na	SPI	26.1294	-97.0827		vix740	Reptilia	Crocodylia		Alligatoridae		Alligator	Alligator mississippiensis		American Alligator						research	https://www.inaturalist.org/observations/17471092	Made its way to the pond in front of the birding center.	9	obscured
iNat	iNat	17884832	iNaturalist	Alligator mississippiensis	Alligator mississippiensis	2018-10-27	Cameron	TX	na	SPI	26.1394	-97.1734		jeremysadkins	Reptilia	Crocodylia		Alligatoridae		Alligator	Alligator mississippiensis		American Alligator						research	https://www.inaturalist.org/observations/17884832		15
iNat	iNat	18109181	iNaturalist	Alligator mississippiensis	Alligator mississippiensis	2018-11-04	Cameron	TX	na	SPI	26.1375	-97.1743		carolyncardilelovesbirds	Reptilia	Crocodylia		Alligatoridae		Alligator	Alligator mississippiensis		American Alligator						research	https://www.inaturalist.org/observations/18109181		201
iNat	iNat	18430089	iNaturalist	Alligator mississippiensis	Alligator mississippiensis	2018-11-04	Cameron	TX	na	SPI	26.1375	-97.174		milliebasden	Reptilia	Crocodylia		Alligatoridae		Alligator	Alligator mississippiensis		American Alligator						research	https://www.inaturalist.org/observations/18430089		0
iNat	iNat	18430119	iNaturalist	Alligator mississippiensis	Alligator mississippiensis	2018-11-04	Cameron	TX	na	SPI	26.1376	-97.1741		milliebasden	Reptilia	Crocodylia		Alligatoridae		Alligator	Alligator mississippiensis		American Alligator						research	https://www.inaturalist.org/observations/18430119		0
iNat	iNat	18846283	iNaturalist	Alligator mississippiensis	Alligator mississippiensis	2018-11-04	Cameron	TX	na	SPI	26.1375	-97.1741		docprt	Reptilia	Crocodylia		Alligatoridae		Alligator	Alligator mississippiensis		American Alligator						research	https://www.inaturalist.org/observations/18846283		0
iNat	iNat	18849447	iNaturalist	Alligator mississippiensis	Alligator mississippiensis	2018-11-04	Cameron	TX	na	SPI	26.1379	-97.1729		docprt	Reptilia	Crocodylia		Alligatoridae		Alligator	Alligator mississippiensis		American Alligator						research	https://www.inaturalist.org/observations/18849447		31
iNat	iNat	19730777	iNaturalist	Alligator mississippiensis	Alligator mississippiensis	2018-11-24	Cameron	TX	na	SPI	26.1532	-97.1495		dendrocygna	Reptilia	Crocodylia		Alligatoridae		Alligator	Alligator mississippiensis		American Alligator						research	https://www.inaturalist.org/observations/19730777	Resident at the WBC.	15	obscured
iNat	iNat	19022445	iNaturalist	Alligator mississippiensis	Alligator mississippiensis	2018-12-13	Cameron	TX	na	SPI	26.1388	-97.1748		javigonz	Reptilia	Crocodylia		Alligatoridae		Alligator	Alligator mississippiensis		American Alligator						research	https://www.inaturalist.org/observations/19022445		61
iNat	iNat	38859656	iNaturalist	Alligator mississippiensis	Alligator mississippiensis	2018-12-27	Cameron	TX	na	SPI	26.1373	-97.1748		jcochran706	Reptilia	Crocodylia		Alligatoridae		Alligator	Alligator mississippiensis		American Alligator						research	https://www.inaturalist.org/observations/38859656		330
iNat	iNat	19311267	iNaturalist	Alligator mississippiensis	Alligator mississippiensis	2018-12-28	Cameron	TX	na	SPI	26.1397	-97.1737		adrazm	Reptilia	Crocodylia		Alligatoridae		Alligator	Alligator mississippiensis		American Alligator						research	https://www.inaturalist.org/observations/19311267		48
iNat	iNat	20092433	iNaturalist	Alligator mississippiensis	Alligator mississippiensis	2019-02-04	Cameron	TX	na	SPI	26.1375	-97.1694		ospicton	Reptilia	Crocodylia		Alligatoridae		Alligator	Alligator mississippiensis		American Alligator						research	https://www.inaturalist.org/observations/20092433		0
iNat	iNat	21165797	iNaturalist	Alligator mississippiensis	Alligator mississippiensis	2019-03-11	Cameron	TX	na	SPI	26.1375	-97.1743		javigonz	Reptilia	Crocodylia		Alligatoridae		Alligator	Alligator mississippiensis		American Alligator						research	https://www.inaturalist.org/observations/21165797		201
iNat	iNat	22356346	iNaturalist	Alligator mississippiensis	Alligator mississippiensis	2019-04-11	Cameron	TX	na	SPI	26.1389	-97.1755		mako252	Reptilia	Crocodylia		Alligatoridae		Alligator	Alligator mississippiensis		American Alligator						research	https://www.inaturalist.org/observations/22356346		4
iNat	iNat	22356714	iNaturalist	Alligator mississippiensis	Alligator mississippiensis	2019-04-11	Cameron	TX	na	SPI	26.1383	-97.1756		mako252	Reptilia	Crocodylia		Alligatoridae		Alligator	Alligator mississippiensis		American Alligator						research	https://www.inaturalist.org/observations/22356714		2
iNat	iNat	22430984	iNaturalist	Alligator mississippiensis	Alligator mississippiensis	2019-04-13	Cameron	TX	na	SPI	26.1378	-97.1741		javigonz	Reptilia	Crocodylia		Alligatoridae		Alligator	Alligator mississippiensis		American Alligator						research	https://www.inaturalist.org/observations/22430984		109
iNat	iNat	22432772	iNaturalist	Alligator mississippiensis	Alligator mississippiensis	2019-04-13	Cameron	TX	na	SPI	26.1374	-97.174		majgarcia	Reptilia	Crocodylia		Alligatoridae		Alligator	Alligator mississippiensis		American Alligator						research	https://www.inaturalist.org/observations/22432772		5
iNat	iNat	22528725	iNaturalist	Alligator mississippiensis	Alligator mississippiensis	2019-04-13	Cameron	TX	na	SPI	26.1375	-97.174		wahine4462	Reptilia	Crocodylia		Alligatoridae		Alligator	Alligator mississippiensis		American Alligator						research	https://www.inaturalist.org/observations/22528725		5
iNat	iNat	22592836	iNaturalist	Alligator mississippiensis	Alligator mississippiensis	2019-04-16	Cameron	TX	na	SPI	26.1374	-97.1741		mako252	Reptilia	Crocodylia		Alligatoridae		Alligator	Alligator mississippiensis		American Alligator						research	https://www.inaturalist.org/observations/22592836		2
iNat	iNat	22898569	iNaturalist	Alligator mississippiensis	Alligator mississippiensis	2019-04-19	Cameron	TX	na	SPI	26.1377	-97.1742		ottodkc1	Reptilia	Crocodylia		Alligatoridae		Alligator	Alligator mississippiensis		American Alligator						research	https://www.inaturalist.org/observations/22898569	Morning bird walk at SPI world birding center	8
iNat	iNat	28035761	iNaturalist	Alligator mississippiensis	Alligator mississippiensis	2019-05-04	Cameron	TX	na	SPI	26.141	-97.1752		joshuagsmith	Reptilia	Crocodylia		Alligatoridae		Alligator	Alligator mississippiensis		American Alligator						research	https://www.inaturalist.org/observations/28035761		191
iNat	iNat	25442848	iNaturalist	Alligator mississippiensis	Alligator mississippiensis	2019-05-20	Cameron	TX	na	SPI	26.1376	-97.1746		alexandershane	Reptilia	Crocodylia		Alligatoridae		Alligator	Alligator mississippiensis		American Alligator						research	https://www.inaturalist.org/observations/25442848		5
iNat	iNat	26800425	iNaturalist	Alligator mississippiensis	Alligator mississippiensis	2019-06-10	Cameron	TX	na	SPI	26.1376	-97.1746		aliaw	Reptilia	Crocodylia		Alligatoridae		Alligator	Alligator mississippiensis		American Alligator						research	https://www.inaturalist.org/observations/26800425		3
iNat	iNat	27440204	iNaturalist	Alligator mississippiensis	Alligator mississippiensis	2019-06-22	Cameron	TX	na	SPI	26.1375	-97.1748		mchlfx	Reptilia	Crocodylia		Alligatoridae		Alligator	Alligator mississippiensis		American Alligator						research	https://www.inaturalist.org/observations/27440204		8
iNat	iNat	27627991	iNaturalist	Alligator mississippiensis	Alligator mississippiensis	2019-06-22	Cameron	TX	na	SPI	26.1375	-97.1749		mchlfx	Reptilia	Crocodylia		Alligatoridae		Alligator	Alligator mississippiensis		American Alligator						research	https://www.inaturalist.org/observations/27627991		0
iNat	iNat	31581526	iNaturalist	Alligator mississippiensis	Alligator mississippiensis	2019-08-26	Cameron	TX	na	SPI	26.1375	-97.1746		mako252	Reptilia	Crocodylia		Alligatoridae		Alligator	Alligator mississippiensis		American Alligator						research	https://www.inaturalist.org/observations/31581526		2
iNat	iNat	32769488	iNaturalist	Alligator mississippiensis	Alligator mississippiensis	2019-09-14	Cameron	TX	na	SPI	26.1375	-97.1745		chobuck	Reptilia	Crocodylia		Alligatoridae		Alligator	Alligator mississippiensis		American Alligator						research	https://www.inaturalist.org/observations/32769488		2
iNat	iNat	33475920	iNaturalist	Alligator mississippiensis	Alligator mississippiensis	2019-09-27	Cameron	TX	na	SPI	26.1376	-97.1746		ericvickery	Reptilia	Crocodylia		Alligatoridae		Alligator	Alligator mississippiensis		American Alligator						research	https://www.inaturalist.org/observations/33475920		3
iNat	iNat	34839869	iNaturalist	Alligator mississippiensis	Alligator mississippiensis	2019-10-22	Cameron	TX	na	SPI	26.1375	-97.1743		carolyncardilelovesbirds	Reptilia	Crocodylia		Alligatoridae		Alligator	Alligator mississippiensis		American Alligator						research	https://www.inaturalist.org/observations/34839869	wild gator	201
iNat	iNat	35469206	iNaturalist	Alligator mississippiensis	Alligator mississippiensis	2019-11-07	Cameron	TX	na	SPI	26.1375	-97.1747		janeyd	Reptilia	Crocodylia		Alligatoridae		Alligator	Alligator mississippiensis		American Alligator						research	https://www.inaturalist.org/observations/35469206		29
iNat	iNat	35511343	iNaturalist	Alligator mississippiensis	Alligator mississippiensis	2019-11-09	Cameron	TX	na	SPI	26.1376	-97.1746		kaphn8d	Reptilia	Crocodylia		Alligatoridae		Alligator	Alligator mississippiensis		American Alligator						research	https://www.inaturalist.org/observations/35511343		4
iNat	iNat	35552802	iNaturalist	Alligator mississippiensis	Alligator mississippiensis	2019-11-09	Cameron	TX	na	SPI	26.1376	-97.1746		alexlamoreaux	Reptilia	Crocodylia		Alligatoridae		Alligator	Alligator mississippiensis		American Alligator						research	https://www.inaturalist.org/observations/35552802		5
iNat	iNat	35596018	iNaturalist	Alligator mississippiensis	Alligator mississippiensis	2019-11-11	Cameron	TX	na	SPI	26.1383	-97.1757		brdnrdr	Reptilia	Crocodylia		Alligatoridae		Alligator	Alligator mississippiensis		American Alligator						research	https://www.inaturalist.org/observations/35596018		5
iNat	iNat	35661526	iNaturalist	Alligator mississippiensis	Alligator mississippiensis	2019-11-11	Cameron	TX	na	SPI	26.1385	-97.1756		brdnrdr	Reptilia	Crocodylia		Alligatoridae		Alligator	Alligator mississippiensis		American Alligator						research	https://www.inaturalist.org/observations/35661526	Wild. Seen by many people over the course of 2 days.	2
iNat	iNat	35721694	iNaturalist	Alligator mississippiensis	Alligator mississippiensis	2019-11-11	Cameron	TX	na	SPI	26.1385	-97.1757		hazelgrouse4	Reptilia	Crocodylia		Alligatoridae		Alligator	Alligator mississippiensis		American Alligator						research	https://www.inaturalist.org/observations/35721694		4
iNat	iNat	36484827	iNaturalist	Alligator mississippiensis	Alligator mississippiensis	2019-11-25	Cameron	TX	na	SPI	26.1384	-97.1756		debbiemc	Reptilia	Crocodylia		Alligatoridae		Alligator	Alligator mississippiensis		American Alligator						research	https://www.inaturalist.org/observations/36484827		0
iNat	iNat	36211947	iNaturalist	Alligator mississippiensis	Alligator mississippiensis	2019-11-29	Cameron	TX	na	SPI	26.1375	-97.1745		paulchroniak	Reptilia	Crocodylia		Alligatoridae		Alligator	Alligator mississippiensis		American Alligator						research	https://www.inaturalist.org/observations/36211947		49
iNat	iNat	37511055	iNaturalist	Alligator mississippiensis	Alligator mississippiensis	2019-12-17	Cameron	TX	na	SPI	26.0508	-97.1842		tweedledee	Reptilia	Crocodylia		Alligatoridae		Alligator	Alligator mississippiensis		American Alligator						research	https://www.inaturalist.org/observations/37511055		0
iNat	iNat	37782602	iNaturalist	Alligator mississippiensis	Alligator mississippiensis	2020-01-17	Cameron	TX	na	SPI	26.1386	-97.1757		javigonz	Reptilia	Crocodylia		Alligatoridae		Alligator	Alligator mississippiensis		American Alligator						research	https://www.inaturalist.org/observations/37782602		4
iNat	iNat	38300125	iNaturalist	Alligator mississippiensis	Alligator mississippiensis	2020-01-21	Cameron	TX	na	SPI	26.1375	-97.1745		chobuck	Reptilia	Crocodylia		Alligatoridae		Alligator	Alligator mississippiensis		American Alligator						research	https://www.inaturalist.org/observations/38300125		1
iNat	iNat	46269090	iNaturalist	Alligator mississippiensis	Alligator mississippiensis	2020-01-25	Cameron	TX	na	SPI	26.1376	-97.1746		jodiboe	Reptilia	Crocodylia		Alligatoridae		Alligator	Alligator mississippiensis		American Alligator						research	https://www.inaturalist.org/observations/46269090		0
iNat	iNat	38650364	iNaturalist	Alligator mississippiensis	Alligator mississippiensis	2020-02-14	Cameron	TX	na	SPI	26.1384	-97.1756		justkate	Reptilia	Crocodylia		Alligatoridae		Alligator	Alligator mississippiensis		American Alligator						research	https://www.inaturalist.org/observations/38650364		5
iNat	iNat	39727033	iNaturalist	Alligator mississippiensis	Alligator mississippiensis	2020-02-15	Cameron	TX	na	SPI	26.1375	-97.1743		carolyncardilelovesbirds	Reptilia	Crocodylia		Alligatoridae		Alligator	Alligator mississippiensis		American Alligator						research	https://www.inaturalist.org/observations/39727033		201
iNat	iNat	39420191	iNaturalist	Alligator mississippiensis	Alligator mississippiensis	2020-02-18	Cameron	TX	na	SPI	26.1392	-97.1763		robizzy	Reptilia	Crocodylia		Alligatoridae		Alligator	Alligator mississippiensis		American Alligator						research	https://www.inaturalist.org/observations/39420191		132
iNat	iNat	39228178	iNaturalist	Alligator mississippiensis	Alligator mississippiensis	2020-02-25	Cameron	TX	na	SPI	26.1395	-97.1736		iosialectus	Reptilia	Crocodylia		Alligatoridae		Alligator	Alligator mississippiensis		American Alligator						research	https://www.inaturalist.org/observations/39228178		798
iNat	iNat	39956992	iNaturalist	Alligator mississippiensis	Alligator mississippiensis	2020-02-27	Cameron	TX	na	SPI	26.1375	-97.1742		cedarleaf	Reptilia	Crocodylia		Alligatoridae		Alligator	Alligator mississippiensis		American Alligator						research	https://www.inaturalist.org/observations/39956992		2
iNat	iNat	39775771	iNaturalist	Alligator mississippiensis	Alligator mississippiensis	2020-03-09	Cameron	TX	na	SPI	26.1375	-97.1746		mako252	Reptilia	Crocodylia		Alligatoridae		Alligator	Alligator mississippiensis		American Alligator						research	https://www.inaturalist.org/observations/39775771		2
iNat	iNat	41788666	iNaturalist	Alligator mississippiensis	Alligator mississippiensis	2020-03-14	Cameron	TX	na	SPI	26.1383	-97.1757		marvelliott	Reptilia	Crocodylia		Alligatoridae		Alligator	Alligator mississippiensis		American Alligator						research	https://www.inaturalist.org/observations/41788666		0
iNat	iNat	43820647	iNaturalist	Alligator mississippiensis	Alligator mississippiensis	2020-04-24	Cameron	TX	na	SPI	26.1375	-97.1743		javigonz	Reptilia	Crocodylia		Alligatoridae		Alligator	Alligator mississippiensis		American Alligator						research	https://www.inaturalist.org/observations/43820647		201
iNat	iNat	49738395	iNaturalist	Alligator mississippiensis	Alligator mississippiensis	2020-06-15	Cameron	TX	na	SPI	26.1375	-97.1749		celenahendrix	Reptilia	Crocodylia		Alligatoridae		Alligator	Alligator mississippiensis		American Alligator						research	https://www.inaturalist.org/observations/49738395		8
iNat	iNat	49747707	iNaturalist	Alligator mississippiensis	Alligator mississippiensis	2020-06-15	Cameron	TX	na	SPI	26.1376	-97.1746		celenahendrix	Reptilia	Crocodylia		Alligatoridae		Alligator	Alligator mississippiensis		American Alligator						research	https://www.inaturalist.org/observations/49747707		32
iNat	iNat	51305146	iNaturalist	Alligator mississippiensis	Alligator mississippiensis	2020-06-17	Cameron	TX	na	SPI	26.1375	-97.1746		christopherlopez	Reptilia	Crocodylia		Alligatoridae		Alligator	Alligator mississippiensis		American Alligator						research	https://www.inaturalist.org/observations/51305146		10
iNat	iNat	50962083	iNaturalist	Alligator mississippiensis	Alligator mississippiensis	2020-06-25	Cameron	TX	na	SPI	26.1394	-97.1737		kidflash1967	Reptilia	Crocodylia		Alligatoridae		Alligator	Alligator mississippiensis		American Alligator						research	https://www.inaturalist.org/observations/50962083		5
iNat	iNat	56352479	iNaturalist	Alligator mississippiensis	Alligator mississippiensis	2020-08-13	Cameron	TX	na	SPI	26.1375	-97.1746		platinumboi03	Reptilia	Crocodylia		Alligatoridae		Alligator	Alligator mississippiensis		American Alligator						research	https://www.inaturalist.org/observations/56352479		6
iNat	iNat	60479741	iNaturalist	Alligator mississippiensis	Alligator mississippiensis	2020-09-22	Cameron	TX	na	SPI	26.1375	-97.1747		charley	Reptilia	Crocodylia		Alligatoridae		Alligator	Alligator mississippiensis		American Alligator						research	https://www.inaturalist.org/observations/60479741		0
iNat	iNat	61563791	iNaturalist	Alligator mississippiensis	Alligator mississippiensis	2020-10-02	Cameron	TX	na	SPI	26.1375	-97.1743		carolyncardilelovesbirds	Reptilia	Crocodylia		Alligatoridae		Alligator	Alligator mississippiensis		American Alligator						research	https://www.inaturalist.org/observations/61563791		201
iNat	iNat	61694561	iNaturalist	Alligator mississippiensis	Alligator mississippiensis	2020-10-04	Cameron	TX	na	SPI	26.1353	-97.1714		baj1963	Reptilia	Crocodylia		Alligatoridae		Alligator	Alligator mississippiensis		American Alligator						research	https://www.inaturalist.org/observations/61694561		15755
Mus	USNM	3184	National Museum of Natural History, Smithsonian Institution	Alligator mississippiensis	Alligator mississippiensis	na	Cameron	TX	Brownsville	ML	25.93	97.5			Reptilia	Crocodylia		Alligatoridae		Alligator	mississippiensis						//
Mus	USNM	211247	National Museum of Natural History, Smithsonian Institution	Alligator mississippiensis	Alligator mississippiensis	na	Cameron	TX	Brownsville	ML	25.93	97.5			Reptilia	Crocodylia		Alligatoridae		Alligator	mississippiensis						//
iNat	iNat	20228712	iNaturalist	Alligator mississippiensis	Alligator mississippiensis	2008-10-02	Kenedy	TX	na	NPI	27.0928	-97.3816		mduran	Reptilia	Crocodylia		Alligatoridae		Alligator	Alligator mississippiensis		American Alligator						research	https://www.inaturalist.org/observations/20228712	This alligator washed up on the beach around the 25 mile marker on N. Padre Island. It had a tag on it from the Roosevelt NWR in Louisiana. It was alive when captured but was severely dehydrated and died shortly after.	977
Mus	USNM	52334	National Museum of Natural History, Smithsonian Institution	Alligator mississippiensis	Alligator mississippiensis	1900	Nueces	TX	Corpus Cristi, above, Nueces River	ML	27.92	97.75			Reptilia	Crocodylia		Alligatoridae		Alligator	mississippiensis			1900			1900	1900
iNat	iNat	5279242	iNaturalist	Alligator mississippiensis	Alligator mississippiensis	1999-11-26	Nueces	TX	na	MI	27.8279	-97.0799		gcwarbler	Reptilia	Crocodylia		Alligatoridae		Alligator	Alligator mississippiensis		American Alligator						research	https://www.inaturalist.org/observations/5279242	Always a crowd favorite! Scanned at 300 dpi from APS prints.	50
iNat	iNat	38413180	iNaturalist	Alligator mississippiensis	Alligator mississippiensis	2007-08-13	Nueces	TX	na	MI	27.8269	-97.0778		acacialady	Reptilia	Crocodylia		Alligatoridae		Alligator	Alligator mississippiensis		American Alligator						research	https://www.inaturalist.org/observations/38413180		200
iNat	iNat	2466262	iNaturalist	Alligator mississippiensis	Alligator mississippiensis	2009-04-12	Nueces	TX	na	MI	27.8276	-97.0794		sandboa	Reptilia	Crocodylia		Alligatoridae		Alligator	Alligator mississippiensis		American Alligator						research	http://www.inaturalist.org/observations/2466262		0
iNat	iNat	5167366	iNaturalist	Alligator mississippiensis	Alligator mississippiensis	2010-05-02	Nueces	TX	na	MI	27.8255	-97.0791		damonwilliford	Reptilia	Crocodylia		Alligatoridae		Alligator	Alligator mississippiensis		American Alligator						research	https://www.inaturalist.org/observations/5167366		0
iNat	iNat	166704	iNaturalist	Alligator mississippiensis	Alligator mississippiensis	2011-04-10	Nueces	TX	na	MI	27.8278	-97.0802		mikaelb	Reptilia	Crocodylia		Alligatoridae		Alligator	Alligator mississippiensis		American Alligator						research	http://www.inaturalist.org/observations/166704		75
iNat	iNat	46559957	iNaturalist	Alligator mississippiensis	Alligator mississippiensis	2012-05-06	Nueces	TX	na	MI	27.8283	-97.0803		stephenfuqua	Reptilia	Crocodylia		Alligatoridae		Alligator	Alligator mississippiensis		American Alligator						research	https://www.inaturalist.org/observations/46559957		0
iNat	iNat	256824	iNaturalist	Alligator mississippiensis	Alligator mississippiensis	2013-05-05	Nueces	TX	na	MI	27.8279	-97.0807		mikaelb	Reptilia	Crocodylia		Alligatoridae		Alligator	Alligator mississippiensis		American Alligator						research	http://www.inaturalist.org/observations/256824		100
iNat	iNat	373744	iNaturalist	Alligator mississippiensis	Alligator mississippiensis	2013-05-20	Nueces	TX	na	MI	27.8272	-97.0784		hubbster	Reptilia	Crocodylia		Alligatoridae		Alligator	Alligator mississippiensis		American Alligator						research	http://www.inaturalist.org/observations/373744	We love to come look for this gator at the birding center. We found him early in the a.m. under the bridge.	1918
iNat	iNat	470656	iNaturalist	Alligator mississippiensis	Alligator mississippiensis	2013-11-29	Nueces	TX	na	MI	27.8275	-97.0801		mikaelb	Reptilia	Crocodylia		Alligatoridae		Alligator	Alligator mississippiensis		American Alligator						research	http://www.inaturalist.org/observations/470656		20
iNat	iNat	20289722	iNaturalist	Alligator mississippiensis	Alligator mississippiensis	2014-03-21	Nueces	TX	na	MI	27.8269	-97.0778		ehjalmarson	Reptilia	Crocodylia		Alligatoridae		Alligator	Alligator mississippiensis		American Alligator						research	https://www.inaturalist.org/observations/20289722		200
iNat	iNat	15054039	iNaturalist	Alligator mississippiensis	Alligator mississippiensis	2014-04-19	Nueces	TX	na	MI	27.8277	-97.0806		puffin21	Reptilia	Crocodylia		Alligatoridae		Alligator	Alligator mississippiensis		American Alligator						research	https://www.inaturalist.org/observations/15054039		200
iNat	iNat	1442872	iNaturalist	Alligator mississippiensis	Alligator mississippiensis	2014-04-26	Nueces	TX	na	MI	27.8279	-97.0799		animebirder	Reptilia	Crocodylia		Alligatoridae		Alligator	Alligator mississippiensis		American Alligator						research	http://www.inaturalist.org/observations/1442872		7
iNat	iNat	5167352	iNaturalist	Alligator mississippiensis	Alligator mississippiensis	2014-04-26	Nueces	TX	na	MI	27.8255	-97.0791		damonwilliford	Reptilia	Crocodylia		Alligatoridae		Alligator	Alligator mississippiensis		American Alligator						research	https://www.inaturalist.org/observations/5167352		0
iNat	iNat	695391	iNaturalist	Alligator mississippiensis	Alligator mississippiensis	2014-05-03	Nueces	TX	na	MI	27.8277	-97.0798		mikaelb	Reptilia	Crocodylia		Alligatoridae		Alligator	Alligator mississippiensis		American Alligator						research	http://www.inaturalist.org/observations/695391		50
iNat	iNat	679890	iNaturalist	Alligator mississippiensis	Alligator mississippiensis	2014-05-04	Nueces	TX	na	MI	27.8281	-97.0804		muir	Reptilia	Crocodylia		Alligatoridae		Alligator	Alligator mississippiensis		American Alligator						research	http://www.inaturalist.org/observations/679890		28
iNat	iNat	770623	iNaturalist	Alligator mississippiensis	Alligator mississippiensis	2014-07-05	Nueces	TX	na	MI	27.8278	-97.0797		mikaelb	Reptilia	Crocodylia		Alligatoridae		Alligator	Alligator mississippiensis		American Alligator						research	http://www.inaturalist.org/observations/770623		5
iNat	iNat	5167367	iNaturalist	Alligator mississippiensis	Alligator mississippiensis	2014-09-27	Nueces	TX	na	MI	27.8255	-97.0791		damonwilliford	Reptilia	Crocodylia		Alligatoridae		Alligator	Alligator mississippiensis		American Alligator						research	https://www.inaturalist.org/observations/5167367		0
iNat	iNat	1054455	iNaturalist	Alligator mississippiensis	Alligator mississippiensis	2014-10-28	Nueces	TX	na	MI	27.8277	-97.0802		taogirl	Reptilia	Crocodylia		Alligatoridae		Alligator	Alligator mississippiensis		American Alligator						research	http://www.inaturalist.org/observations/1054455	a pair live in the refuge, both were out together this day. Boy when they bellow it is an amazing sound. I was surprised how close the little Grebe swam to this one but it was keeping an eye on it as were the Comorants.	7
iNat	iNat	1480589	iNaturalist	Alligator mississippiensis	Alligator mississippiensis	2015-01-12	Nueces	TX	na	MI	27.8277	-97.0796		coreyjlange	Reptilia	Crocodylia		Alligatoridae		Alligator	Alligator mississippiensis		American Alligator						research	http://www.inaturalist.org/observations/1480589		0
iNat	iNat	16025392	iNaturalist	Alligator mississippiensis	Alligator mississippiensis	2015-02-20	Nueces	TX	na	MI	27.828	-97.08		syrherp	Reptilia	Crocodylia		Alligatoridae		Alligator	Alligator mississippiensis		American Alligator						research	https://www.inaturalist.org/observations/16025392		250
iNat	iNat	1282170	iNaturalist	Alligator mississippiensis	Alligator mississippiensis	2015-03-07	Nueces	TX	na	MI	27.8276	-97.0803		taogirl	Reptilia	Crocodylia		Alligatoridae		Alligator	Alligator mississippiensis		American Alligator						research	http://www.inaturalist.org/observations/1282170	behind the Black-bellied Whistling Ducks the two gators were starting to stir and move into the water	20
iNat	iNat	1284158	iNaturalist	Alligator mississippiensis	Alligator mississippiensis	2015-03-07	Nueces	TX	na	MI	27.8269	-97.0798		knightericm	Reptilia	Crocodylia		Alligatoridae		Alligator	Alligator mississippiensis		American Alligator						research	http://www.inaturalist.org/observations/1284158		7
iNat	iNat	1359888	iNaturalist	Alligator mississippiensis	Alligator mississippiensis	2015-03-07	Nueces	TX	na	MI	27.8273	-97.0799		mseenc	Reptilia	Crocodylia		Alligatoridae		Alligator	Alligator mississippiensis		American Alligator						research	http://www.inaturalist.org/observations/1359888	Laying behind a stand of tall (1-1.5 m) grass, close to the shore of the pond, with more tall grass behind them. The alligator located more south had its nose and throat partially submerged in the very shallow (1-2cm) shore water. They were identifiable	20
iNat	iNat	1483726	iNaturalist	Alligator mississippiensis	Alligator mississippiensis	2015-03-07	Nueces	TX	na	MI	27.8279	-97.0799		coop	Reptilia	Crocodylia		Alligatoridae		Alligator	Alligator mississippiensis		American Alligator						research	http://www.inaturalist.org/observations/1483726	Two very large individuals basking on a muddy bank near a swampy salt marsh. It was about 70 degrees and sunny, with birds surrounding them. They did not Move or react to te wildlife around them.	0
iNat	iNat	1293728	iNaturalist	Alligator mississippiensis	Alligator mississippiensis	2015-03-12	Nueces	TX	na	MI	27.8277	-97.0805		taogirl	Reptilia	Crocodylia		Alligatoridae		Alligator	Alligator mississippiensis		American Alligator						research	http://www.inaturalist.org/observations/1293728		3
iNat	iNat	1397221	iNaturalist	Alligator mississippiensis	Alligator mississippiensis	2015-04-08	Nueces	TX	na	MI	27.8269	-97.0755		elfaulkner	Reptilia	Crocodylia		Alligatoridae		Alligator	Alligator mississippiensis		American Alligator						research	http://www.inaturalist.org/observations/1397221		1247
iNat	iNat	1384857	iNaturalist	Alligator mississippiensis	Alligator mississippiensis	2015-04-11	Nueces	TX	na	MI	27.8266	-97.0784		nato_perkins	Reptilia	Crocodylia		Alligatoridae		Alligator	Alligator mississippiensis		American Alligator						research	http://www.inaturalist.org/observations/1384857		33
iNat	iNat	60682115	iNaturalist	Alligator mississippiensis	Alligator mississippiensis	2015-04-19	Nueces	TX	na	MI	27.8339	-97.0611		glenn1958	Reptilia	Crocodylia		Alligatoridae		Alligator	Alligator mississippiensis		American Alligator						research	https://www.inaturalist.org/observations/60682115		1505
iNat	iNat	1447088	iNaturalist	Alligator mississippiensis	Alligator mississippiensis	2015-04-26	Nueces	TX	na	MI	27.8279	-97.0799		mikaelb	Reptilia	Crocodylia		Alligatoridae		Alligator	Alligator mississippiensis		American Alligator						research	http://www.inaturalist.org/observations/1447088	A Neotropical Cormorant is in the lower part of the photo. Taken during the Great Texas Birding Classic Big Sit. I was on the Port Aransas Spoonbills team.	30
iNat	iNat	1447121	iNaturalist	Alligator mississippiensis	Alligator mississippiensis	2015-04-26	Nueces	TX	na	MI	27.8277	-97.0795		mikaelb	Reptilia	Crocodylia		Alligatoridae		Alligator	Alligator mississippiensis		American Alligator						research	http://www.inaturalist.org/observations/1447121	Taken during the Great Texas Birding Classic Big Sit. I was on the Port Aransas Spoonbills team.	30
iNat	iNat	5167361	iNaturalist	Alligator mississippiensis	Alligator mississippiensis	2015-05-02	Nueces	TX	na	MI	27.8255	-97.0791		damonwilliford	Reptilia	Crocodylia		Alligatoridae		Alligator	Alligator mississippiensis		American Alligator						research	https://www.inaturalist.org/observations/5167361	Leonabelle Turnbull Birding Center, Port Aransas, Nueces County, Texas, USA	0
iNat	iNat	5167359	iNaturalist	Alligator mississippiensis	Alligator mississippiensis	2015-05-16	Nueces	TX	na	MI	27.8255	-97.0791		damonwilliford	Reptilia	Crocodylia		Alligatoridae		Alligator	Alligator mississippiensis		American Alligator						research	https://www.inaturalist.org/observations/5167359	Leonabelle Turnbull Birding Center, Port Aransas, Nueces County, Texas, USA	0
iNat	iNat	5167357	iNaturalist	Alligator mississippiensis	Alligator mississippiensis	2015-08-09	Nueces	TX	na	MI	27.8255	-97.0791		damonwilliford	Reptilia	Crocodylia		Alligatoridae		Alligator	Alligator mississippiensis		American Alligator						research	https://www.inaturalist.org/observations/5167357		0
iNat	iNat	5167355	iNaturalist	Alligator mississippiensis	Alligator mississippiensis	2015-08-29	Nueces	TX	na	MI	27.8255	-97.0791		damonwilliford	Reptilia	Crocodylia		Alligatoridae		Alligator	Alligator mississippiensis		American Alligator						research	https://www.inaturalist.org/observations/5167355		0
iNat	iNat	5167356	iNaturalist	Alligator mississippiensis	Alligator mississippiensis	2015-11-01	Nueces	TX	na	MI	27.8255	-97.0791		damonwilliford	Reptilia	Crocodylia		Alligatoridae		Alligator	Alligator mississippiensis		American Alligator						research	https://www.inaturalist.org/observations/5167356		0
iNat	iNat	2365412	iNaturalist	Alligator mississippiensis	Alligator mississippiensis	2015-11-09	Nueces	TX	na	MI	27.8278	-97.0796		robberfly	Reptilia	Crocodylia		Alligatoridae		Alligator	Alligator mississippiensis		American Alligator						research	http://www.inaturalist.org/observations/2365412	A lifer for this Californian!	0
iNat	iNat	2366246	iNaturalist	Alligator mississippiensis	Alligator mississippiensis	2015-11-09	Nueces	TX	na	MI	27.8278	-97.0798		maractwin	Reptilia	Crocodylia		Alligatoridae		Alligator	Alligator mississippiensis		American Alligator						research	http://www.inaturalist.org/observations/2366246		0
iNat	iNat	2404331	iNaturalist	Alligator mississippiensis	Alligator mississippiensis	2015-11-13	Nueces	TX	na	MI	27.8278	-97.0797		taogirl	Reptilia	Crocodylia		Alligatoridae		Alligator	Alligator mississippiensis		American Alligator						research	http://www.inaturalist.org/observations/2404331		7
iNat	iNat	2404592	iNaturalist	Alligator mississippiensis	Alligator mississippiensis	2015-11-13	Nueces	TX	na	MI	27.8279	-97.0811		taogirl	Reptilia	Crocodylia		Alligatoridae		Alligator	Alligator mississippiensis		American Alligator						research	http://www.inaturalist.org/observations/2404592	was focusing on this alligator when it rose up and took a missing grab at this passing cormorant	31
iNat	iNat	2520623	iNaturalist	Alligator mississippiensis	Alligator mississippiensis	2015-12-26	Nueces	TX	na	MI	27.8279	-97.0803		lupe	Reptilia	Crocodylia		Alligatoridae		Alligator	Alligator mississippiensis		American Alligator						research	http://www.inaturalist.org/observations/2520623		112
iNat	iNat	2540041	iNaturalist	Alligator mississippiensis	Alligator mississippiensis	2015-12-26	Nueces	TX	na	MI	27.8277	-97.0794		melindawpajak	Reptilia	Crocodylia		Alligatoridae		Alligator	Alligator mississippiensis		American Alligator						research	http://www.inaturalist.org/observations/2540041		0
iNat	iNat	6509560	iNaturalist	Alligator mississippiensis	Alligator mississippiensis	2016-01-15	Nueces	TX	na	MI	27.8339	-97.0611		diego_n	Reptilia	Crocodylia		Alligatoridae		Alligator	Alligator mississippiensis		American Alligator						research	https://www.inaturalist.org/observations/6509560		4017
iNat	iNat	5167353	iNaturalist	Alligator mississippiensis	Alligator mississippiensis	2016-01-23	Nueces	TX	na	MI	27.8255	-97.0791		damonwilliford	Reptilia	Crocodylia		Alligatoridae		Alligator	Alligator mississippiensis		American Alligator						research	https://www.inaturalist.org/observations/5167353		0
iNat	iNat	2639391	iNaturalist	Alligator mississippiensis	Alligator mississippiensis	2016-02-01	Nueces	TX	na	MI	27.8283	-97.0802		txherpbird	Reptilia	Crocodylia		Alligatoridae		Alligator	Alligator mississippiensis		American Alligator						research	http://www.inaturalist.org/observations/2639391		58
iNat	iNat	2639397	iNaturalist	Alligator mississippiensis	Alligator mississippiensis	2016-02-01	Nueces	TX	na	MI	27.8284	-97.0806		txherpbird	Reptilia	Crocodylia		Alligatoridae		Alligator	Alligator mississippiensis		American Alligator						research	http://www.inaturalist.org/observations/2639397		0
iNat	iNat	2659498	iNaturalist	Alligator mississippiensis	Alligator mississippiensis	2016-02-06	Nueces	TX	na	MI	27.8278	-97.0796		cullen	Reptilia	Crocodylia		Alligatoridae		Alligator	Alligator mississippiensis		American Alligator						research	http://www.inaturalist.org/observations/2659498		15
iNat	iNat	2701203	iNaturalist	Alligator mississippiensis	Alligator mississippiensis	2016-02-20	Nueces	TX	na	MI	27.8278	-97.0798		philipwoodscc	Reptilia	Crocodylia		Alligatoridae		Alligator	Alligator mississippiensis		American Alligator						research	http://www.inaturalist.org/observations/2701203	Two Alligators sunning themselves	0
iNat	iNat	3096633	iNaturalist	Alligator mississippiensis	Alligator mississippiensis	2016-02-27	Nueces	TX	na	MI	27.829	-97.0809		giantredpanda	Reptilia	Crocodylia		Alligatoridae		Alligator	Alligator mississippiensis		American Alligator						research	http://www.inaturalist.org/observations/3096633	There were two American alligators laying in the water by the observation walkway around 3:25pm.	0
iNat	iNat	2762995	iNaturalist	Alligator mississippiensis	Alligator mississippiensis	2016-03-03	Nueces	TX	na	MI	27.8278	-97.0809		jay	Reptilia	Crocodylia		Alligatoridae		Alligator	Alligator mississippiensis		American Alligator						research	http://www.inaturalist.org/observations/2762995		57
iNat	iNat	4106356	iNaturalist	Alligator mississippiensis	Alligator mississippiensis	2016-03-17	Nueces	TX	na	MI	27.8339	-97.0611		colormeamber	Reptilia	Crocodylia		Alligatoridae		Alligator	Alligator mississippiensis		American Alligator						research	http://www.inaturalist.org/observations/4106356		4017
iNat	iNat	6400463	iNaturalist	Alligator mississippiensis	Alligator mississippiensis	2016-03-20	Nueces	TX	na	MI	27.8278	-97.0797		keithbartels	Reptilia	Crocodylia		Alligatoridae		Alligator	Alligator mississippiensis		American Alligator						research	https://www.inaturalist.org/observations/6400463		0
iNat	iNat	2990726	iNaturalist	Alligator mississippiensis	Alligator mississippiensis	2016-04-09	Nueces	TX	na	MI	27.8277	-97.08		andrewmorgill	Reptilia	Crocodylia		Alligatoridae		Alligator	Alligator mississippiensis		American Alligator						research	http://www.inaturalist.org/observations/2990726		0
iNat	iNat	2940563	iNaturalist	Alligator mississippiensis	Alligator mississippiensis	2016-04-15	Nueces	TX	na	MI	27.8276	-97.0795		colleenm	Reptilia	Crocodylia		Alligatoridae		Alligator	Alligator mississippiensis		American Alligator						research	http://www.inaturalist.org/observations/2940563		0
iNat	iNat	3049905	iNaturalist	Alligator mississippiensis	Alligator mississippiensis	2016-04-23	Nueces	TX	na	MI	27.828	-97.0805		philipwoodscc	Reptilia	Crocodylia		Alligatoridae		Alligator	Alligator mississippiensis		American Alligator						research	http://www.inaturalist.org/observations/3049905	A group of us saw this pair mating in the open water. You could see the water bubbling and shaking from the males low pitched bellows	0
iNat	iNat	3074996	iNaturalist	Alligator mississippiensis	Alligator mississippiensis	2016-04-24	Nueces	TX	na	MI	27.8279	-97.0801		bethd	Reptilia	Crocodylia		Alligatoridae		Alligator	Alligator mississippiensis		American Alligator						research	http://www.inaturalist.org/observations/3074996	Growled before I saw it. At least 8 feet long.	5
iNat	iNat	39728988	iNaturalist	Alligator mississippiensis	Alligator mississippiensis	2016-04-25	Nueces	TX	na	MI	27.8277	-97.0795		seigmond	Reptilia	Crocodylia		Alligatoridae		Alligator	Alligator mississippiensis		American Alligator						research	https://www.inaturalist.org/observations/39728988	American alligator Alligator mississippiensis Eufaula at the at the Leonabelle Turnbull Birding Center, Port Aransas, TX	0
iNat	iNat	39728993	iNaturalist	Alligator mississippiensis	Alligator mississippiensis	2016-04-25	Nueces	TX	na	MI	27.8279	-97.08		seigmond	Reptilia	Crocodylia		Alligatoridae		Alligator	Alligator mississippiensis		American Alligator						research	https://www.inaturalist.org/observations/39728993	American Alligator Alligator mississippiensis at the at the Leonabelle Turnbull Birding Center, Port Aransas, TX	0
iNat	iNat	3072833	iNaturalist	Alligator mississippiensis	Alligator mississippiensis	2016-05-01	Nueces	TX	na	MI	27.8279	-97.0798		colleenm	Reptilia	Crocodylia		Alligatoridae		Alligator	Alligator mississippiensis		American Alligator						research	http://www.inaturalist.org/observations/3072833		0
iNat	iNat	3091250	iNaturalist	Alligator mississippiensis	Alligator mississippiensis	2016-05-03	Nueces	TX	na	MI	27.8277	-97.0791		colleenm	Reptilia	Crocodylia		Alligatoridae		Alligator	Alligator mississippiensis		American Alligator						research	http://www.inaturalist.org/observations/3091250		0
iNat	iNat	3150583	iNaturalist	Alligator mississippiensis	Alligator mississippiensis	2016-05-11	Nueces	TX	na	MI	27.8279	-97.0799		colleenm	Reptilia	Crocodylia		Alligatoridae		Alligator	Alligator mississippiensis		American Alligator						research	http://www.inaturalist.org/observations/3150583	Possible damage on back?	0
iNat	iNat	3393856	iNaturalist	Alligator mississippiensis	Alligator mississippiensis	2016-05-29	Nueces	TX	na	MI	27.8276	-97.0794		sandboa	Reptilia	Crocodylia		Alligatoridae		Alligator	Alligator mississippiensis		American Alligator						research	http://www.inaturalist.org/observations/3393856	I was recording some morning birdsong at this birding center. There were a pair of American Alligators sitting under the boardwalk as I walked out. I walked 80 meters (per google earth) further out the boardwalk and set up facing away from the gators t	7
iNat	iNat	7581028	iNaturalist	Alligator mississippiensis	Alligator mississippiensis	2016-06-03	Nueces	TX	na	MI	27.8276	-97.0794		cfears	Reptilia	Crocodylia		Alligatoridae		Alligator	Alligator mississippiensis		American Alligator						research	https://www.inaturalist.org/observations/7581028		19
iNat	iNat	3521002	iNaturalist	Alligator mississippiensis	Alligator mississippiensis	2016-06-25	Nueces	TX	na	MI	27.8276	-97.0792		mustardlypig	Reptilia	Crocodylia		Alligatoridae		Alligator	Alligator mississippiensis		American Alligator						research	http://www.inaturalist.org/observations/3521002	Between 13-14 feet long. Talked to nearby neighbors who were not concerned with its presence.	43
iNat	iNat	3899883	iNaturalist	Alligator mississippiensis	Alligator mississippiensis	2016-08-16	Nueces	TX	na	MI	27.8277	-97.0806		mako252	Reptilia	Crocodylia		Alligatoridae		Alligator	Alligator mississippiensis		American Alligator						research	http://www.inaturalist.org/observations/3899883		2
iNat	iNat	3973579	iNaturalist	Alligator mississippiensis	Alligator mississippiensis	2016-08-27	Nueces	TX	na	MI	27.8278	-97.08		michaelwest	Reptilia	Crocodylia		Alligatoridae		Alligator	Alligator mississippiensis		American Alligator						research	http://www.inaturalist.org/observations/3973579	Leonabelle Turnbull observation platform.	10
iNat	iNat	4123849	iNaturalist	Alligator mississippiensis	Alligator mississippiensis	2016-09-16	Nueces	TX	na	MI	27.828	-97.0807		mako252	Reptilia	Crocodylia		Alligatoridae		Alligator	Alligator mississippiensis		American Alligator						research	http://www.inaturalist.org/observations/4123849		2
iNat	iNat	4135648	iNaturalist	Alligator mississippiensis	Alligator mississippiensis	2016-09-17	Nueces	TX	na	MI	27.8281	-97.0801		davidsarkozi	Reptilia	Crocodylia		Alligatoridae		Alligator	Alligator mississippiensis		American Alligator						research	http://www.inaturalist.org/observations/4135648		0
iNat	iNat	4209009	iNaturalist	Alligator mississippiensis	Alligator mississippiensis	2016-09-26	Nueces	TX	na	MI	27.8277	-97.0805		mako252	Reptilia	Crocodylia		Alligatoridae		Alligator	Alligator mississippiensis		American Alligator						research	http://www.inaturalist.org/observations/4209009	with Least Bittern flying over	2
iNat	iNat	4875622	iNaturalist	Alligator mississippiensis	Alligator mississippiensis	2016-10-10	Nueces	TX	na	MI	27.8279	-97.08		tweedledee	Reptilia	Crocodylia		Alligatoridae		Alligator	Alligator mississippiensis		American Alligator						research	https://www.inaturalist.org/observations/4875622		15
iNat	iNat	4588797	iNaturalist	Alligator mississippiensis	Alligator mississippiensis	2016-11-15	Nueces	TX	na	MI	27.8279	-97.0799		txherpbird	Reptilia	Crocodylia		Alligatoridae		Alligator	Alligator mississippiensis		American Alligator						research	http://www.inaturalist.org/observations/4588797		0
iNat	iNat	4828864	iNaturalist	Alligator mississippiensis	Alligator mississippiensis	2016-11-26	Nueces	TX	na	MI	27.8269	-97.0778		manz	Reptilia	Crocodylia		Alligatoridae		Alligator	Alligator mississippiensis		American Alligator						research	https://www.inaturalist.org/observations/4828864		0
iNat	iNat	4767576	iNaturalist	Alligator mississippiensis	Alligator mississippiensis	2016-12-12	Nueces	TX	na	MI	27.8279	-97.0801		txherpbird	Reptilia	Crocodylia		Alligatoridae		Alligator	Alligator mississippiensis		American Alligator						research	http://www.inaturalist.org/observations/4767576	68 degrees F. 2 seen.	0
iNat	iNat	4771076	iNaturalist	Alligator mississippiensis	Alligator mississippiensis	2016-12-13	Nueces	TX	na	MI	27.8281	-97.0801		mako252	Reptilia	Crocodylia		Alligatoridae		Alligator	Alligator mississippiensis		American Alligator						research	http://www.inaturalist.org/observations/4771076		2
iNat	iNat	5146178	iNaturalist	Alligator mississippiensis	Alligator mississippiensis	2016-12-23	Nueces	TX	na	MI	27.8277	-97.0796		melindawpajak	Reptilia	Crocodylia		Alligatoridae		Alligator	Alligator mississippiensis		American Alligator						research	https://www.inaturalist.org/observations/5146178		0
iNat	iNat	4880642	iNaturalist	Alligator mississippiensis	Alligator mississippiensis	2016-12-28	Nueces	TX	na	MI	27.828	-97.0801		colormeamber	Reptilia	Crocodylia		Alligatoridae		Alligator	Alligator mississippiensis		American Alligator						research	https://www.inaturalist.org/observations/4880642		6
iNat	iNat	4880789	iNaturalist	Alligator mississippiensis	Alligator mississippiensis	2017-01-01	Nueces	TX	na	MI	27.8276	-97.0794		andrewmorgill	Reptilia	Crocodylia		Alligatoridae		Alligator	Alligator mississippiensis		American Alligator						research	https://www.inaturalist.org/observations/4880789		9
iNat	iNat	4881721	iNaturalist	Alligator mississippiensis	Alligator mississippiensis	2017-01-01	Nueces	TX	na	MI	27.8278	-97.0795		txherpbird	Reptilia	Crocodylia		Alligatoridae		Alligator	Alligator mississippiensis		American Alligator						research	https://www.inaturalist.org/observations/4881721		0
iNat	iNat	4893925	iNaturalist	Alligator mississippiensis	Alligator mississippiensis	2017-01-04	Nueces	TX	na	MI	27.8278	-97.0798		mako252	Reptilia	Crocodylia		Alligatoridae		Alligator	Alligator mississippiensis		American Alligator						research	https://www.inaturalist.org/observations/4893925		2
iNat	iNat	4919205	iNaturalist	Alligator mississippiensis	Alligator mississippiensis	2017-01-09	Nueces	TX	na	MI	27.8278	-97.0796		mako252	Reptilia	Crocodylia		Alligatoridae		Alligator	Alligator mississippiensis		American Alligator						research	https://www.inaturalist.org/observations/4919205		2
iNat	iNat	4949956	iNaturalist	Alligator mississippiensis	Alligator mississippiensis	2017-01-15	Nueces	TX	na	MI	27.8281	-97.0803		mako252	Reptilia	Crocodylia		Alligatoridae		Alligator	Alligator mississippiensis		American Alligator						research	https://www.inaturalist.org/observations/4949956		2
iNat	iNat	4997544	iNaturalist	Alligator mississippiensis	Alligator mississippiensis	2017-01-15	Nueces	TX	na	MI	27.8275	-97.0795		sdhjuw	Reptilia	Crocodylia		Alligatoridae		Alligator	Alligator mississippiensis		American Alligator						research	https://www.inaturalist.org/observations/4997544		666
iNat	iNat	4976877	iNaturalist	Alligator mississippiensis	Alligator mississippiensis	2017-01-19	Nueces	TX	na	MI	27.828	-97.0806		mako252	Reptilia	Crocodylia		Alligatoridae		Alligator	Alligator mississippiensis		American Alligator						research	https://www.inaturalist.org/observations/4976877		2
iNat	iNat	5895653	iNaturalist	Alligator mississippiensis	Alligator mississippiensis	2017-01-31	Nueces	TX	na	MI	27.8277	-97.0796		lauradelain	Reptilia	Crocodylia		Alligatoridae		Alligator	Alligator mississippiensis		American Alligator						research	https://www.inaturalist.org/observations/5895653		0
iNat	iNat	19814084	iNaturalist	Alligator mississippiensis	Alligator mississippiensis	2017-02-05	Nueces	TX	na	MI	27.8349	-97.0726		skline01	Reptilia	Crocodylia		Alligatoridae		Alligator	Alligator mississippiensis		American Alligator						research	https://www.inaturalist.org/observations/19814084		97
iNat	iNat	5104079	iNaturalist	Alligator mississippiensis	Alligator mississippiensis	2017-02-13	Nueces	TX	na	MI	27.8277	-97.0806		mako252	Reptilia	Crocodylia		Alligatoridae		Alligator	Alligator mississippiensis		American Alligator						research	https://www.inaturalist.org/observations/5104079		2
iNat	iNat	5631031	iNaturalist	Alligator mississippiensis	Alligator mississippiensis	2017-02-16	Nueces	TX	na	MI	27.8278	-97.0796		taogirl	Reptilia	Crocodylia		Alligatoridae		Alligator	Alligator mississippiensis		American Alligator						research	https://www.inaturalist.org/observations/5631031		4
iNat	iNat	5129474	iNaturalist	Alligator mississippiensis	Alligator mississippiensis	2017-02-18	Nueces	TX	na	MI	27.8277	-97.0795		cheljo789	Reptilia	Crocodylia		Alligatoridae		Alligator	Alligator mississippiensis		American Alligator						research	https://www.inaturalist.org/observations/5129474		5
iNat	iNat	5142276	iNaturalist	Alligator mississippiensis	Alligator mississippiensis	2017-02-19	Nueces	TX	na	MI	27.8275	-97.0795		mjcasarez	Reptilia	Crocodylia		Alligatoridae		Alligator	Alligator mississippiensis		American Alligator						research	https://www.inaturalist.org/observations/5142276		120
iNat	iNat	43201447	iNaturalist	Alligator mississippiensis	Alligator mississippiensis	2017-02-25	Nueces	TX	na	MI	27.8277	-97.0794		genare	Reptilia	Crocodylia		Alligatoridae		Alligator	Alligator mississippiensis		American Alligator						research	https://www.inaturalist.org/observations/43201447	From the boardwalk	5
iNat	iNat	5189073	iNaturalist	Alligator mississippiensis	Alligator mississippiensis	2017-02-26	Nueces	TX	na	MI	27.8279	-97.0798		colleenm	Reptilia	Crocodylia		Alligatoridae		Alligator	Alligator mississippiensis		American Alligator						research	https://www.inaturalist.org/observations/5189073		172
iNat	iNat	5198660	iNaturalist	Alligator mississippiensis	Alligator mississippiensis	2017-02-28	Nueces	TX	na	MI	27.8276	-97.0792		mako252	Reptilia	Crocodylia		Alligatoridae		Alligator	Alligator mississippiensis		American Alligator						research	https://www.inaturalist.org/observations/5198660		2
iNat	iNat	5244383	iNaturalist	Alligator mississippiensis	Alligator mississippiensis	2017-03-07	Nueces	TX	na	MI	27.8277	-97.0795		mako252	Reptilia	Crocodylia		Alligatoridae		Alligator	Alligator mississippiensis		American Alligator						research	https://www.inaturalist.org/observations/5244383		2
iNat	iNat	5263761	iNaturalist	Alligator mississippiensis	Alligator mississippiensis	2017-03-08	Nueces	TX	na	MI	27.8276	-97.0795		birdladymilam	Reptilia	Crocodylia		Alligatoridae		Alligator	Alligator mississippiensis		American Alligator						research	https://www.inaturalist.org/observations/5263761		0
iNat	iNat	6819068	iNaturalist	Alligator mississippiensis	Alligator mississippiensis	2017-03-14	Nueces	TX	na	MI	27.8269	-97.0778		colormeamber	Reptilia	Crocodylia		Alligatoridae		Alligator	Alligator mississippiensis		American Alligator						research	https://www.inaturalist.org/observations/6819068		200
iNat	iNat	5420023	iNaturalist	Alligator mississippiensis	Alligator mississippiensis	2017-03-21	Nueces	TX	na	MI	27.8277	-97.0795		mako252	Reptilia	Crocodylia		Alligatoridae		Alligator	Alligator mississippiensis		American Alligator						research	https://www.inaturalist.org/observations/5420023	1 of 3 seen. My first time to see 3 at this location.	2
iNat	iNat	5478590	iNaturalist	Alligator mississippiensis	Alligator mississippiensis	2017-03-27	Nueces	TX	na	MI	27.8277	-97.0795		mako252	Reptilia	Crocodylia		Alligatoridae		Alligator	Alligator mississippiensis		American Alligator						research	https://www.inaturalist.org/observations/5478590		2
iNat	iNat	5499235	iNaturalist	Alligator mississippiensis	Alligator mississippiensis	2017-03-29	Nueces	TX	na	MI	27.8277	-97.0797		j_thompson	Reptilia	Crocodylia		Alligatoridae		Alligator	Alligator mississippiensis		American Alligator						research	https://www.inaturalist.org/observations/5499235		84
iNat	iNat	5583628	iNaturalist	Alligator mississippiensis	Alligator mississippiensis	2017-04-05	Nueces	TX	na	MI	27.8277	-97.0795		mako252	Reptilia	Crocodylia		Alligatoridae		Alligator	Alligator mississippiensis		American Alligator						research	https://www.inaturalist.org/observations/5583628		2
iNat	iNat	5637782	iNaturalist	Alligator mississippiensis	Alligator mississippiensis	2017-04-08	Nueces	TX	na	MI	27.8279	-97.0797		andrewmorgill	Reptilia	Crocodylia		Alligatoridae		Alligator	Alligator mississippiensis		American Alligator						research	https://www.inaturalist.org/observations/5637782		70
iNat	iNat	5908246	iNaturalist	Alligator mississippiensis	Alligator mississippiensis	2017-04-21	Nueces	TX	na	MI	27.8269	-97.0778		philipwoodscc	Reptilia	Crocodylia		Alligatoridae		Alligator	Alligator mississippiensis		American Alligator						research	https://www.inaturalist.org/observations/5908246	sunning right next to the walk way only about 3 feet away	200
iNat	iNat	5943516	iNaturalist	Alligator mississippiensis	Alligator mississippiensis	2017-04-21	Nueces	TX	na	MI	27.8286	-97.0799		dpom	Reptilia	Crocodylia		Alligatoridae		Alligator	Alligator mississippiensis		American Alligator						research	https://www.inaturalist.org/observations/5943516		0
iNat	iNat	5909631	iNaturalist	Alligator mississippiensis	Alligator mississippiensis	2017-04-22	Nueces	TX	na	MI	27.835	-97.0726		aredmer	Reptilia	Crocodylia		Alligatoridae		Alligator	Alligator mississippiensis		American Alligator						research	https://www.inaturalist.org/observations/5909631	-laying under the walkway -appeared to be sleeping -appeared to be avoiding direct sunlight by keeping its body below the walkway -did not seem to care at all about human presence or the any of the birds or fish nearby -possibly about 3 meters long -most	0
iNat	iNat	5961032	iNaturalist	Alligator mississippiensis	Alligator mississippiensis	2017-04-22	Nueces	TX	na	MI	27.8269	-97.0778		bethd	Reptilia	Crocodylia		Alligatoridae		Alligator	Alligator mississippiensis		American Alligator						research	https://www.inaturalist.org/observations/5961032	It was being reclusive.	200
iNat	iNat	6032226	iNaturalist	Alligator mississippiensis	Alligator mississippiensis	2017-04-30	Nueces	TX	na	MI	27.8278	-97.0797		sandboa	Reptilia	Crocodylia		Alligatoridae		Alligator	Alligator mississippiensis		American Alligator						research	https://www.inaturalist.org/observations/6032226		7
iNat	iNat	6037820	iNaturalist	Alligator mississippiensis	Alligator mississippiensis	2017-04-30	Nueces	TX	na	MI	27.8278	-97.0797		dracorjc	Reptilia	Crocodylia		Alligatoridae		Alligator	Alligator mississippiensis		American Alligator						research	https://www.inaturalist.org/observations/6037820		0
iNat	iNat	6208534	iNaturalist	Alligator mississippiensis	Alligator mississippiensis	2017-04-30	Nueces	TX	na	MI	27.8277	-97.0795		feraltony	Reptilia	Crocodylia		Alligatoridae		Alligator	Alligator mississippiensis		American Alligator						research	https://www.inaturalist.org/observations/6208534	First Texas gator, measuring at least 9 feet.	258
iNat	iNat	6074776	iNaturalist	Alligator mississippiensis	Alligator mississippiensis	2017-05-03	Nueces	TX	na	MI	27.8279	-97.0799		mako252	Reptilia	Crocodylia		Alligatoridae		Alligator	Alligator mississippiensis		American Alligator						research	https://www.inaturalist.org/observations/6074776		2
iNat	iNat	8710045	iNaturalist	Alligator mississippiensis	Alligator mississippiensis	2017-05-04	Nueces	TX	na	MI	27.8278	-97.0796		txherpbird	Reptilia	Crocodylia		Alligatoridae		Alligator	Alligator mississippiensis		American Alligator						research	https://www.inaturalist.org/observations/8710045		15
iNat	iNat	6239918	iNaturalist	Alligator mississippiensis	Alligator mississippiensis	2017-05-16	Nueces	TX	na	MI	27.828	-97.0804		mako252	Reptilia	Crocodylia		Alligatoridae		Alligator	Alligator mississippiensis		American Alligator						research	https://www.inaturalist.org/observations/6239918		2
iNat	iNat	6698176	iNaturalist	Alligator mississippiensis	Alligator mississippiensis	2017-06-17	Nueces	TX	na	MI	27.8279	-97.0806		philipwoodscc	Reptilia	Crocodylia		Alligatoridae		Alligator	Alligator mississippiensis		American Alligator						research	https://www.inaturalist.org/observations/6698176	Big one swimming in the open water.	0
iNat	iNat	7104032	iNaturalist	Alligator mississippiensis	Alligator mississippiensis	2017-07-16	Nueces	TX	na	MI	27.8279	-97.0801		philipwoodscc	Reptilia	Crocodylia		Alligatoridae		Alligator	Alligator mississippiensis		American Alligator						research	https://www.inaturalist.org/observations/7104032	11 or 12 footer sunning and then swam off to deeper water. Had a damaged left eye. Also saw another Alligator swimming in the open lagoon	0
iNat	iNat	7103071	iNaturalist	Alligator mississippiensis	Alligator mississippiensis	2017-07-17	Nueces	TX	na	MI	27.8277	-97.0795		philipwoodscc	Reptilia	Crocodylia		Alligatoridae		Alligator	Alligator mississippiensis		American Alligator						research	https://www.inaturalist.org/observations/7103071	Small 8 footer in the freshwater lagoon	29
iNat	iNat	7417547	iNaturalist	Alligator mississippiensis	Alligator mississippiensis	2017-08-07	Nueces	TX	na	MI	27.8281	-97.0802		mako252	Reptilia	Crocodylia		Alligatoridae		Alligator	Alligator mississippiensis		American Alligator						research	https://www.inaturalist.org/observations/7417547		8
iNat	iNat	9356491	iNaturalist	Alligator mississippiensis	Alligator mississippiensis	2018-01-03	Nueces	TX	na	MI	27.8275	-97.0801		mako252	Reptilia	Crocodylia		Alligatoridae		Alligator	Alligator mississippiensis		American Alligator						research	https://www.inaturalist.org/observations/9356491	37 degress	4
iNat	iNat	9753508	iNaturalist	Alligator mississippiensis	Alligator mississippiensis	2018-02-06	Nueces	TX	na	MI	27.8276	-97.0797		mako252	Reptilia	Crocodylia		Alligatoridae		Alligator	Alligator mississippiensis		American Alligator						research	https://www.inaturalist.org/observations/9753508		2
iNat	iNat	9758061	iNaturalist	Alligator mississippiensis	Alligator mississippiensis	2018-02-06	Nueces	TX	na	MI	27.8272	-97.0814		txherpbird	Reptilia	Crocodylia		Alligatoridae		Alligator	Alligator mississippiensis		American Alligator						research	https://www.inaturalist.org/observations/9758061	with N. Shoveler and Common Gallinule	61
iNat	iNat	9928455	iNaturalist	Alligator mississippiensis	Alligator mississippiensis	2018-02-19	Nueces	TX	na	MI	27.828	-97.0816		intyrely_eco	Reptilia	Crocodylia		Alligatoridae		Alligator	Alligator mississippiensis		American Alligator						research	https://www.inaturalist.org/observations/9928455	Seen crossing the pond slowly	31
iNat	iNat	11306436	iNaturalist	Alligator mississippiensis	Alligator mississippiensis	2018-04-12	Nueces	TX	na	MI	27.8269	-97.0778		bethd	Reptilia	Crocodylia		Alligatoridae		Alligator	Alligator mississippiensis		American Alligator						research	https://www.inaturalist.org/observations/11306436		200
iNat	iNat	11306437	iNaturalist	Alligator mississippiensis	Alligator mississippiensis	2018-04-12	Nueces	TX	na	MI	27.8269	-97.0778		bethd	Reptilia	Crocodylia		Alligatoridae		Alligator	Alligator mississippiensis		American Alligator						research	https://www.inaturalist.org/observations/11306437		200
iNat	iNat	11226455	iNaturalist	Alligator mississippiensis	Alligator mississippiensis	2018-04-20	Nueces	TX	na	MI	27.8277	-97.0795		mako252	Reptilia	Crocodylia		Alligatoridae		Alligator	Alligator mississippiensis		American Alligator						research	https://www.inaturalist.org/observations/11226455		2
iNat	iNat	11391757	iNaturalist	Alligator mississippiensis	Alligator mississippiensis	2018-04-23	Nueces	TX	na	MI	27.8278	-97.0799		mako252	Reptilia	Crocodylia		Alligatoridae		Alligator	Alligator mississippiensis		American Alligator						research	https://www.inaturalist.org/observations/11391757		2
iNat	iNat	12401367	iNaturalist	Alligator mississippiensis	Alligator mississippiensis	2018-05-12	Nueces	TX	na	MI	27.8273	-97.0782		philipwoodscc	Reptilia	Crocodylia		Alligatoridae		Alligator	Alligator mississippiensis		American Alligator						research	https://www.inaturalist.org/observations/12401367	Sunning in the middle of the lagoon	29
iNat	iNat	17332723	iNaturalist	Alligator mississippiensis	Alligator mississippiensis	2018-10-08	Nueces	TX	na	MI	27.8278	-97.0803		mako252	Reptilia	Crocodylia		Alligatoridae		Alligator	Alligator mississippiensis		American Alligator						research	https://www.inaturalist.org/observations/17332723		4
iNat	iNat	37864152	iNaturalist	Alligator mississippiensis	Alligator mississippiensis	2019-01-19	Nueces	TX	na	MI	27.8271	-97.08		jeffmci9	Reptilia	Crocodylia		Alligatoridae		Alligator	Alligator mississippiensis		American Alligator						research	https://www.inaturalist.org/observations/37864152		8
iNat	iNat	20781020	iNaturalist	Alligator mississippiensis	Alligator mississippiensis	2019-02-24	Nueces	TX	na	MI	27.8278	-97.0799		blubayou	Reptilia	Crocodylia		Alligatoridae		Alligator	Alligator mississippiensis		American Alligator						research	https://www.inaturalist.org/observations/20781020		100
iNat	iNat	21309820	iNaturalist	Alligator mississippiensis	Alligator mississippiensis	2019-03-16	Nueces	TX	na	MI	27.8276	-97.0802		puffin21	Reptilia	Crocodylia		Alligatoridae		Alligator	Alligator mississippiensis		American Alligator						research	https://www.inaturalist.org/observations/21309820		8
iNat	iNat	21453063	iNaturalist	Alligator mississippiensis	Alligator mississippiensis	2019-03-20	Nueces	TX	na	MI	27.8272	-97.08		txherpbird	Reptilia	Crocodylia		Alligatoridae		Alligator	Alligator mississippiensis		American Alligator						research	https://www.inaturalist.org/observations/21453063		8
iNat	iNat	21460765	iNaturalist	Alligator mississippiensis	Alligator mississippiensis	2019-03-21	Nueces	TX	na	MI	27.8274	-97.0797		mako252	Reptilia	Crocodylia		Alligatoridae		Alligator	Alligator mississippiensis		American Alligator						research	https://www.inaturalist.org/observations/21460765		4
iNat	iNat	21460823	iNaturalist	Alligator mississippiensis	Alligator mississippiensis	2019-03-21	Nueces	TX	na	MI	27.8273	-97.0793		mako252	Reptilia	Crocodylia		Alligatoridae		Alligator	Alligator mississippiensis		American Alligator						research	https://www.inaturalist.org/observations/21460823		4
iNat	iNat	21536756	iNaturalist	Alligator mississippiensis	Alligator mississippiensis	2019-03-23	Nueces	TX	na	MI	27.8273	-97.0797		mako252	Reptilia	Crocodylia		Alligatoridae		Alligator	Alligator mississippiensis		American Alligator						research	https://www.inaturalist.org/observations/21536756		2
iNat	iNat	21700452	iNaturalist	Alligator mississippiensis	Alligator mississippiensis	2019-03-27	Nueces	TX	na	MI	27.8273	-97.0796		mako252	Reptilia	Crocodylia		Alligatoridae		Alligator	Alligator mississippiensis		American Alligator						research	https://www.inaturalist.org/observations/21700452		2
iNat	iNat	21968786	iNaturalist	Alligator mississippiensis	Alligator mississippiensis	2019-04-03	Nueces	TX	na	MI	27.8271	-97.0797		txherpbird	Reptilia	Crocodylia		Alligatoridae		Alligator	Alligator mississippiensis		American Alligator						research	https://www.inaturalist.org/observations/21968786		15
iNat	iNat	21968789	iNaturalist	Alligator mississippiensis	Alligator mississippiensis	2019-04-03	Nueces	TX	na	MI	27.8274	-97.0797		txherpbird	Reptilia	Crocodylia		Alligatoridae		Alligator	Alligator mississippiensis		American Alligator						research	https://www.inaturalist.org/observations/21968789		15
iNat	iNat	21978873	iNaturalist	Alligator mississippiensis	Alligator mississippiensis	2019-04-03	Nueces	TX	na	MI	27.8273	-97.0795		colleenm	Reptilia	Crocodylia		Alligatoridae		Alligator	Alligator mississippiensis		American Alligator						research	https://www.inaturalist.org/observations/21978873		0
iNat	iNat	22087597	iNaturalist	Alligator mississippiensis	Alligator mississippiensis	2019-04-03	Nueces	TX	na	MI	27.7373	-97.1556		sarahc76	Reptilia	Crocodylia		Alligatoridae		Alligator	Alligator mississippiensis		American Alligator						research	https://www.inaturalist.org/observations/22087597		564
iNat	iNat	22291076	iNaturalist	Alligator mississippiensis	Alligator mississippiensis	2019-04-10	Nueces	TX	na	MI	27.8278	-97.0804		puffin21	Reptilia	Crocodylia		Alligatoridae		Alligator	Alligator mississippiensis		American Alligator						research	https://www.inaturalist.org/observations/22291076		8
iNat	iNat	22393150	iNaturalist	Alligator mississippiensis	Alligator mississippiensis	2019-04-12	Nueces	TX	na	MI	27.8278	-97.0801		mako252	Reptilia	Crocodylia		Alligatoridae		Alligator	Alligator mississippiensis		American Alligator						research	https://www.inaturalist.org/observations/22393150		2
iNat	iNat	22444025	iNaturalist	Alligator mississippiensis	Alligator mississippiensis	2019-04-13	Nueces	TX	na	MI	27.8278	-97.08		mako252	Reptilia	Crocodylia		Alligatoridae		Alligator	Alligator mississippiensis		American Alligator						research	https://www.inaturalist.org/observations/22444025		2
iNat	iNat	22652770	iNaturalist	Alligator mississippiensis	Alligator mississippiensis	2019-04-17	Nueces	TX	na	MI	27.8311	-97.0783		anna22	Reptilia	Crocodylia		Alligatoridae		Alligator	Alligator mississippiensis		American Alligator						research	https://www.inaturalist.org/observations/22652770		244
iNat	iNat	22923282	iNaturalist	Alligator mississippiensis	Alligator mississippiensis	2019-04-17	Nueces	TX	na	MI	27.8306	-97.0831		natureteacher	Reptilia	Crocodylia		Alligatoridae		Alligator	Alligator mississippiensis		American Alligator						research	https://www.inaturalist.org/observations/22923282		244
iNat	iNat	22813716	iNaturalist	Alligator mississippiensis	Alligator mississippiensis	2019-04-21	Nueces	TX	na	MI	27.8273	-97.0795		hannahgilbird	Reptilia	Crocodylia		Alligatoridae		Alligator	Alligator mississippiensis		American Alligator						research	https://www.inaturalist.org/observations/22813716		9
iNat	iNat	22813749	iNaturalist	Alligator mississippiensis	Alligator mississippiensis	2019-04-21	Nueces	TX	na	MI	27.8272	-97.0796		meridionalis	Reptilia	Crocodylia		Alligatoridae		Alligator	Alligator mississippiensis		American Alligator						research	https://www.inaturalist.org/observations/22813749		5
iNat	iNat	22813836	iNaturalist	Alligator mississippiensis	Alligator mississippiensis	2019-04-21	Nueces	TX	na	MI	27.8272	-97.0797		elizabelen	Reptilia	Crocodylia		Alligatoridae		Alligator	Alligator mississippiensis		American Alligator						research	https://www.inaturalist.org/observations/22813836	There were 2 of them at the water treatment preserve & appeared to be stalking prey or just chilling	6
iNat	iNat	22824604	iNaturalist	Alligator mississippiensis	Alligator mississippiensis	2019-04-21	Nueces	TX	na	MI	27.8278	-97.0809		mako252	Reptilia	Crocodylia		Alligatoridae		Alligator	Alligator mississippiensis		American Alligator						research	https://www.inaturalist.org/observations/22824604		8
iNat	iNat	22863021	iNaturalist	Alligator mississippiensis	Alligator mississippiensis	2019-04-21	Nueces	TX	na	MI	27.8273	-97.0785		philipwoodscc	Reptilia	Crocodylia		Alligatoridae		Alligator	Alligator mississippiensis		American Alligator						research	https://www.inaturalist.org/observations/22863021	pair of alligators in the lagoon	15
iNat	iNat	24885904	iNaturalist	Alligator mississippiensis	Alligator mississippiensis	2019-04-21	Nueces	TX	na	MI	27.827	-97.078		coolid	Reptilia	Crocodylia		Alligatoridae		Alligator	Alligator mississippiensis		American Alligator						research	https://www.inaturalist.org/observations/24885904		0
iNat	iNat	24885912	iNaturalist	Alligator mississippiensis	Alligator mississippiensis	2019-04-21	Nueces	TX	na	MI	27.8276	-97.0793		coolid	Reptilia	Crocodylia		Alligatoridae		Alligator	Alligator mississippiensis		American Alligator						research	https://www.inaturalist.org/observations/24885912		0
iNat	iNat	24915859	iNaturalist	Alligator mississippiensis	Alligator mississippiensis	2019-04-21	Nueces	TX	na	MI	27.8272	-97.0796		niki3may	Reptilia	Crocodylia		Alligatoridae		Alligator	Alligator mississippiensis		American Alligator						research	https://www.inaturalist.org/observations/24915859	This guy was creeping on all the birds near by!!	6
iNat	iNat	23008723	iNaturalist	Alligator mississippiensis	Alligator mississippiensis	2019-04-24	Nueces	TX	na	MI	27.8272	-97.0797		jimmywild	Reptilia	Crocodylia		Alligatoridae		Alligator	Alligator mississippiensis		American Alligator						research	https://www.inaturalist.org/observations/23008723		5
iNat	iNat	23046904	iNaturalist	Alligator mississippiensis	Alligator mississippiensis	2019-04-24	Nueces	TX	na	MI	27.8308	-97.0499		andrearuzzo	Reptilia	Crocodylia		Alligatoridae		Alligator	Alligator mississippiensis		American Alligator						research	https://www.inaturalist.org/observations/23046904		0
iNat	iNat	23075669	iNaturalist	Alligator mississippiensis	Alligator mississippiensis	2019-04-24	Nueces	TX	na	MI	27.8272	-97.0794		mako252	Reptilia	Crocodylia		Alligatoridae		Alligator	Alligator mississippiensis		American Alligator						research	https://www.inaturalist.org/observations/23075669		2
iNat	iNat	23238545	iNaturalist	Alligator mississippiensis	Alligator mississippiensis	2019-04-26	Nueces	TX	na	MI	27.8274	-97.0808		colleenm	Reptilia	Crocodylia		Alligatoridae		Alligator	Alligator mississippiensis		American Alligator						research	https://www.inaturalist.org/observations/23238545		31
iNat	iNat	23241048	iNaturalist	Alligator mississippiensis	Alligator mississippiensis	2019-04-26	Nueces	TX	na	MI	27.8271	-97.0796		sarahc76	Reptilia	Crocodylia		Alligatoridae		Alligator	Alligator mississippiensis		American Alligator						research	https://www.inaturalist.org/observations/23241048		5
iNat	iNat	23278934	iNaturalist	Alligator mississippiensis	Alligator mississippiensis	2019-04-26	Nueces	TX	na	MI	27.8271	-97.0797		mako252	Reptilia	Crocodylia		Alligatoridae		Alligator	Alligator mississippiensis		American Alligator						research	https://www.inaturalist.org/observations/23278934		22
iNat	iNat	23427067	iNaturalist	Alligator mississippiensis	Alligator mississippiensis	2019-04-26	Nueces	TX	na	MI	27.8281	-97.0848		nikki-ikon	Reptilia	Crocodylia		Alligatoridae		Alligator	Alligator mississippiensis		American Alligator						research	https://www.inaturalist.org/observations/23427067		1414
iNat	iNat	23543355	iNaturalist	Alligator mississippiensis	Alligator mississippiensis	2019-04-26	Nueces	TX	na	MI	27.8239	-97.0698		zdufran	Reptilia	Crocodylia		Alligatoridae		Alligator	Alligator mississippiensis		American Alligator						research	https://www.inaturalist.org/observations/23543355		3430
iNat	iNat	23634278	iNaturalist	Alligator mississippiensis	Alligator mississippiensis	2019-04-28	Nueces	TX	na	MI	27.8269	-97.08		ricktinnin	Reptilia	Crocodylia		Alligatoridae		Alligator	Alligator mississippiensis		American Alligator						research	https://www.inaturalist.org/observations/23634278		349
iNat	iNat	23766803	iNaturalist	Alligator mississippiensis	Alligator mississippiensis	2019-04-28	Nueces	TX	na	MI	27.8271	-97.0797		mikaelb	Reptilia	Crocodylia		Alligatoridae		Alligator	Alligator mississippiensis		American Alligator						research	https://www.inaturalist.org/observations/23766803	Taken for the 2019 City Nature Challenge for Mustang Island and surrounding waters. Some photos were kept even if low quality if they could potentially make good iNaturalist observations. Taken during the annual Big Sit division of the Great Texas Birdi	300
iNat	iNat	24085220	iNaturalist	Alligator mississippiensis	Alligator mississippiensis	2019-04-29	Nueces	TX	na	MI	27.8274	-97.0807		mako252	Reptilia	Crocodylia		Alligatoridae		Alligator	Alligator mississippiensis		American Alligator						research	https://www.inaturalist.org/observations/24085220		8
iNat	iNat	24965032	iNaturalist	Alligator mississippiensis	Alligator mississippiensis	2019-05-11	Nueces	TX	na	MI	27.8304	-97.0839		oddwanderer	Reptilia	Crocodylia		Alligatoridae		Alligator	Alligator mississippiensis		American Alligator						research	https://www.inaturalist.org/observations/24965032		349
iNat	iNat	25002996	iNaturalist	Alligator mississippiensis	Alligator mississippiensis	2019-05-11	Nueces	TX	na	MI	27.8273	-97.0778		philipwoodscc	Reptilia	Crocodylia		Alligatoridae		Alligator	Alligator mississippiensis		American Alligator						research	https://www.inaturalist.org/observations/25002996	resting in the outflow	117
iNat	iNat	25073472	iNaturalist	Alligator mississippiensis	Alligator mississippiensis	2019-05-13	Nueces	TX	na	MI	27.827	-97.0796		mako252	Reptilia	Crocodylia		Alligatoridae		Alligator	Alligator mississippiensis		American Alligator						research	https://www.inaturalist.org/observations/25073472		2
iNat	iNat	25361986	iNaturalist	Alligator mississippiensis	Alligator mississippiensis	2019-05-18	Nueces	TX	na	MI	27.8273	-97.0784		philipwoodscc	Reptilia	Crocodylia		Alligatoridae		Alligator	Alligator mississippiensis		American Alligator						research	https://www.inaturalist.org/observations/25361986	the big male was sunning under the deck	29
iNat	iNat	25558866	iNaturalist	Alligator mississippiensis	Alligator mississippiensis	2019-05-22	Nueces	TX	na	MI	27.827	-97.0798		litlitzy	Reptilia	Crocodylia		Alligatoridae		Alligator	Alligator mississippiensis		American Alligator						research	https://www.inaturalist.org/observations/25558866		10
iNat	iNat	27164864	iNaturalist	Alligator mississippiensis	Alligator mississippiensis	2019-05-22	Nueces	TX	na	MI	27.8275	-97.0798		dff349	Reptilia	Crocodylia		Alligatoridae		Alligator	Alligator mississippiensis		American Alligator						research	https://www.inaturalist.org/observations/27164864		65
iNat	iNat	29581918	iNaturalist	Alligator mississippiensis	Alligator mississippiensis	2019-05-22	Nueces	TX	na	MI	27.8282	-97.0805		krissyleigh	Reptilia	Crocodylia		Alligatoridae		Alligator	Alligator mississippiensis		American Alligator						research	https://www.inaturalist.org/observations/29581918		8
iNat	iNat	29591324	iNaturalist	Alligator mississippiensis	Alligator mississippiensis	2019-05-22	Nueces	TX	na	MI	27.828	-97.0803		krissyleigh	Reptilia	Crocodylia		Alligatoridae		Alligator	Alligator mississippiensis		American Alligator						research	https://www.inaturalist.org/observations/29591324		4
iNat	iNat	26106497	iNaturalist	Alligator mississippiensis	Alligator mississippiensis	2019-05-25	Nueces	TX	na	MI	27.8271	-97.0795		tonja	Reptilia	Crocodylia		Alligatoridae		Alligator	Alligator mississippiensis		American Alligator						research	https://www.inaturalist.org/observations/26106497		0
iNat	iNat	40080685	iNaturalist	Alligator mississippiensis	Alligator mississippiensis	2019-05-27	Nueces	TX	na	MI	27.828	-97.0816		intyrely_eco	Reptilia	Crocodylia		Alligatoridae		Alligator	Alligator mississippiensis		American Alligator						research	https://www.inaturalist.org/observations/40080685		200
iNat	iNat	26149878	iNaturalist	Alligator mississippiensis	Alligator mississippiensis	2019-05-31	Nueces	TX	na	MI	27.8271	-97.0796		todgwen	Reptilia	Crocodylia		Alligatoridae		Alligator	Alligator mississippiensis		American Alligator						research	https://www.inaturalist.org/observations/26149878		9
iNat	iNat	26296311	iNaturalist	Alligator mississippiensis	Alligator mississippiensis	2019-05-31	Nueces	TX	na	MI	27.8272	-97.0797		pattypasztor	Reptilia	Crocodylia		Alligatoridae		Alligator	Alligator mississippiensis		American Alligator						research	https://www.inaturalist.org/observations/26296311		58
iNat	iNat	26931040	iNaturalist	Alligator mississippiensis	Alligator mississippiensis	2019-06-11	Nueces	TX	na	MI	27.8275	-97.0793		heathersmith1124	Reptilia	Crocodylia		Alligatoridae		Alligator	Alligator mississippiensis		American Alligator						research	https://www.inaturalist.org/observations/26931040		5
iNat	iNat	26990423	iNaturalist	Alligator mississippiensis	Alligator mississippiensis	2019-06-14	Nueces	TX	na	MI	27.8279	-97.0799		philipwoodscc	Reptilia	Crocodylia		Alligatoridae		Alligator	Alligator mississippiensis		American Alligator						research	https://www.inaturalist.org/observations/26990423	Under the tower in the shade	9
iNat	iNat	27585366	iNaturalist	Alligator mississippiensis	Alligator mississippiensis	2019-06-24	Nueces	TX	na	MI	27.8271	-97.0796		josh417	Reptilia	Crocodylia		Alligatoridae		Alligator	Alligator mississippiensis		American Alligator						research	https://www.inaturalist.org/observations/27585366		5
iNat	iNat	27585476	iNaturalist	Alligator mississippiensis	Alligator mississippiensis	2019-06-24	Nueces	TX	na	MI	27.827	-97.0798		josh417	Reptilia	Crocodylia		Alligatoridae		Alligator	Alligator mississippiensis		American Alligator						research	https://www.inaturalist.org/observations/27585476		5
iNat	iNat	27669140	iNaturalist	Alligator mississippiensis	Alligator mississippiensis	2019-06-25	Nueces	TX	na	MI	27.8277	-97.0783		spyle64	Reptilia	Crocodylia		Alligatoridae		Alligator	Alligator mississippiensis		American Alligator						research	https://www.inaturalist.org/observations/27669140		88
iNat	iNat	27907899	iNaturalist	Alligator mississippiensis	Alligator mississippiensis	2019-06-26	Nueces	TX	na	MI	27.8272	-97.0783		owentemple	Reptilia	Crocodylia		Alligatoridae		Alligator	Alligator mississippiensis		American Alligator						research	https://www.inaturalist.org/observations/27907899		126
iNat	iNat	28377577	iNaturalist	Alligator mississippiensis	Alligator mississippiensis	2019-07-07	Nueces	TX	na	MI	27.8272	-97.0796		emtenn	Reptilia	Crocodylia		Alligatoridae		Alligator	Alligator mississippiensis		American Alligator						research	https://www.inaturalist.org/observations/28377577		10
iNat	iNat	28787624	iNaturalist	Alligator mississippiensis	Alligator mississippiensis	2019-07-13	Nueces	TX	na	MI	27.8268	-97.0798		philipwoodscc	Reptilia	Crocodylia		Alligatoridae		Alligator	Alligator mississippiensis		American Alligator						research	https://www.inaturalist.org/observations/28787624	under the new tower on the board walk	4
iNat	iNat	29024623	iNaturalist	Alligator mississippiensis	Alligator mississippiensis	2019-07-17	Nueces	TX	na	MI	27.8292	-97.0788		spyle64	Reptilia	Crocodylia		Alligatoridae		Alligator	Alligator mississippiensis		American Alligator						research	https://www.inaturalist.org/observations/29024623		352
iNat	iNat	29026648	iNaturalist	Alligator mississippiensis	Alligator mississippiensis	2019-07-17	Nueces	TX	na	MI	27.828	-97.081		echobravosierra	Reptilia	Crocodylia		Alligatoridae		Alligator	Alligator mississippiensis		American Alligator						research	https://www.inaturalist.org/observations/29026648		132
iNat	iNat	29505687	iNaturalist	Alligator mississippiensis	Alligator mississippiensis	2019-07-25	Nueces	TX	na	MI	27.8314	-97.0739		thewolfpack	Reptilia	Crocodylia		Alligatoridae		Alligator	Alligator mississippiensis		American Alligator						research	https://www.inaturalist.org/observations/29505687		2478
iNat	iNat	29758453	iNaturalist	Alligator mississippiensis	Alligator mississippiensis	2019-07-27	Nueces	TX	na	MI	27.8276	-97.0798		philipwoodscc	Reptilia	Crocodylia		Alligatoridae		Alligator	Alligator mississippiensis		American Alligator						research	https://www.inaturalist.org/observations/29758453	Swimming toward some young ducks. This one under the tower is the female the male is in the open water	2
iNat	iNat	30167726	iNaturalist	Alligator mississippiensis	Alligator mississippiensis	2019-08-03	Nueces	TX	na	MI	27.8258	-97.0762		philipwoodscc	Reptilia	Crocodylia		Alligatoridae		Alligator	Alligator mississippiensis		American Alligator						research	https://www.inaturalist.org/observations/30167726	IN the lagoon with some type of furry animal in its mouth and its stomach bulging	244
iNat	iNat	30686856	iNaturalist	Alligator mississippiensis	Alligator mississippiensis	2019-08-11	Nueces	TX	na	MI	27.8269	-97.0797		mako252	Reptilia	Crocodylia		Alligatoridae		Alligator	Alligator mississippiensis		American Alligator						research	https://www.inaturalist.org/observations/30686856		4
iNat	iNat	30885208	iNaturalist	Alligator mississippiensis	Alligator mississippiensis	2019-08-15	Nueces	TX	na	MI	27.827	-97.0798		mako252	Reptilia	Crocodylia		Alligatoridae		Alligator	Alligator mississippiensis		American Alligator						research	https://www.inaturalist.org/observations/30885208		8
iNat	iNat	31274498	iNaturalist	Alligator mississippiensis	Alligator mississippiensis	2019-08-21	Nueces	TX	na	MI	27.8274	-97.0799		puffin21	Reptilia	Crocodylia		Alligatoridae		Alligator	Alligator mississippiensis		American Alligator						research	https://www.inaturalist.org/observations/31274498		8
iNat	iNat	31486622	iNaturalist	Alligator mississippiensis	Alligator mississippiensis	2019-08-25	Nueces	TX	na	MI	27.827	-97.0798		mako252	Reptilia	Crocodylia		Alligatoridae		Alligator	Alligator mississippiensis		American Alligator						research	https://www.inaturalist.org/observations/31486622		2
iNat	iNat	31502830	iNaturalist	Alligator mississippiensis	Alligator mississippiensis	2019-08-25	Nueces	TX	na	MI	27.8294	-97.07		michele259	Reptilia	Crocodylia		Alligatoridae		Alligator	Alligator mississippiensis		American Alligator						research	https://www.inaturalist.org/observations/31502830		2104
iNat	iNat	31591151	iNaturalist	Alligator mississippiensis	Alligator mississippiensis	2019-08-26	Nueces	TX	na	MI	27.8269	-97.0799		txherpbird	Reptilia	Crocodylia		Alligatoridae		Alligator	Alligator mississippiensis		American Alligator						research	https://www.inaturalist.org/observations/31591151		2
iNat	iNat	31699744	iNaturalist	Alligator mississippiensis	Alligator mississippiensis	2019-08-28	Nueces	TX	na	MI	27.8299	-97.0688		justinquintanilla	Reptilia	Crocodylia		Alligatoridae		Alligator	Alligator mississippiensis		American Alligator						research	https://www.inaturalist.org/observations/31699744		0
iNat	iNat	32718880	iNaturalist	Alligator mississippiensis	Alligator mississippiensis	2019-09-14	Nueces	TX	na	MI	27.8271	-97.0797		mikaelb	Reptilia	Crocodylia		Alligatoridae		Alligator	Alligator mississippiensis		American Alligator						research	https://www.inaturalist.org/observations/32718880	Taken at the Leonabelle Turnbull Birding Center.	75
iNat	iNat	32796340	iNaturalist	Alligator mississippiensis	Alligator mississippiensis	2019-09-15	Nueces	TX	na	MI	27.8277	-97.0803		texslm	Reptilia	Crocodylia		Alligatoridae		Alligator	Alligator mississippiensis		American Alligator						research	https://www.inaturalist.org/observations/32796340		237
iNat	iNat	33380276	iNaturalist	Alligator mississippiensis	Alligator mississippiensis	2019-09-19	Nueces	TX	na	MI	27.8271	-97.0797		kinsel	Reptilia	Crocodylia		Alligatoridae		Alligator	Alligator mississippiensis		American Alligator						research	https://www.inaturalist.org/observations/33380276		0
iNat	iNat	33220550	iNaturalist	Alligator mississippiensis	Alligator mississippiensis	2019-09-21	Nueces	TX	na	MI	27.8273	-97.0799		philipwoodscc	Reptilia	Crocodylia		Alligatoridae		Alligator	Alligator mississippiensis		American Alligator						research	https://www.inaturalist.org/observations/33220550	under the observation deck	4
iNat	iNat	33604941	iNaturalist	Alligator mississippiensis	Alligator mississippiensis	2019-09-29	Nueces	TX	na	MI	27.827	-97.0797		mako252	Reptilia	Crocodylia		Alligatoridae		Alligator	Alligator mississippiensis		American Alligator						research	https://www.inaturalist.org/observations/33604941		2
iNat	iNat	33621699	iNaturalist	Alligator mississippiensis	Alligator mississippiensis	2019-09-29	Nueces	TX	na	MI	27.8272	-97.0796		natewhit	Reptilia	Crocodylia		Alligatoridae		Alligator	Alligator mississippiensis		American Alligator						research	https://www.inaturalist.org/observations/33621699		8
iNat	iNat	33621737	iNaturalist	Alligator mississippiensis	Alligator mississippiensis	2019-09-29	Nueces	TX	na	MI	27.8271	-97.0796		natewhit	Reptilia	Crocodylia		Alligatoridae		Alligator	Alligator mississippiensis		American Alligator						research	https://www.inaturalist.org/observations/33621737		6
iNat	iNat	34162624	iNaturalist	Alligator mississippiensis	Alligator mississippiensis	2019-10-10	Nueces	TX	na	MI	27.833	-97.073		sargeant	Reptilia	Crocodylia		Alligatoridae		Alligator	Alligator mississippiensis		American Alligator						research	https://www.inaturalist.org/observations/34162624		65
iNat	iNat	34506740	iNaturalist	Alligator mississippiensis	Alligator mississippiensis	2019-10-17	Nueces	TX	na	MI	27.8269	-97.08		mako252	Reptilia	Crocodylia		Alligatoridae		Alligator	Alligator mississippiensis		American Alligator						research	https://www.inaturalist.org/observations/34506740		4
iNat	iNat	34745350	iNaturalist	Alligator mississippiensis	Alligator mississippiensis	2019-10-22	Nueces	TX	na	MI	27.827	-97.0795		mako252	Reptilia	Crocodylia		Alligatoridae		Alligator	Alligator mississippiensis		American Alligator						research	https://www.inaturalist.org/observations/34745350		4
iNat	iNat	34784019	iNaturalist	Alligator mississippiensis	Alligator mississippiensis	2019-10-22	Nueces	TX	na	MI	27.8269	-97.0796		txherpbird	Reptilia	Crocodylia		Alligatoridae		Alligator	Alligator mississippiensis		American Alligator						research	https://www.inaturalist.org/observations/34784019		8
iNat	iNat	35217896	iNaturalist	Alligator mississippiensis	Alligator mississippiensis	2019-11-01	Nueces	TX	na	MI	27.827	-97.0795		ocurtsinger	Reptilia	Crocodylia		Alligatoridae		Alligator	Alligator mississippiensis		American Alligator						research	https://www.inaturalist.org/observations/35217896		30
iNat	iNat	55742736	iNaturalist	Alligator mississippiensis	Alligator mississippiensis	2019-11-01	Nueces	TX	na	MI	27.8269	-97.0778		mm94	Reptilia	Crocodylia		Alligatoridae		Alligator	Alligator mississippiensis		American Alligator						research	https://www.inaturalist.org/observations/55742736		263
iNat	iNat	35251537	iNaturalist	Alligator mississippiensis	Alligator mississippiensis	2019-11-03	Nueces	TX	na	MI	27.8271	-97.0799		mako252	Reptilia	Crocodylia		Alligatoridae		Alligator	Alligator mississippiensis		American Alligator						research	https://www.inaturalist.org/observations/35251537		4
iNat	iNat	35502428	iNaturalist	Alligator mississippiensis	Alligator mississippiensis	2019-11-09	Nueces	TX	na	MI	27.8273	-97.0799		mako252	Reptilia	Crocodylia		Alligatoridae		Alligator	Alligator mississippiensis		American Alligator						research	https://www.inaturalist.org/observations/35502428		4
iNat	iNat	35502528	iNaturalist	Alligator mississippiensis	Alligator mississippiensis	2019-11-09	Nueces	TX	na	MI	27.8272	-97.0796		mako252	Reptilia	Crocodylia		Alligatoridae		Alligator	Alligator mississippiensis		American Alligator						research	https://www.inaturalist.org/observations/35502528		4
iNat	iNat	35645016	iNaturalist	Alligator mississippiensis	Alligator mississippiensis	2019-11-11	Nueces	TX	na	MI	27.827	-97.0804		krissyleigh	Reptilia	Crocodylia		Alligatoridae		Alligator	Alligator mississippiensis		American Alligator						research	https://www.inaturalist.org/observations/35645016		8
iNat	iNat	35758220	iNaturalist	Alligator mississippiensis	Alligator mississippiensis	2019-11-16	Nueces	TX	na	MI	27.8271	-97.0793		mako252	Reptilia	Crocodylia		Alligatoridae		Alligator	Alligator mississippiensis		American Alligator						research	https://www.inaturalist.org/observations/35758220		2
iNat	iNat	35780397	iNaturalist	Alligator mississippiensis	Alligator mississippiensis	2019-11-17	Nueces	TX	na	MI	27.8271	-97.0799		mako252	Reptilia	Crocodylia		Alligatoridae		Alligator	Alligator mississippiensis		American Alligator						research	https://www.inaturalist.org/observations/35780397		4
iNat	iNat	35822739	iNaturalist	Alligator mississippiensis	Alligator mississippiensis	2019-11-18	Nueces	TX	na	MI	27.8274	-97.08		mako252	Reptilia	Crocodylia		Alligatoridae		Alligator	Alligator mississippiensis		American Alligator						research	https://www.inaturalist.org/observations/35822739		8
iNat	iNat	35822857	iNaturalist	Alligator mississippiensis	Alligator mississippiensis	2019-11-18	Nueces	TX	na	MI	27.8272	-97.0796		mako252	Reptilia	Crocodylia		Alligatoridae		Alligator	Alligator mississippiensis		American Alligator						research	https://www.inaturalist.org/observations/35822857		4
iNat	iNat	35823648	iNaturalist	Alligator mississippiensis	Alligator mississippiensis	2019-11-18	Nueces	TX	na	MI	27.8273	-97.0792		txherpbird	Reptilia	Crocodylia		Alligatoridae		Alligator	Alligator mississippiensis		American Alligator						research	https://www.inaturalist.org/observations/35823648		8
iNat	iNat	35828565	iNaturalist	Alligator mississippiensis	Alligator mississippiensis	2019-11-18	Nueces	TX	na	MI	27.8273	-97.0792		txherpbird	Reptilia	Crocodylia		Alligatoridae		Alligator	Alligator mississippiensis		American Alligator						research	https://www.inaturalist.org/observations/35828565		8
iNat	iNat	35870790	iNaturalist	Alligator mississippiensis	Alligator mississippiensis	2019-11-19	Nueces	TX	na	MI	27.8274	-97.0799		mako252	Reptilia	Crocodylia		Alligatoridae		Alligator	Alligator mississippiensis		American Alligator						research	https://www.inaturalist.org/observations/35870790		8
iNat	iNat	35957443	iNaturalist	Alligator mississippiensis	Alligator mississippiensis	2019-11-22	Nueces	TX	na	MI	27.8271	-97.0792		mako252	Reptilia	Crocodylia		Alligatoridae		Alligator	Alligator mississippiensis		American Alligator						research	https://www.inaturalist.org/observations/35957443		2
iNat	iNat	35957449	iNaturalist	Alligator mississippiensis	Alligator mississippiensis	2019-11-22	Nueces	TX	na	MI	27.8274	-97.0799		mako252	Reptilia	Crocodylia		Alligatoridae		Alligator	Alligator mississippiensis		American Alligator						research	https://www.inaturalist.org/observations/35957449		4
iNat	iNat	37583491	iNaturalist	Alligator mississippiensis	Alligator mississippiensis	2019-11-22	Nueces	TX	na	MI	27.8272	-97.0796		kinsel	Reptilia	Crocodylia		Alligatoridae		Alligator	Alligator mississippiensis		American Alligator						research	https://www.inaturalist.org/observations/37583491		0
iNat	iNat	36003121	iNaturalist	Alligator mississippiensis	Alligator mississippiensis	2019-11-23	Nueces	TX	na	MI	27.8298	-97.0779		sheridanc	Reptilia	Crocodylia		Alligatoridae		Alligator	Alligator mississippiensis		American Alligator						research	https://www.inaturalist.org/observations/36003121		170
iNat	iNat	36069928	iNaturalist	Alligator mississippiensis	Alligator mississippiensis	2019-11-25	Nueces	TX	na	MI	27.8269	-97.0794		mako252	Reptilia	Crocodylia		Alligatoridae		Alligator	Alligator mississippiensis		American Alligator						research	https://www.inaturalist.org/observations/36069928		4
iNat	iNat	36069938	iNaturalist	Alligator mississippiensis	Alligator mississippiensis	2019-11-25	Nueces	TX	na	MI	27.8274	-97.08		mako252	Reptilia	Crocodylia		Alligatoridae		Alligator	Alligator mississippiensis		American Alligator						research	https://www.inaturalist.org/observations/36069938		8
iNat	iNat	36194755	iNaturalist	Alligator mississippiensis	Alligator mississippiensis	2019-11-29	Nueces	TX	na	MI	27.8272	-97.0796		mako252	Reptilia	Crocodylia		Alligatoridae		Alligator	Alligator mississippiensis		American Alligator						research	https://www.inaturalist.org/observations/36194755		15
iNat	iNat	51956270	iNaturalist	Alligator mississippiensis	Alligator mississippiensis	2019-12-02	Nueces	TX	na	MI	27.8282	-97.0781		lpmcguire	Reptilia	Crocodylia		Alligatoridae		Alligator	Alligator mississippiensis		American Alligator						research	https://www.inaturalist.org/observations/51956270		8
iNat	iNat	36694452	iNaturalist	Alligator mississippiensis	Alligator mississippiensis	2019-12-14	Nueces	TX	na	MI	27.8272	-97.0794		andrewmorgill	Reptilia	Crocodylia		Alligatoridae		Alligator	Alligator mississippiensis		American Alligator						research	https://www.inaturalist.org/observations/36694452		10
iNat	iNat	36685308	iNaturalist	Alligator mississippiensis	Alligator mississippiensis	2019-12-15	Nueces	TX	na	MI	27.8274	-97.0797		mako252	Reptilia	Crocodylia		Alligatoridae		Alligator	Alligator mississippiensis		American Alligator						research	https://www.inaturalist.org/observations/36685308		4
iNat	iNat	36712602	iNaturalist	Alligator mississippiensis	Alligator mississippiensis	2019-12-16	Nueces	TX	na	MI	27.8274	-97.08		mako252	Reptilia	Crocodylia		Alligatoridae		Alligator	Alligator mississippiensis		American Alligator						research	https://www.inaturalist.org/observations/36712602		2
iNat	iNat	36754821	iNaturalist	Alligator mississippiensis	Alligator mississippiensis	2019-12-18	Nueces	TX	na	MI	27.8271	-97.0793		squirrelwatcher019	Reptilia	Crocodylia		Alligatoridae		Alligator	Alligator mississippiensis		American Alligator						research	https://www.inaturalist.org/observations/36754821		8
iNat	iNat	36763015	iNaturalist	Alligator mississippiensis	Alligator mississippiensis	2019-12-18	Nueces	TX	na	MI	27.8272	-97.0795		mikaelb	Reptilia	Crocodylia		Alligatoridae		Alligator	Alligator mississippiensis		American Alligator						research	https://www.inaturalist.org/observations/36763015	Taken at the Leonabelle Turnbull Birding Center in Port Aransas, Texas.	30
iNat	iNat	36921885	iNaturalist	Alligator mississippiensis	Alligator mississippiensis	2019-12-24	Nueces	TX	na	MI	27.8271	-97.0796		mako252	Reptilia	Crocodylia		Alligatoridae		Alligator	Alligator mississippiensis		American Alligator						research	https://www.inaturalist.org/observations/36921885		8
iNat	iNat	36940555	iNaturalist	Alligator mississippiensis	Alligator mississippiensis	2019-12-25	Nueces	TX	na	MI	27.8272	-97.0794		noodlesbun	Reptilia	Crocodylia		Alligatoridae		Alligator	Alligator mississippiensis		American Alligator						research	https://www.inaturalist.org/observations/36940555		8
iNat	iNat	37016121	iNaturalist	Alligator mississippiensis	Alligator mississippiensis	2019-12-27	Nueces	TX	na	MI	27.8274	-97.0796		mako252	Reptilia	Crocodylia		Alligatoridae		Alligator	Alligator mississippiensis		American Alligator						research	https://www.inaturalist.org/observations/37016121		2
iNat	iNat	37073119	iNaturalist	Alligator mississippiensis	Alligator mississippiensis	2019-12-29	Nueces	TX	na	MI	27.8272	-97.08		mako252	Reptilia	Crocodylia		Alligatoridae		Alligator	Alligator mississippiensis		American Alligator						research	https://www.inaturalist.org/observations/37073119		4
iNat	iNat	37073135	iNaturalist	Alligator mississippiensis	Alligator mississippiensis	2019-12-29	Nueces	TX	na	MI	27.8271	-97.0796		mako252	Reptilia	Crocodylia		Alligatoridae		Alligator	Alligator mississippiensis		American Alligator						research	https://www.inaturalist.org/observations/37073135		4
iNat	iNat	37078375	iNaturalist	Alligator mississippiensis	Alligator mississippiensis	2019-12-29	Nueces	TX	na	MI	27.8272	-97.0794		puffin21	Reptilia	Crocodylia		Alligatoridae		Alligator	Alligator mississippiensis		American Alligator						research	https://www.inaturalist.org/observations/37078375		0
iNat	iNat	37108834	iNaturalist	Alligator mississippiensis	Alligator mississippiensis	2019-12-30	Nueces	TX	na	MI	27.8272	-97.0794		natep26	Reptilia	Crocodylia		Alligatoridae		Alligator	Alligator mississippiensis		American Alligator						research	https://www.inaturalist.org/observations/37108834		10
iNat	iNat	37300234	iNaturalist	Alligator mississippiensis	Alligator mississippiensis	2020-01-04	Nueces	TX	na	MI	27.8268	-97.0797		philipwoodscc	Reptilia	Crocodylia		Alligatoridae		Alligator	Alligator mississippiensis		American Alligator						research	https://www.inaturalist.org/observations/37300234	In back behind the wlkway to get sun and out of the wind	4
iNat	iNat	41688120	iNaturalist	Alligator mississippiensis	Alligator mississippiensis	2020-01-04	Nueces	TX	na	MI	27.8269	-97.0778		krohling	Reptilia	Crocodylia		Alligatoridae		Alligator	Alligator mississippiensis		American Alligator						research	https://www.inaturalist.org/observations/41688120		200
iNat	iNat	37416062	iNaturalist	Alligator mississippiensis	Alligator mississippiensis	2020-01-08	Nueces	TX	na	MI	27.8273	-97.0793		dennisd	Reptilia	Crocodylia		Alligatoridae		Alligator	Alligator mississippiensis		American Alligator						research	https://www.inaturalist.org/observations/37416062		44
iNat	iNat	37469047	iNaturalist	Alligator mississippiensis	Alligator mississippiensis	2020-01-10	Nueces	TX	na	MI	27.8274	-97.08		puffin21	Reptilia	Crocodylia		Alligatoridae		Alligator	Alligator mississippiensis		American Alligator						research	https://www.inaturalist.org/observations/37469047		8
iNat	iNat	37496961	iNaturalist	Alligator mississippiensis	Alligator mississippiensis	2020-01-11	Nueces	TX	na	MI	27.8272	-97.0799		mako252	Reptilia	Crocodylia		Alligatoridae		Alligator	Alligator mississippiensis		American Alligator						research	https://www.inaturalist.org/observations/37496961		2
iNat	iNat	37541410	iNaturalist	Alligator mississippiensis	Alligator mississippiensis	2020-01-12	Nueces	TX	na	MI	27.827	-97.0795		mako252	Reptilia	Crocodylia		Alligatoridae		Alligator	Alligator mississippiensis		American Alligator						research	https://www.inaturalist.org/observations/37541410		8
iNat	iNat	37541413	iNaturalist	Alligator mississippiensis	Alligator mississippiensis	2020-01-12	Nueces	TX	na	MI	27.8273	-97.08		mako252	Reptilia	Crocodylia		Alligatoridae		Alligator	Alligator mississippiensis		American Alligator						research	https://www.inaturalist.org/observations/37541413		15
iNat	iNat	37686420	iNaturalist	Alligator mississippiensis	Alligator mississippiensis	2020-01-17	Nueces	TX	na	MI	27.827	-97.0797		mako252	Reptilia	Crocodylia		Alligatoridae		Alligator	Alligator mississippiensis		American Alligator						research	https://www.inaturalist.org/observations/37686420		2
iNat	iNat	37697700	iNaturalist	Alligator mississippiensis	Alligator mississippiensis	2020-01-17	Nueces	TX	na	MI	27.8271	-97.0792		txherpbird	Reptilia	Crocodylia		Alligatoridae		Alligator	Alligator mississippiensis		American Alligator						research	https://www.inaturalist.org/observations/37697700		15
iNat	iNat	37765342	iNaturalist	Alligator mississippiensis	Alligator mississippiensis	2020-01-19	Nueces	TX	na	MI	27.8272	-97.0799		mako252	Reptilia	Crocodylia		Alligatoridae		Alligator	Alligator mississippiensis		American Alligator						research	https://www.inaturalist.org/observations/37765342		15
iNat	iNat	37835406	iNaturalist	Alligator mississippiensis	Alligator mississippiensis	2020-01-20	Nueces	TX	na	MI	27.827	-97.0799		philipwoodscc	Reptilia	Crocodylia		Alligatoridae		Alligator	Alligator mississippiensis		American Alligator						research	https://www.inaturalist.org/observations/37835406	sunning by the observation tower	8
iNat	iNat	37827116	iNaturalist	Alligator mississippiensis	Alligator mississippiensis	2020-01-21	Nueces	TX	na	MI	27.8272	-97.0798		mako252	Reptilia	Crocodylia		Alligatoridae		Alligator	Alligator mississippiensis		American Alligator						research	https://www.inaturalist.org/observations/37827116		15
iNat	iNat	37890945	iNaturalist	Alligator mississippiensis	Alligator mississippiensis	2020-01-23	Nueces	TX	na	MI	27.8272	-97.0796		bacole21	Reptilia	Crocodylia		Alligatoridae		Alligator	Alligator mississippiensis		American Alligator						research	https://www.inaturalist.org/observations/37890945		13
iNat	iNat	38076023	iNaturalist	Alligator mississippiensis	Alligator mississippiensis	2020-01-28	Nueces	TX	na	MI	27.8269	-97.0796		txherpbird	Reptilia	Crocodylia		Alligatoridae		Alligator	Alligator mississippiensis		American Alligator						research	https://www.inaturalist.org/observations/38076023	beer drinking gator ?	8
iNat	iNat	38076024	iNaturalist	Alligator mississippiensis	Alligator mississippiensis	2020-01-28	Nueces	TX	na	MI	27.8269	-97.0798		txherpbird	Reptilia	Crocodylia		Alligatoridae		Alligator	Alligator mississippiensis		American Alligator						research	https://www.inaturalist.org/observations/38076024		2
iNat	iNat	38233567	iNaturalist	Alligator mississippiensis	Alligator mississippiensis	2020-02-02	Nueces	TX	na	MI	27.8271	-97.0797		ann345	Reptilia	Crocodylia		Alligatoridae		Alligator	Alligator mississippiensis		American Alligator						research	https://www.inaturalist.org/observations/38233567		6
iNat	iNat	40064326	iNaturalist	Alligator mississippiensis	Alligator mississippiensis	2020-02-04	Nueces	TX	na	MI	27.8276	-97.0804		intyrely_eco	Reptilia	Crocodylia		Alligatoridae		Alligator	Alligator mississippiensis		American Alligator						research	https://www.inaturalist.org/observations/40064326		31
iNat	iNat	38996800	iNaturalist	Alligator mississippiensis	Alligator mississippiensis	2020-02-05	Nueces	TX	na	MI	27.8272	-97.0797		dianaterryhibbitts	Reptilia	Crocodylia		Alligatoridae		Alligator	Alligator mississippiensis		American Alligator						research	https://www.inaturalist.org/observations/38996800		51
iNat	iNat	38739859	iNaturalist	Alligator mississippiensis	Alligator mississippiensis	2020-02-16	Nueces	TX	na	MI	27.8273	-97.0798		philipwoodscc	Reptilia	Crocodylia		Alligatoridae		Alligator	Alligator mississippiensis		American Alligator						research	https://www.inaturalist.org/observations/38739859	Both laying in the sun	2
iNat	iNat	38817625	iNaturalist	Alligator mississippiensis	Alligator mississippiensis	2020-02-17	Nueces	TX	na	MI	27.828	-97.0806		salamander9505	Reptilia	Crocodylia		Alligatoridae		Alligator	Alligator mississippiensis		American Alligator						research	https://www.inaturalist.org/observations/38817625		33
iNat	iNat	38839055	iNaturalist	Alligator mississippiensis	Alligator mississippiensis	2020-02-17	Nueces	TX	na	MI	27.8274	-97.0792		txherpbird	Reptilia	Crocodylia		Alligatoridae		Alligator	Alligator mississippiensis		American Alligator						research	https://www.inaturalist.org/observations/38839055		2
iNat	iNat	38872142	iNaturalist	Alligator mississippiensis	Alligator mississippiensis	2020-02-17	Nueces	TX	na	MI	27.8272	-97.0792		quetzal65	Reptilia	Crocodylia		Alligatoridae		Alligator	Alligator mississippiensis		American Alligator						research	https://www.inaturalist.org/observations/38872142	Port Aransas Birding Center.	128
iNat	iNat	38814693	iNaturalist	Alligator mississippiensis	Alligator mississippiensis	2020-02-18	Nueces	TX	na	MI	27.8273	-97.08		mako252	Reptilia	Crocodylia		Alligatoridae		Alligator	Alligator mississippiensis		American Alligator						research	https://www.inaturalist.org/observations/38814693		4
iNat	iNat	38814695	iNaturalist	Alligator mississippiensis	Alligator mississippiensis	2020-02-18	Nueces	TX	na	MI	27.8274	-97.0802		mako252	Reptilia	Crocodylia		Alligatoridae		Alligator	Alligator mississippiensis		American Alligator						research	https://www.inaturalist.org/observations/38814695		4
iNat	iNat	39286902	iNaturalist	Alligator mississippiensis	Alligator mississippiensis	2020-02-27	Nueces	TX	na	MI	27.8272	-97.0795		squirrelwatcher019	Reptilia	Crocodylia		Alligatoridae		Alligator	Alligator mississippiensis		American Alligator						research	https://www.inaturalist.org/observations/39286902		4
iNat	iNat	39286947	iNaturalist	Alligator mississippiensis	Alligator mississippiensis	2020-02-27	Nueces	TX	na	MI	27.8272	-97.0797		squirrelwatcher019	Reptilia	Crocodylia		Alligatoridae		Alligator	Alligator mississippiensis		American Alligator						research	https://www.inaturalist.org/observations/39286947		6
iNat	iNat	39957408	iNaturalist	Alligator mississippiensis	Alligator mississippiensis	2020-03-01	Nueces	TX	na	MI	27.8279	-97.0803		cedarleaf	Reptilia	Crocodylia		Alligatoridae		Alligator	Alligator mississippiensis		American Alligator						research	https://www.inaturalist.org/observations/39957408		31
iNat	iNat	40082117	iNaturalist	Alligator mississippiensis	Alligator mississippiensis	2020-03-01	Nueces	TX	na	MI	27.8273	-97.0798		intyrely_eco	Reptilia	Crocodylia		Alligatoridae		Alligator	Alligator mississippiensis		American Alligator						research	https://www.inaturalist.org/observations/40082117		26
iNat	iNat	42590592	iNaturalist	Alligator mississippiensis	Alligator mississippiensis	2020-03-01	Nueces	TX	na	MI	27.8279	-97.0795		tompat	Reptilia	Crocodylia		Alligatoridae		Alligator	Alligator mississippiensis		American Alligator						research	https://www.inaturalist.org/observations/42590592	Sun bathing	17
iNat	iNat	39472366	iNaturalist	Alligator mississippiensis	Alligator mississippiensis	2020-03-02	Nueces	TX	na	MI	27.8274	-97.0799		mako252	Reptilia	Crocodylia		Alligatoridae		Alligator	Alligator mississippiensis		American Alligator						research	https://www.inaturalist.org/observations/39472366		4
iNat	iNat	39472371	iNaturalist	Alligator mississippiensis	Alligator mississippiensis	2020-03-02	Nueces	TX	na	MI	27.8274	-97.0801		mako252	Reptilia	Crocodylia		Alligatoridae		Alligator	Alligator mississippiensis		American Alligator						research	https://www.inaturalist.org/observations/39472371		4
iNat	iNat	39656294	iNaturalist	Alligator mississippiensis	Alligator mississippiensis	2020-03-07	Nueces	TX	na	MI	27.8272	-97.0796		averymckitrick	Reptilia	Crocodylia		Alligatoridae		Alligator	Alligator mississippiensis		American Alligator						research	https://www.inaturalist.org/observations/39656294		22
iNat	iNat	39657252	iNaturalist	Alligator mississippiensis	Alligator mississippiensis	2020-03-07	Nueces	TX	na	MI	27.8272	-97.0797		lindaleininger	Reptilia	Crocodylia		Alligatoridae		Alligator	Alligator mississippiensis		American Alligator						research	https://www.inaturalist.org/observations/39657252		5
iNat	iNat	39702454	iNaturalist	Alligator mississippiensis	Alligator mississippiensis	2020-03-08	Nueces	TX	na	MI	27.8272	-97.0797		mschumm13	Reptilia	Crocodylia		Alligatoridae		Alligator	Alligator mississippiensis		American Alligator						research	https://www.inaturalist.org/observations/39702454		5
iNat	iNat	40661211	iNaturalist	Alligator mississippiensis	Alligator mississippiensis	2020-03-10	Nueces	TX	na	MI	27.8269	-97.0778		paigemarley	Reptilia	Crocodylia		Alligatoridae		Alligator	Alligator mississippiensis		American Alligator						research	https://www.inaturalist.org/observations/40661211		200
iNat	iNat	39872365	iNaturalist	Alligator mississippiensis	Alligator mississippiensis	2020-03-11	Nueces	TX	na	MI	27.8274	-97.0803		wnickid	Reptilia	Crocodylia		Alligatoridae		Alligator	Alligator mississippiensis		American Alligator						research	https://www.inaturalist.org/observations/39872365	Leonabelle Turbell Birding Center	1422
iNat	iNat	40157179	iNaturalist	Alligator mississippiensis	Alligator mississippiensis	2020-03-12	Nueces	TX	na	MI	27.8274	-97.0797		intyrely_eco	Reptilia	Crocodylia		Alligatoridae		Alligator	Alligator mississippiensis		American Alligator						research	https://www.inaturalist.org/observations/40157179		14
iNat	iNat	39938900	iNaturalist	Alligator mississippiensis	Alligator mississippiensis	2020-03-13	Nueces	TX	na	MI	27.8272	-97.0797		chwillbill68	Reptilia	Crocodylia		Alligatoridae		Alligator	Alligator mississippiensis		American Alligator						research	https://www.inaturalist.org/observations/39938900		5
iNat	iNat	51543358	iNaturalist	Alligator mississippiensis	Alligator mississippiensis	2020-03-19	Nueces	TX	na	MI	27.8272	-97.0797		seastar451	Reptilia	Crocodylia		Alligatoridae		Alligator	Alligator mississippiensis		American Alligator						research	https://www.inaturalist.org/observations/51543358		4
iNat	iNat	40298216	iNaturalist	Alligator mississippiensis	Alligator mississippiensis	2020-03-20	Nueces	TX	na	MI	27.8273	-97.08		mako252	Reptilia	Crocodylia		Alligatoridae		Alligator	Alligator mississippiensis		American Alligator						research	https://www.inaturalist.org/observations/40298216		2
iNat	iNat	40572132	iNaturalist	Alligator mississippiensis	Alligator mississippiensis	2020-03-22	Nueces	TX	na	MI	27.8272	-97.0796		connor231	Reptilia	Crocodylia		Alligatoridae		Alligator	Alligator mississippiensis		American Alligator						research	https://www.inaturalist.org/observations/40572132		4
iNat	iNat	41060421	iNaturalist	Alligator mississippiensis	Alligator mississippiensis	2020-03-30	Nueces	TX	na	MI	27.8273	-97.0799		mako252	Reptilia	Crocodylia		Alligatoridae		Alligator	Alligator mississippiensis		American Alligator						research	https://www.inaturalist.org/observations/41060421	eating feral hog	8
iNat	iNat	41195243	iNaturalist	Alligator mississippiensis	Alligator mississippiensis	2020-04-01	Nueces	TX	na	MI	27.8335	-97.0604		hholds	Reptilia	Crocodylia		Alligatoridae		Alligator	Alligator mississippiensis		American Alligator						research	https://www.inaturalist.org/observations/41195243		7115
iNat	iNat	41583315	iNaturalist	Alligator mississippiensis	Alligator mississippiensis	2020-04-06	Nueces	TX	na	MI	27.8275	-97.0793		philipwoodscc	Reptilia	Crocodylia		Alligatoridae		Alligator	Alligator mississippiensis		American Alligator						research	https://www.inaturalist.org/observations/41583315	sunning in the mud	2
iNat	iNat	42362542	iNaturalist	Alligator mississippiensis	Alligator mississippiensis	2020-04-16	Nueces	TX	na	MI	27.8274	-97.0803		mako252	Reptilia	Crocodylia		Alligatoridae		Alligator	Alligator mississippiensis		American Alligator						research	https://www.inaturalist.org/observations/42362542		2
iNat	iNat	42409694	iNaturalist	Alligator mississippiensis	Alligator mississippiensis	2020-04-17	Nueces	TX	na	MI	27.8272	-97.0797		ryleegonzzo	Reptilia	Crocodylia		Alligatoridae		Alligator	Alligator mississippiensis		American Alligator						research	https://www.inaturalist.org/observations/42409694		4
iNat	iNat	43496096	iNaturalist	Alligator mississippiensis	Alligator mississippiensis	2020-04-25	Nueces	TX	na	MI	27.82	-97.0753		sohlfamily	Reptilia	Crocodylia		Alligatoridae		Alligator	Alligator mississippiensis		American Alligator						research	https://www.inaturalist.org/observations/43496096		47
iNat	iNat	44178598	iNaturalist	Alligator mississippiensis	Alligator mississippiensis	2020-04-25	Nueces	TX	na	MI	27.8273	-97.0795		jeffmci9	Reptilia	Crocodylia		Alligatoridae		Alligator	Alligator mississippiensis		American Alligator						research	https://www.inaturalist.org/observations/44178598		2
iNat	iNat	43700422	iNaturalist	Alligator mississippiensis	Alligator mississippiensis	2020-04-26	Nueces	TX	na	MI	27.8272	-97.08		mako252	Reptilia	Crocodylia		Alligatoridae		Alligator	Alligator mississippiensis		American Alligator						research	https://www.inaturalist.org/observations/43700422		2
iNat	iNat	43787844	iNaturalist	Alligator mississippiensis	Alligator mississippiensis	2020-04-26	Nueces	TX	na	MI	27.8269	-97.0778		annzad	Reptilia	Crocodylia		Alligatoridae		Alligator	Alligator mississippiensis		American Alligator						research	https://www.inaturalist.org/observations/43787844		61
iNat	iNat	43787870	iNaturalist	Alligator mississippiensis	Alligator mississippiensis	2020-04-26	Nueces	TX	na	MI	27.8269	-97.0778		annzad	Reptilia	Crocodylia		Alligatoridae		Alligator	Alligator mississippiensis		American Alligator						research	https://www.inaturalist.org/observations/43787870		8
iNat	iNat	44428762	iNaturalist	Alligator mississippiensis	Alligator mississippiensis	2020-04-30	Nueces	TX	na	MI	27.8271	-97.0797		philipwoodscc	Reptilia	Crocodylia		Alligatoridae		Alligator	Alligator mississippiensis		American Alligator						research	https://www.inaturalist.org/observations/44428762	sunning in the mud flats	15
iNat	iNat	45505961	iNaturalist	Alligator mississippiensis	Alligator mississippiensis	2020-05-10	Nueces	TX	na	MI	27.8273	-97.0798		mako252	Reptilia	Crocodylia		Alligatoridae		Alligator	Alligator mississippiensis		American Alligator						research	https://www.inaturalist.org/observations/45505961		2
iNat	iNat	46266725	iNaturalist	Alligator mississippiensis	Alligator mississippiensis	2020-05-16	Nueces	TX	na	MI	27.827	-97.08		philipwoodscc	Reptilia	Crocodylia		Alligatoridae		Alligator	Alligator mississippiensis		American Alligator						research	https://www.inaturalist.org/observations/46266725	appeared to be mating in the lagoon	4
iNat	iNat	46689447	iNaturalist	Alligator mississippiensis	Alligator mississippiensis	2020-05-19	Nueces	TX	na	MI	27.8269	-97.0778		spyle64	Reptilia	Crocodylia		Alligatoridae		Alligator	Alligator mississippiensis		American Alligator						research	https://www.inaturalist.org/observations/46689447		263
iNat	iNat	47466087	iNaturalist	Alligator mississippiensis	Alligator mississippiensis	2020-05-26	Nueces	TX	na	MI	27.8269	-97.0799		philipwoodscc	Reptilia	Crocodylia		Alligatoridae		Alligator	Alligator mississippiensis		American Alligator						research	https://www.inaturalist.org/observations/47466087	submerged under the edge of the lookout tower. came up for a breath once	4
iNat	iNat	49953975	iNaturalist	Alligator mississippiensis	Alligator mississippiensis	2020-05-29	Nueces	TX	na	MI	27.8272	-97.0797		intyrely_eco	Reptilia	Crocodylia		Alligatoridae		Alligator	Alligator mississippiensis		American Alligator						research	https://www.inaturalist.org/observations/49953975		2
iNat	iNat	48656429	iNaturalist	Alligator mississippiensis	Alligator mississippiensis	2020-06-04	Nueces	TX	na	MI	27.8271	-97.0795		andrew42	Reptilia	Crocodylia		Alligatoridae		Alligator	Alligator mississippiensis		American Alligator						research	https://www.inaturalist.org/observations/48656429		10
iNat	iNat	49888202	iNaturalist	Alligator mississippiensis	Alligator mississippiensis	2020-06-16	Nueces	TX	na	MI	27.8271	-97.0796		mako252	Reptilia	Crocodylia		Alligatoridae		Alligator	Alligator mississippiensis		American Alligator						research	https://www.inaturalist.org/observations/49888202		2
iNat	iNat	50332479	iNaturalist	Alligator mississippiensis	Alligator mississippiensis	2020-06-20	Nueces	TX	na	MI	27.8271	-97.0796		mako252	Reptilia	Crocodylia		Alligatoridae		Alligator	Alligator mississippiensis		American Alligator						research	https://www.inaturalist.org/observations/50332479		4
iNat	iNat	50630803	iNaturalist	Alligator mississippiensis	Alligator mississippiensis	2020-06-22	Nueces	TX	na	MI	27.8271	-97.0796		andrewmorgill	Reptilia	Crocodylia		Alligatoridae		Alligator	Alligator mississippiensis		American Alligator						research	https://www.inaturalist.org/observations/50630803		8
iNat	iNat	50852518	iNaturalist	Alligator mississippiensis	Alligator mississippiensis	2020-06-23	Nueces	TX	na	MI	27.8438	-97.1267		dannysanders	Reptilia	Crocodylia		Alligatoridae		Alligator	Alligator mississippiensis		American Alligator						research	https://www.inaturalist.org/observations/50852518		21	obscured
iNat	iNat	51656171	iNaturalist	Alligator mississippiensis	Alligator mississippiensis	2020-07-01	Nueces	TX	na	MI	27.8271	-97.0796		mako252	Reptilia	Crocodylia		Alligatoridae		Alligator	Alligator mississippiensis		American Alligator						research	https://www.inaturalist.org/observations/51656171		4
iNat	iNat	51871173	iNaturalist	Alligator mississippiensis	Alligator mississippiensis	2020-07-03	Nueces	TX	na	MI	27.8271	-97.0796		collinhardin	Reptilia	Crocodylia		Alligatoridae		Alligator	Alligator mississippiensis		American Alligator						research	https://www.inaturalist.org/observations/51871173		0
iNat	iNat	52296745	iNaturalist	Alligator mississippiensis	Alligator mississippiensis	2020-07-06	Nueces	TX	na	MI	27.8271	-97.0796		philipwoodscc	Reptilia	Crocodylia		Alligatoridae		Alligator	Alligator mississippiensis		American Alligator						research	https://www.inaturalist.org/observations/52296745	under the observation tower	2
iNat	iNat	52993739	iNaturalist	Alligator mississippiensis	Alligator mississippiensis	2020-07-10	Nueces	TX	na	MI	27.8269	-97.0778		spyle64	Reptilia	Crocodylia		Alligatoridae		Alligator	Alligator mississippiensis		American Alligator						research	https://www.inaturalist.org/observations/52993739		263
iNat	iNat	53889381	iNaturalist	Alligator mississippiensis	Alligator mississippiensis	2020-07-21	Nueces	TX	na	MI	27.8271	-97.0796		mako252	Reptilia	Crocodylia		Alligatoridae		Alligator	Alligator mississippiensis		American Alligator						research	https://www.inaturalist.org/observations/53889381		4
iNat	iNat	54122383	iNaturalist	Alligator mississippiensis	Alligator mississippiensis	2020-07-23	Nueces	TX	na	MI	27.8271	-97.0796		kaphn8d	Reptilia	Crocodylia		Alligatoridae		Alligator	Alligator mississippiensis		American Alligator						research	https://www.inaturalist.org/observations/54122383		6
iNat	iNat	54329935	iNaturalist	Alligator mississippiensis	Alligator mississippiensis	2020-07-24	Nueces	TX	na	MI	27.8273	-97.0802		codycs	Reptilia	Crocodylia		Alligatoridae		Alligator	Alligator mississippiensis		American Alligator						research	https://www.inaturalist.org/observations/54329935		4
iNat	iNat	54700943	iNaturalist	Alligator mississippiensis	Alligator mississippiensis	2020-07-28	Nueces	TX	na	MI	27.8271	-97.0796		philipwoodscc	Reptilia	Crocodylia		Alligatoridae		Alligator	Alligator mississippiensis		American Alligator						research	https://www.inaturalist.org/observations/54700943	Under the observation tower	8
iNat	iNat	56169303	iNaturalist	Alligator mississippiensis	Alligator mississippiensis	2020-08-11	Nueces	TX	na	MI	27.8271	-97.0797		mako252	Reptilia	Crocodylia		Alligatoridae		Alligator	Alligator mississippiensis		American Alligator						research	https://www.inaturalist.org/observations/56169303		4
iNat	iNat	56712744	iNaturalist	Alligator mississippiensis	Alligator mississippiensis	2020-08-15	Nueces	TX	na	MI	27.8271	-97.0796		jeffmci9	Reptilia	Crocodylia		Alligatoridae		Alligator	Alligator mississippiensis		American Alligator						research	https://www.inaturalist.org/observations/56712744		2
iNat	iNat	56886518	iNaturalist	Alligator mississippiensis	Alligator mississippiensis	2020-08-18	Nueces	TX	na	MI	27.827	-97.0798		dbsweidrl	Reptilia	Crocodylia		Alligatoridae		Alligator	Alligator mississippiensis		American Alligator						research	https://www.inaturalist.org/observations/56886518		32
iNat	iNat	56901906	iNaturalist	Alligator mississippiensis	Alligator mississippiensis	2020-08-18	Nueces	TX	na	MI	27.8271	-97.0796		mako252	Reptilia	Crocodylia		Alligatoridae		Alligator	Alligator mississippiensis		American Alligator						research	https://www.inaturalist.org/observations/56901906		2
iNat	iNat	57062321	iNaturalist	Alligator mississippiensis	Alligator mississippiensis	2020-08-20	Nueces	TX	na	MI	27.8271	-97.0796		intyrely_eco	Reptilia	Crocodylia		Alligatoridae		Alligator	Alligator mississippiensis		American Alligator						research	https://www.inaturalist.org/observations/57062321		2
iNat	iNat	57413149	iNaturalist	Alligator mississippiensis	Alligator mississippiensis	2020-08-23	Nueces	TX	na	MI	27.8271	-97.0796		andrewmorgill	Reptilia	Crocodylia		Alligatoridae		Alligator	Alligator mississippiensis		American Alligator						research	https://www.inaturalist.org/observations/57413149		2
iNat	iNat	57567164	iNaturalist	Alligator mississippiensis	Alligator mississippiensis	2020-08-24	Nueces	TX	na	MI	27.8271	-97.0796		philipwoodscc	Reptilia	Crocodylia		Alligatoridae		Alligator	Alligator mississippiensis		American Alligator						research	https://www.inaturalist.org/observations/57567164	under the pavilion	2
iNat	iNat	57575512	iNaturalist	Alligator mississippiensis	Alligator mississippiensis	2020-08-25	Nueces	TX	na	MI	27.8271	-97.0796		mako252	Reptilia	Crocodylia		Alligatoridae		Alligator	Alligator mississippiensis		American Alligator						research	https://www.inaturalist.org/observations/57575512		4
iNat	iNat	58302452	iNaturalist	Alligator mississippiensis	Alligator mississippiensis	2020-09-01	Nueces	TX	na	MI	27.8271	-97.0796		mako252	Reptilia	Crocodylia		Alligatoridae		Alligator	Alligator mississippiensis		American Alligator						research	https://www.inaturalist.org/observations/58302452		4
iNat	iNat	58345923	iNaturalist	Alligator mississippiensis	Alligator mississippiensis	2020-09-02	Nueces	TX	na	MI	27.8271	-97.0796		intyrely_eco	Reptilia	Crocodylia		Alligatoridae		Alligator	Alligator mississippiensis		American Alligator						research	https://www.inaturalist.org/observations/58345923		2
iNat	iNat	58791682	iNaturalist	Alligator mississippiensis	Alligator mississippiensis	2020-09-05	Nueces	TX	na	MI	27.8271	-97.0796		intyrely_eco	Reptilia	Crocodylia		Alligatoridae		Alligator	Alligator mississippiensis		American Alligator						research	https://www.inaturalist.org/observations/58791682		4
iNat	iNat	59472444	iNaturalist	Alligator mississippiensis	Alligator mississippiensis	2020-09-06	Nueces	TX	na	MI	27.8271	-97.0796		jacobk	Reptilia	Crocodylia		Alligatoridae		Alligator	Alligator mississippiensis		American Alligator						research	https://www.inaturalist.org/observations/59472444		5
iNat	iNat	59233490	iNaturalist	Alligator mississippiensis	Alligator mississippiensis	2020-09-11	Nueces	TX	na	MI	27.8271	-97.0796		mako252	Reptilia	Crocodylia		Alligatoridae		Alligator	Alligator mississippiensis		American Alligator						research	https://www.inaturalist.org/observations/59233490		2
iNat	iNat	61996991	iNaturalist	Alligator mississippiensis	Alligator mississippiensis	2020-10-05	Nueces	TX	na	MI	27.8276	-97.0796		philipwoodscc	Reptilia	Crocodylia		Alligatoridae		Alligator	Alligator mississippiensis		American Alligator						research	https://www.inaturalist.org/observations/61996991	Sunning in the lagoon	8
iNat	iNat	61897295	iNaturalist	Alligator mississippiensis	Alligator mississippiensis	2020-10-06	Nueces	TX	na	MI	27.8272	-97.078		chicagosteve	Reptilia	Crocodylia		Alligatoridae		Alligator	Alligator mississippiensis		American Alligator						research	https://www.inaturalist.org/observations/61897295	Sleeping with half a fetal hog in its mouth.	8
iNat	iNat	45236887	iNaturalist	Alligator mississippiensis	Alligator mississippiensis	2020-05-07	San Patricio	TX	na	MI	27.8877	-97.086		james52	Reptilia	Crocodylia		Alligatoridae		Alligator	Alligator mississippiensis		American Alligator						research	https://www.inaturalist.org/observations/45236887		8	obscured
Mus	PBDB	na	Paleobiology Database	Alligator mississippiensis	Alligator mississippiensis (Daudin 1801)	na	San Patricio	TX	The locality is described as being about 1 mile north of the bridge on which the St. Louis & Brownsville Railroad crosses the Aransas. It is also about 20 miles southwest of Refugio. Nearer is a town named Sinton, and for convenience the collection will be spoken of as from Sinton.	ML	28.1269	97.4275		Hay	Reptilia	Crocodylia		Alligatoridae		Alligator	mississippiensis						//
iNat	iNat	8818045	iNaturalist	Alligator mississippiensis	Alligator mississippiensis	2017-11-04	Willacy	TX	na	SPI	26.4164	-97.2356		sunnyspi	Reptilia	Crocodylia		Alligatoridae		Alligator	Alligator mississippiensis		American Alligator						research	https://www.inaturalist.org/observations/8818045		18659
Mus	CAS	74004	California Academy of Sciences	Ambystoma mavortium	Ambystoma tigrinum mavortium	1912-07-08	Cameron	TX	Harlingen	ML	26.1903	97.6958		J.K. Strecker	Amphibia	Caudata		Ambystomatidae		Ambystoma	tigrinum	mavortium		1912	7	8	7/8/1912	1912-07-08
Mus	CAS	74005	California Academy of Sciences	Ambystoma mavortium	Ambystoma tigrinum mavortium	1912-07-08	Cameron	TX	Harlingen	ML	26.1903	97.6958		J.K. Strecker	Amphibia	Caudata		Ambystomatidae		Ambystoma	tigrinum	mavortium		1912	7	8	7/8/1912	1912-07-08
Mus	CAS	74006	California Academy of Sciences	Ambystoma mavortium	Ambystoma tigrinum mavortium	1912-07-08	Cameron	TX	Harlingen	ML	26.1903	97.6958		J.K. Strecker	Amphibia	Caudata		Ambystomatidae		Ambystoma	tigrinum	mavortium		1912	7	8	7/8/1912	1912-07-08
Mus	UCM	24372	University of Colorado Museum of Natural History	Ambystoma mavortium	Ambystoma mavortium	1961-03-21	Cameron	TX	Brownsville	ML				B. Wilks	Amphibia	Caudata		Ambystomatidae		Ambystoma	mavortium			1961	3	21	3/21/1961	spring 1961
Mus	UCM	24373	University of Colorado Museum of Natural History	Ambystoma mavortium	Ambystoma mavortium	1961-03-21	Cameron	TX	Brownsville	ML				B. Wilks	Amphibia	Caudata		Ambystomatidae		Ambystoma	mavortium			1961	3	21	3/21/1961	spring 1961
Mus	FMNH	38129	Field Museum of Natural History	Ambystoma mavortium	Ambystoma tigrinum tigrinum	1941-04-21	Kenedy	TX		ML				Emmet Reid Blake, Melvin Alvah Traylor Jr	Amphibia	Caudata		Ambystomatidae		Ambystoma	tigrinum			1941	4	21	4/21/1941
Mus	FMNH	38130	Field Museum of Natural History	Ambystoma mavortium	Ambystoma tigrinum tigrinum	1941-05-07	Kenedy	TX		ML				Emmet Reid Blake, Melvin Alvah Traylor Jr	Amphibia	Caudata		Ambystomatidae		Ambystoma	tigrinum			1941	5	7	5/7/1941
Mus	FMNH	38131	Field Museum of Natural History	Ambystoma mavortium	Ambystoma tigrinum tigrinum	1941-05-07	Kenedy	TX		ML				Emmet Reid Blake, Melvin Alvah Traylor Jr	Amphibia	Caudata		Ambystomatidae		Ambystoma	tigrinum			1941	5	7	5/7/1941
Mus	UTEP	9721	University of Texas at El Paso Biodiversity Collections	Ambystoma mavortium	Ambystoma tigrinum	1965-11-02	Kenedy	TX	18 miles N of Raymondville	ML	26.7421	97.7693		Richard D. Worthington	Amphibia	Caudata		Ambystomatidae		Ambystoma	tigrinum			1965	11	2	11/2/1965	1965-11-02
Mus	UTEP	9723	University of Texas at El Paso Biodiversity Collections	Ambystoma mavortium	Ambystoma tigrinum	1965-11-02	Kenedy	TX	18 miles N of Raymondville	ML	26.7421	97.7693		Richard D. Worthington	Amphibia	Caudata		Ambystomatidae		Ambystoma	tigrinum			1965	11	2	11/2/1965	1965-11-02
Mus	UTEP	9725	University of Texas at El Paso Biodiversity Collections	Ambystoma mavortium	Ambystoma tigrinum	1965-11-02	Kenedy	TX	18 miles N of Raymondville	ML	26.7421	97.7693		Richard D. Worthington	Amphibia	Caudata		Ambystomatidae		Ambystoma	tigrinum			1965	11	2	11/2/1965	1965-11-02
Mus	UTEP	9727	University of Texas at El Paso Biodiversity Collections	Ambystoma mavortium	Ambystoma tigrinum	1965-11-02	Kenedy	TX	18 miles N of Raymondville	ML	26.7421	97.7693		Richard D. Worthington	Amphibia	Caudata		Ambystomatidae		Ambystoma	tigrinum			1965	11	2	11/2/1965	1965-11-02
Mus	UTEP	9728	University of Texas at El Paso Biodiversity Collections	Ambystoma mavortium	Ambystoma tigrinum	1965-11-02	Kenedy	TX	18 miles N of Raymondville	ML	26.7421	97.7693		Richard D. Worthington	Amphibia	Caudata		Ambystomatidae		Ambystoma	tigrinum			1965	11	2	11/2/1965	1965-11-02
Mus	UTEP	9729	University of Texas at El Paso Biodiversity Collections	Ambystoma mavortium	Ambystoma tigrinum	1965-11-02	Kenedy	TX	18 miles N of Raymondville	ML	26.7421	97.7693		Richard D. Worthington	Amphibia	Caudata		Ambystomatidae		Ambystoma	tigrinum			1965	11	2	11/2/1965	1965-11-02
Mus	AMNH	A187480	American Museum of Natural History	Ambystoma mavortium	Ambystoma mavortium	1966-03-28	Kenedy	TX	2.8 mi S Norias, Tex. US Hwy 77	ML	26.7456	97.7706		Hollis McKinney	Amphibia	Caudata		Ambystomatidae		Ambystoma	mavortium						//
Mus	AMNH	A187481	American Museum of Natural History	Ambystoma mavortium	Ambystoma mavortium	1966-03-29	Kenedy	TX	2.8 mi S Norias, Tex. US Hwy 77	ML	26.7456	97.7706		Allan H. Chaney et al.	Amphibia	Caudata		Ambystomatidae		Ambystoma	mavortium						//
Mus	AMNH	A187482	American Museum of Natural History	Ambystoma mavortium	Ambystoma mavortium	1966-03-29	Kenedy	TX	2.8 mi S Norias, Tex. US Hwy 77	ML	26.7456	97.7706		Allan H. Chaney et al.	Amphibia	Caudata		Ambystomatidae		Ambystoma	mavortium						//
Mus	AMNH	A187483	American Museum of Natural History	Ambystoma mavortium	Ambystoma mavortium	1966-03-29	Kenedy	TX	2.8 mi S Norias, Tex. US Hwy 77	ML	26.7456	97.7706		Allan H. Chaney et al.	Amphibia	Caudata		Ambystomatidae		Ambystoma	mavortium						//
Mus	AMNH	A187484	American Museum of Natural History	Ambystoma mavortium	Ambystoma mavortium	1966-03-29	Kenedy	TX	2.8 mi S Norias, Tex. US Hwy 77	ML	26.7456	97.7706		Allan H. Chaney et al.	Amphibia	Caudata		Ambystomatidae		Ambystoma	mavortium						//
Mus	AMNH	A187485	American Museum of Natural History	Ambystoma mavortium	Ambystoma mavortium	1966-03-29	Kenedy	TX	2.8 mi S Norias, Tex. US Hwy 77	ML	26.7456	97.7706		Allan H. Chaney et al.	Amphibia	Caudata		Ambystomatidae		Ambystoma	mavortium						//
Mus	AMNH	A187486	American Museum of Natural History	Ambystoma mavortium	Ambystoma mavortium	1966-03-29	Kenedy	TX	2.8 mi S Norias, Tex. US Hwy 77	ML	26.7456	97.7706		Allan H. Chaney et al.	Amphibia	Caudata		Ambystomatidae		Ambystoma	mavortium						//
Mus	AMNH	A187487	American Museum of Natural History	Ambystoma mavortium	Ambystoma mavortium	1966-03-29	Kenedy	TX	2.8 mi S Norias, Tex. US Hwy 77	ML	26.7456	97.7706		Allan H. Chaney et al.	Amphibia	Caudata		Ambystomatidae		Ambystoma	mavortium						//
Mus	AMNH	A187488	American Museum of Natural History	Ambystoma mavortium	Ambystoma mavortium	1966-03-29	Kenedy	TX	2.8 mi S Norias, Tex. US Hwy 77	ML	26.7456	97.7706		Allan H. Chaney et al.	Amphibia	Caudata		Ambystomatidae		Ambystoma	mavortium						//
Mus	AMNH	A187489	American Museum of Natural History	Ambystoma mavortium	Ambystoma mavortium	1966-03-29	Kenedy	TX	2.8 mi S Norias, Tex. US Hwy 77	ML	26.7456	97.7706		Allan H. Chaney et al.	Amphibia	Caudata		Ambystomatidae		Ambystoma	mavortium						//
Mus	AMNH	A187490	American Museum of Natural History	Ambystoma mavortium	Ambystoma mavortium	1966-03-29	Kenedy	TX	2.8 mi S Norias, Tex. US Hwy 77	ML	26.7456	97.7706		Allan H. Chaney et al.	Amphibia	Caudata		Ambystomatidae		Ambystoma	mavortium						//
Mus	AMNH	A187517	American Museum of Natural History	Ambystoma mavortium	Ambystoma mavortium	1966-03-29	Kenedy	TX	2.5 mi S Norias on US Hwy 77	ML	26.7539	97.7717		Allan H. Chaney et al.	Amphibia	Caudata		Ambystomatidae		Ambystoma	mavortium						//
Mus	AMNH	A187518	American Museum of Natural History	Ambystoma mavortium	Ambystoma mavortium	1966-03-29	Kenedy	TX	2.5 mi S Norias on US Hwy 77	ML	26.7539	97.7717		Allan H. Chaney et al.	Amphibia	Caudata		Ambystomatidae		Ambystoma	mavortium						//
Mus	AMNH	A187519	American Museum of Natural History	Ambystoma mavortium	Ambystoma mavortium	1966-03-29	Kenedy	TX	2.5 mi S Norias on US Hwy 77	ML	26.7539	97.7717		Allan H. Chaney et al.	Amphibia	Caudata		Ambystomatidae		Ambystoma	mavortium						//
Mus	AMNH	A187520	American Museum of Natural History	Ambystoma mavortium	Ambystoma mavortium	1966-03-29	Kenedy	TX	2.5 mi S Norias on US Hwy 77	ML	26.7539	97.7717		Allan H. Chaney et al.	Amphibia	Caudata		Ambystomatidae		Ambystoma	mavortium						//
Mus	AMNH	A187521	American Museum of Natural History	Ambystoma mavortium	Ambystoma mavortium	1966-03-29	Kenedy	TX	2.5 mi S Norias on US Hwy 77	ML	26.7539	97.7717		Allan H. Chaney et al.	Amphibia	Caudata		Ambystomatidae		Ambystoma	mavortium						//
Mus	AMNH	A187522	American Museum of Natural History	Ambystoma mavortium	Ambystoma mavortium	1966-03-29	Kenedy	TX	2.5 mi S Norias on US Hwy 77	ML	26.7539	97.7717		Allan H. Chaney et al.	Amphibia	Caudata		Ambystomatidae		Ambystoma	mavortium						//
Mus	AMNH	A187523	American Museum of Natural History	Ambystoma mavortium	Ambystoma mavortium	1966-03-29	Kenedy	TX	2.5 mi S Norias on US Hwy 77	ML	26.7539	97.7717		Allan H. Chaney et al.	Amphibia	Caudata		Ambystomatidae		Ambystoma	mavortium						//
Mus	AMNH	A187524	American Museum of Natural History	Ambystoma mavortium	Ambystoma mavortium	1966-03-29	Kenedy	TX	2.5 mi S Norias on US Hwy 77	ML	26.7539	97.7717		Allan H. Chaney et al.	Amphibia	Caudata		Ambystomatidae		Ambystoma	mavortium						//
Mus	AMNH	A187525	American Museum of Natural History	Ambystoma mavortium	Ambystoma mavortium	1966-03-29	Kenedy	TX	2.5 mi S Norias on US Hwy 77	ML	26.7539	97.7717		Allan H. Chaney et al.	Amphibia	Caudata		Ambystomatidae		Ambystoma	mavortium						//
Mus	AMNH	A187526	American Museum of Natural History	Ambystoma mavortium	Ambystoma mavortium	1966-03-29	Kenedy	TX	2.5 mi S Norias on US Hwy 77	ML	26.7539	97.7717		Allan H. Chaney et al.	Amphibia	Caudata		Ambystomatidae		Ambystoma	mavortium						//
Mus	AMNH	A187527	American Museum of Natural History	Ambystoma mavortium	Ambystoma mavortium	1966-03-29	Kenedy	TX	2.5 mi S Norias on US Hwy 77	ML	26.7539	97.7717		Allan H. Chaney et al.	Amphibia	Caudata		Ambystomatidae		Ambystoma	mavortium						//
Mus	AMNH	A187528	American Museum of Natural History	Ambystoma mavortium	Ambystoma mavortium	1966-03-29	Kenedy	TX	2.5 mi S Norias on US Hwy 77	ML	26.7539	97.7717		Allan H. Chaney et al.	Amphibia	Caudata		Ambystomatidae		Ambystoma	mavortium						//
Mus	AMNH	A187529	American Museum of Natural History	Ambystoma mavortium	Ambystoma mavortium	1966-03-29	Kenedy	TX	2.5 mi S Norias on US Hwy 77	ML	26.7539	97.7717		Allan H. Chaney et al.	Amphibia	Caudata		Ambystomatidae		Ambystoma	mavortium						//
Mus	AMNH	A187530	American Museum of Natural History	Ambystoma mavortium	Ambystoma mavortium	1966-03-29	Kenedy	TX	2.5 mi S Norias on US Hwy 77	ML	26.7539	97.7717		Allan H. Chaney et al.	Amphibia	Caudata		Ambystomatidae		Ambystoma	mavortium						//
Mus	AMNH	A187531	American Museum of Natural History	Ambystoma mavortium	Ambystoma mavortium	1966-03-29	Kenedy	TX	2.5 mi S Norias on US Hwy 77	ML	26.7539	97.7717		Allan H. Chaney et al.	Amphibia	Caudata		Ambystomatidae		Ambystoma	mavortium						//
Mus	AMNH	A187497	American Museum of Natural History	Ambystoma mavortium	Ambystoma mavortium	1967-03-15	Kenedy	TX	2.5 mi S Norias on US Hwy 77	ML	26.7539	97.7717		Van R. McDaniel	Amphibia	Caudata		Ambystomatidae		Ambystoma	mavortium						//
Mus	AMNH	A187498	American Museum of Natural History	Ambystoma mavortium	Ambystoma mavortium	1967-03-15	Kenedy	TX	2.5 mi S Norias on US Hwy 77	ML	26.7539	97.7717		Van R. McDaniel	Amphibia	Caudata		Ambystomatidae		Ambystoma	mavortium						//
Mus	AMNH	A187499	American Museum of Natural History	Ambystoma mavortium	Ambystoma mavortium	1967-03-15	Kenedy	TX	2.5 mi S Norias on US Hwy 77	ML	26.7539	97.7717		Van R. McDaniel	Amphibia	Caudata		Ambystomatidae		Ambystoma	mavortium						//
Mus	AMNH	A187500	American Museum of Natural History	Ambystoma mavortium	Ambystoma mavortium	1967-03-15	Kenedy	TX	2.5 mi S Norias on US Hwy 77	ML	26.7539	97.7717		Van R. McDaniel	Amphibia	Caudata		Ambystomatidae		Ambystoma	mavortium						//
Mus	AMNH	A187501	American Museum of Natural History	Ambystoma mavortium	Ambystoma mavortium	1967-03-15	Kenedy	TX	2.5 mi S Norias on US Hwy 77	ML	26.7539	97.7717		Van R. McDaniel	Amphibia	Caudata		Ambystomatidae		Ambystoma	mavortium						//
Mus	AMNH	A187502	American Museum of Natural History	Ambystoma mavortium	Ambystoma mavortium	1967-03-15	Kenedy	TX	2.5 mi S Norias on US Hwy 77	ML	26.7539	97.7717		Van R. McDaniel	Amphibia	Caudata		Ambystomatidae		Ambystoma	mavortium						//
Mus	AMNH	A187503	American Museum of Natural History	Ambystoma mavortium	Ambystoma mavortium	1967-03-15	Kenedy	TX	2.5 mi S Norias on US Hwy 77	ML	26.7539	97.7717		Van R. McDaniel	Amphibia	Caudata		Ambystomatidae		Ambystoma	mavortium						//
Mus	AMNH	A187504	American Museum of Natural History	Ambystoma mavortium	Ambystoma mavortium	1967-03-15	Kenedy	TX	2.5 mi S Norias on US Hwy 77	ML	26.7539	97.7717		Van R. McDaniel	Amphibia	Caudata		Ambystomatidae		Ambystoma	mavortium						//
Mus	AMNH	A187505	American Museum of Natural History	Ambystoma mavortium	Ambystoma mavortium	1967-03-15	Kenedy	TX	2.5 mi S Norias on US Hwy 77	ML	26.7539	97.7717		Van R. McDaniel	Amphibia	Caudata		Ambystomatidae		Ambystoma	mavortium						//
Mus	AMNH	A187506	American Museum of Natural History	Ambystoma mavortium	Ambystoma mavortium	1967-03-15	Kenedy	TX	2.5 mi S Norias on US Hwy 77	ML	26.7539	97.7717		Van R. McDaniel	Amphibia	Caudata		Ambystomatidae		Ambystoma	mavortium						//
Mus	AMNH	A187507	American Museum of Natural History	Ambystoma mavortium	Ambystoma mavortium	1967-03-15	Kenedy	TX	2.5 mi S Norias on US Hwy 77	ML	26.7539	97.7717		Van R. McDaniel	Amphibia	Caudata		Ambystomatidae		Ambystoma	mavortium						//
Mus	AMNH	A187508	American Museum of Natural History	Ambystoma mavortium	Ambystoma mavortium	1967-03-15	Kenedy	TX	2.5 mi S Norias on US Hwy 77	ML	26.7539	97.7717		Van R. McDaniel	Amphibia	Caudata		Ambystomatidae		Ambystoma	mavortium						//
Mus	AMNH	A187509	American Museum of Natural History	Ambystoma mavortium	Ambystoma mavortium	1967-03-15	Kenedy	TX	2.5 mi S Norias on US Hwy 77	ML	26.7539	97.7717		Van R. McDaniel	Amphibia	Caudata		Ambystomatidae		Ambystoma	mavortium						//
Mus	AMNH	A187510	American Museum of Natural History	Ambystoma mavortium	Ambystoma mavortium	1967-03-15	Kenedy	TX	2.5 mi S Norias on US Hwy 77	ML	26.7539	97.7717		Van R. McDaniel	Amphibia	Caudata		Ambystomatidae		Ambystoma	mavortium						//
Mus	AMNH	A187511	American Museum of Natural History	Ambystoma mavortium	Ambystoma mavortium	1967-03-15	Kenedy	TX	2.5 mi S Norias on US Hwy 77	ML	26.7539	97.7717		Van R. McDaniel	Amphibia	Caudata		Ambystomatidae		Ambystoma	mavortium						//
Mus	AMNH	A187512	American Museum of Natural History	Ambystoma mavortium	Ambystoma mavortium	1967-03-15	Kenedy	TX	2.5 mi S Norias on US Hwy 77	ML	26.7539	97.7717		Van R. McDaniel	Amphibia	Caudata		Ambystomatidae		Ambystoma	mavortium						//
Mus	AMNH	A187513	American Museum of Natural History	Ambystoma mavortium	Ambystoma mavortium	1967-03-15	Kenedy	TX	2.5 mi S Norias on US Hwy 77	ML	26.7539	97.7717		Van R. McDaniel	Amphibia	Caudata		Ambystomatidae		Ambystoma	mavortium						//
Mus	AMNH	A187514	American Museum of Natural History	Ambystoma mavortium	Ambystoma mavortium	1967-03-15	Kenedy	TX	2.5 mi S Norias on US Hwy 77	ML	26.7539	97.7717		Van R. McDaniel	Amphibia	Caudata		Ambystomatidae		Ambystoma	mavortium						//
Mus	AMNH	A187515	American Museum of Natural History	Ambystoma mavortium	Ambystoma mavortium	1967-03-15	Kenedy	TX	2.5 mi S Norias on US Hwy 77	ML	26.7539	97.7717		Van R. McDaniel	Amphibia	Caudata		Ambystomatidae		Ambystoma	mavortium						//
Mus	AMNH	A187516	American Museum of Natural History	Ambystoma mavortium	Ambystoma mavortium	1967-03-15	Kenedy	TX	2.5 mi S Norias on US Hwy 77	ML	26.7539	97.7717		Van R. McDaniel	Amphibia	Caudata		Ambystomatidae		Ambystoma	mavortium						//
Mus	AMNH	A187491	American Museum of Natural History	Ambystoma mavortium	Ambystoma mavortium	1967-03-27	Kenedy	TX	2.5 mi S Norias, US Hwy 77	ML	26.75	97.7706		Van R. McDaniel	Amphibia	Caudata		Ambystomatidae		Ambystoma	mavortium						//
Mus	AMNH	A187492	American Museum of Natural History	Ambystoma mavortium	Ambystoma mavortium	1967-03-27	Kenedy	TX	2.5 mi S Norias, US Hwy 77	ML	26.75	97.7706		Van R. McDaniel	Amphibia	Caudata		Ambystomatidae		Ambystoma	mavortium						//
Mus	AMNH	A187493	American Museum of Natural History	Ambystoma mavortium	Ambystoma mavortium	1967-03-27	Kenedy	TX	2.5 mi S Norias, US Hwy 77	ML	26.75	97.7706		Van R. McDaniel	Amphibia	Caudata		Ambystomatidae		Ambystoma	mavortium						//
Mus	AMNH	A187494	American Museum of Natural History	Ambystoma mavortium	Ambystoma mavortium	1967-03-27	Kenedy	TX	2.5 mi S Norias, US Hwy 77	ML	26.75	97.7706		Van R. McDaniel	Amphibia	Caudata		Ambystomatidae		Ambystoma	mavortium						//
Mus	AMNH	A187495	American Museum of Natural History	Ambystoma mavortium	Ambystoma mavortium	1967-03-27	Kenedy	TX	2.5 mi S Norias, US Hwy 77	ML	26.75	97.7706		Van R. McDaniel	Amphibia	Caudata		Ambystomatidae		Ambystoma	mavortium						//
Mus	AMNH	A187496	American Museum of Natural History	Ambystoma mavortium	Ambystoma mavortium	1967-03-27	Kenedy	TX	2.5 mi S Norias, US Hwy 77	ML	26.75	97.7706		Van R. McDaniel	Amphibia	Caudata		Ambystomatidae		Ambystoma	mavortium						//
Mus	AMNH	A187532	American Museum of Natural History	Ambystoma mavortium	Ambystoma mavortium	1968-03-07	Kenedy	TX	8.2 mi S Norias	ML	26.6686	97.7686		Allan H. Chaney et al.	Amphibia	Caudata		Ambystomatidae		Ambystoma	mavortium						//
Mus	AMNH	A187533	American Museum of Natural History	Ambystoma mavortium	Ambystoma mavortium	1968-03-07	Kenedy	TX	8.2 mi S Norias	ML	26.6686	97.7686		Allan H. Chaney et al.	Amphibia	Caudata		Ambystomatidae		Ambystoma	mavortium						//
Mus	AMNH	A187534	American Museum of Natural History	Ambystoma mavortium	Ambystoma mavortium	1968-03-07	Kenedy	TX	8.2 mi S Norias	ML	26.6686	97.7686		Allan H. Chaney et al.	Amphibia	Caudata		Ambystomatidae		Ambystoma	mavortium						//
Mus	AMNH	A187535	American Museum of Natural History	Ambystoma mavortium	Ambystoma mavortium	1968-03-07	Kenedy	TX	8.2 mi S Norias	ML	26.6686	97.7686		Allan H. Chaney et al.	Amphibia	Caudata		Ambystomatidae		Ambystoma	mavortium						//
Mus	AMNH	A187536	American Museum of Natural History	Ambystoma mavortium	Ambystoma mavortium	1968-03-07	Kenedy	TX	8.2 mi S Norias	ML	26.6686	97.7686		Allan H. Chaney et al.	Amphibia	Caudata		Ambystomatidae		Ambystoma	mavortium						//
Mus	AMNH	A187537	American Museum of Natural History	Ambystoma mavortium	Ambystoma mavortium	1968-03-07	Kenedy	TX	8.2 mi S Norias	ML	26.6686	97.7686		Allan H. Chaney et al.	Amphibia	Caudata		Ambystomatidae		Ambystoma	mavortium						//
Mus	AMNH	A187538	American Museum of Natural History	Ambystoma mavortium	Ambystoma mavortium	1968-03-07	Kenedy	TX	8.2 mi S Norias	ML	26.6686	97.7686		Allan H. Chaney et al.	Amphibia	Caudata		Ambystomatidae		Ambystoma	mavortium						//
Mus	AMNH	A187539	American Museum of Natural History	Ambystoma mavortium	Ambystoma mavortium	1968-03-07	Kenedy	TX	8.2 mi S Norias	ML	26.6686	97.7686		Allan H. Chaney et al.	Amphibia	Caudata		Ambystomatidae		Ambystoma	mavortium						//
Mus	AMNH	A187540	American Museum of Natural History	Ambystoma mavortium	Ambystoma mavortium	1968-03-07	Kenedy	TX	8.2 mi S Norias	ML	26.6686	97.7686		Allan H. Chaney et al.	Amphibia	Caudata		Ambystomatidae		Ambystoma	mavortium						//
Mus	AMNH	A187541	American Museum of Natural History	Ambystoma mavortium	Ambystoma mavortium	1968-03-19	Kenedy	TX	2.5 mi S Norias on US Hwy 77	ML	26.7539	97.7717		Allan H. Chaney et al.	Amphibia	Caudata		Ambystomatidae		Ambystoma	mavortium						//
Mus	AMNH	A187543	American Museum of Natural History	Ambystoma mavortium	Ambystoma mavortium	1968-10-08	Kenedy	TX	1/4 mi N Mifflin on US Hwy 77	ML	27.1186	97.7917		Jack A. Rickner	Amphibia	Caudata		Ambystomatidae		Ambystoma	mavortium						//
Mus	AMNH	A187542	American Museum of Natural History	Ambystoma mavortium	Ambystoma mavortium	1968-10-16	Kenedy	TX	1/4 mi N Mifflin on US Hwy 77	ML	27.1186	97.7917		Hagins	Amphibia	Caudata		Ambystomatidae		Ambystoma	mavortium						//
Mus	AMNH	A187544	American Museum of Natural History	Ambystoma mavortium	Ambystoma mavortium	1968-11-01	Kenedy	TX	1/4 mi N Mifflin on US Hwy 77	ML	27.1186	97.7917		Allan H. Chaney et al.	Amphibia	Caudata		Ambystomatidae		Ambystoma	mavortium						//
Mus	AMNH	A187545	American Museum of Natural History	Ambystoma mavortium	Ambystoma mavortium	1968-11-01	Kenedy	TX	1/4 mi N Mifflin on US Hwy 77	ML	27.1186	97.7917		Allan H. Chaney et al.	Amphibia	Caudata		Ambystomatidae		Ambystoma	mavortium						//
Mus	AMNH	A187546	American Museum of Natural History	Ambystoma mavortium	Ambystoma mavortium	1968-11-01	Kenedy	TX	1/4 mi N Mifflin on US Hwy 77	ML	27.1186	97.7917		Allan H. Chaney et al.	Amphibia	Caudata		Ambystomatidae		Ambystoma	mavortium						//
Mus	AMNH	A187547	American Museum of Natural History	Ambystoma mavortium	Ambystoma mavortium	1969-02-06	Kenedy	TX	2 mi S Mifflin on US Hwy 77	ML				Allan H. Chaney	Amphibia	Caudata		Ambystomatidae		Ambystoma	mavortium						//
Mus	AMNH	A187551	American Museum of Natural History	Ambystoma mavortium	Ambystoma mavortium	1972-02-10	Kenedy	TX	7.7 mi S Mifflin on US Hwy 77	ML				Class	Amphibia	Caudata		Ambystomatidae		Ambystoma	mavortium						//
Mus	AMNH	A187557	American Museum of Natural History	Ambystoma mavortium	Ambystoma mavortium	1972-02-11	Kenedy	TX	7.7 mi S Mifflin on US Hwy 77	ML	26.9908	97.7953		Class	Amphibia	Caudata		Ambystomatidae		Ambystoma	mavortium						//
Mus	AMNH	A187558	American Museum of Natural History	Ambystoma mavortium	Ambystoma mavortium	1972-02-11	Kenedy	TX	7.7 mi S Mifflin on US Hwy 77	ML	26.9908	97.7953		Class	Amphibia	Caudata		Ambystomatidae		Ambystoma	mavortium						//
Mus	AMNH	A187559	American Museum of Natural History	Ambystoma mavortium	Ambystoma mavortium	1972-02-11	Kenedy	TX	7.7 mi S Mifflin on US Hwy 77	ML	26.9908	97.7953		Class	Amphibia	Caudata		Ambystomatidae		Ambystoma	mavortium						//
Mus	AMNH	A187560	American Museum of Natural History	Ambystoma mavortium	Ambystoma mavortium	1972-02-11	Kenedy	TX	7.7 mi S Mifflin on US Hwy 77	ML	26.9908	97.7953		Class	Amphibia	Caudata		Ambystomatidae		Ambystoma	mavortium						//
Mus	AMNH	A187561	American Museum of Natural History	Ambystoma mavortium	Ambystoma mavortium	1972-02-11	Kenedy	TX	7.7 mi S Mifflin on US Hwy 77	ML	26.9908	97.7953		Class	Amphibia	Caudata		Ambystomatidae		Ambystoma	mavortium						//
Mus	AMNH	A187562	American Museum of Natural History	Ambystoma mavortium	Ambystoma mavortium	1972-02-11	Kenedy	TX	7.7 mi S Mifflin on US Hwy 77	ML	26.9908	97.7953		Class	Amphibia	Caudata		Ambystomatidae		Ambystoma	mavortium						//
Mus	LSUMZ	60926	Louisiana State University Museum of Natural Science	Ambystoma mavortium	Ambystoma tigrinum	1972-02-11	Kenedy	TX	5 mi N Armstrong US 77	ML				Teerling, J.; Leal, R.; Smith, H.	Amphibia	Caudata		Ambystomatidae		Ambystoma	tigrinum			1972	2	11	2/11/1972	1972-02-11
Mus	AMNH	A187548	American Museum of Natural History	Ambystoma mavortium	Ambystoma mavortium	1972-02-12	Kenedy	TX	7.7 mi S Mifflin on US Hwy 77	ML				Smith & S. A. Pratz	Amphibia	Caudata		Ambystomatidae		Ambystoma	mavortium						//
Mus	AMNH	A187549	American Museum of Natural History	Ambystoma mavortium	Ambystoma mavortium	1972-02-12	Kenedy	TX	7.7 mi S Mifflin on US Hwy 77	ML				Smith & S. A. Pratz	Amphibia	Caudata		Ambystomatidae		Ambystoma	mavortium						//
Mus	AMNH	A187550	American Museum of Natural History	Ambystoma mavortium	Ambystoma mavortium	1972-02-12	Kenedy	TX	7.7 mi S Mifflin on US Hwy 77	ML				Smith & S. A. Pratz	Amphibia	Caudata		Ambystomatidae		Ambystoma	mavortium						//
Mus	AMNH	A187563	American Museum of Natural History	Ambystoma mavortium	Ambystoma mavortium	1972-02-12	Kenedy	TX	7.7 mi S Mifflin on US Hwy 77	ML				Smith & S. A. Pratz	Amphibia	Caudata		Ambystomatidae		Ambystoma	mavortium						//
Mus	AMNH	A187552	American Museum of Natural History	Ambystoma mavortium	Ambystoma mavortium	1972-02-15	Kenedy	TX	7.7 mi S Mifflin on US Hwy 77	ML				Class	Amphibia	Caudata		Ambystomatidae		Ambystoma	mavortium						//
Mus	AMNH	A187553	American Museum of Natural History	Ambystoma mavortium	Ambystoma mavortium	1972-02-15	Kenedy	TX	7.7 mi S Mifflin on US Hwy 77	ML				Class	Amphibia	Caudata		Ambystomatidae		Ambystoma	mavortium						//
Mus	AMNH	A187554	American Museum of Natural History	Ambystoma mavortium	Ambystoma mavortium	1972-02-15	Kenedy	TX	7.7 mi S Mifflin on US Hwy 77	ML				Class	Amphibia	Caudata		Ambystomatidae		Ambystoma	mavortium						//
Mus	AMNH	A187555	American Museum of Natural History	Ambystoma mavortium	Ambystoma mavortium	1972-02-15	Kenedy	TX	7.7 mi S Mifflin on US Hwy 77	ML				Class	Amphibia	Caudata		Ambystomatidae		Ambystoma	mavortium						//
Mus	AMNH	A187556	American Museum of Natural History	Ambystoma mavortium	Ambystoma mavortium	1972-02-15	Kenedy	TX	7.7 mi S Mifflin on US Hwy 77	ML				Class	Amphibia	Caudata		Ambystomatidae		Ambystoma	mavortium						//
Mus	AMNH	A187564	American Museum of Natural History	Ambystoma mavortium	Ambystoma mavortium	1972-02-17	Kenedy	TX	7.7 mi S Mifflin on US Hwy 77	ML				Class	Amphibia	Caudata		Ambystomatidae		Ambystoma	mavortium						//
Mus	AMNH	A187565	American Museum of Natural History	Ambystoma mavortium	Ambystoma mavortium	1972-02-17	Kenedy	TX	7.7 mi S Mifflin	ML				Allan H. Chaney et al.	Amphibia	Caudata		Ambystomatidae		Ambystoma	mavortium						//
Mus	CM	115850	Carnegie Museum of Natural History	Ambystoma mavortium	AMBYSTOMA TIGRINUM TIGRINUM	1987-04-07	Kenedy	TX	ARMSTRONG RANCH POND, 1.75 MI S, 1.0 MI E CANDELARIA HILL	ML				PRICE, ANDREW H	Amphibia	Caudata		Ambystomatidae		Ambystoma	tigrinum	tigrinum		1987	4	7	4/7/1987	1987-04-07
Mus	CM	115851	Carnegie Museum of Natural History	Ambystoma mavortium	AMBYSTOMA TIGRINUM TIGRINUM	1987-04-07	Kenedy	TX	ARMSTRONG RANCH POND, 1.75 MI S, 1.0 MI E CANDELARIA HILL	ML				PRICE, ANDREW H	Amphibia	Caudata		Ambystomatidae		Ambystoma	tigrinum	tigrinum		1987	4	7	4/7/1987	1987-04-07
Mus	CM	115852	Carnegie Museum of Natural History	Ambystoma mavortium	AMBYSTOMA TIGRINUM TIGRINUM	1987-04-07	Kenedy	TX	ARMSTRONG RANCH POND, 1.75 MI S, 1.0 MI E CANDELARIA HILL	ML				PRICE, ANDREW H	Amphibia	Caudata		Ambystomatidae		Ambystoma	tigrinum	tigrinum		1987	4	7	4/7/1987	1987-04-07
Mus	CM	115853	Carnegie Museum of Natural History	Ambystoma mavortium	AMBYSTOMA TIGRINUM TIGRINUM	1987-04-07	Kenedy	TX	ARMSTRONG RANCH POND, 1.75 MI S, 1.0 MI E CANDELARIA HILL	ML				PRICE, ANDREW H	Amphibia	Caudata		Ambystomatidae		Ambystoma	tigrinum	tigrinum		1987	4	7	4/7/1987	1987-04-07
Mus	TCWC	95435	Texas A&M University Biodiversity Research and Teaching Collections	Ambystoma mavortium	Ambystoma mavortium	na	Kenedy	TX	US Hwy 77	ML	26.8815	97.7892		Wahlberg, S. A. and Williams, J. T.	Amphibia	Caudata		Ambystomatidae		Ambystoma	mavortium						//
Mus	TNHC	21073	The University of Texas at Austin - Texas Natural History Collections	Ambystoma mavortium	Ambystoma tigrinum	1955-12-27	Kleberg	TX	Riviera, 4.5 mi E	ML				Reioux	Amphibia	Caudata		Ambystomatidae		Ambystoma	tigrinum				12	27
Mus	TNHC	21074	The University of Texas at Austin - Texas Natural History Collections	Ambystoma mavortium	Ambystoma tigrinum	1955-12-27	Kleberg	TX	Riviera, 4.5 mi E	ML				Reioux	Amphibia	Caudata		Ambystomatidae		Ambystoma	tigrinum				12	27
Mus	TNHC	21075	The University of Texas at Austin - Texas Natural History Collections	Ambystoma mavortium	Ambystoma tigrinum	1955-12-27	Kleberg	TX	Riviera, 4.5 mi E	ML				Reioux	Amphibia	Caudata		Ambystomatidae		Ambystoma	tigrinum				12	27
Mus	TNHC	21076	The University of Texas at Austin - Texas Natural History Collections	Ambystoma mavortium	Ambystoma tigrinum	1955-12-27	Kleberg	TX	Riviera, 4.5 mi E	ML				Reioux	Amphibia	Caudata		Ambystomatidae		Ambystoma	tigrinum				12	27
Mus	TNHC	21077	The University of Texas at Austin - Texas Natural History Collections	Ambystoma mavortium	Ambystoma tigrinum	1955-12-27	Kleberg	TX	Riviera, 4.5 mi E	ML				Reioux	Amphibia	Caudata		Ambystomatidae		Ambystoma	tigrinum				12	27
Mus	TNHC	21078	The University of Texas at Austin - Texas Natural History Collections	Ambystoma mavortium	Ambystoma tigrinum	1955-12-27	Kleberg	TX	Riviera, 4.5 mi E	ML				Reioux	Amphibia	Caudata		Ambystomatidae		Ambystoma	tigrinum				12	27
Mus	TNHC	21079	The University of Texas at Austin - Texas Natural History Collections	Ambystoma mavortium	Ambystoma tigrinum	1955-12-27	Kleberg	TX	Riviera, 4.5 mi E	ML				Reioux	Amphibia	Caudata		Ambystomatidae		Ambystoma	tigrinum				12	27
Mus	AMNH	A187566	American Museum of Natural History	Ambystoma mavortium	Ambystoma mavortium	1967-03-17	Kleberg	TX	4 mi W Riviera Beach on Farm to Market Rd	ML	27.2958	97.7319		Allan H. Chaney et al.	Amphibia	Caudata		Ambystomatidae		Ambystoma	mavortium						//
Mus	AMNH	A187567	American Museum of Natural History	Ambystoma mavortium	Ambystoma mavortium	1967-03-17	Kleberg	TX	4 mi W Riviera Beach on Farm to Market Rd	ML	27.2958	97.7319		Allan H. Chaney et al.	Amphibia	Caudata		Ambystomatidae		Ambystoma	mavortium						//
Mus	AMNH	A187568	American Museum of Natural History	Ambystoma mavortium	Ambystoma mavortium	1967-03-17	Kleberg	TX	4 mi W Riviera Beach on Farm to Market Rd	ML	27.2958	97.7319		Allan H. Chaney et al.	Amphibia	Caudata		Ambystomatidae		Ambystoma	mavortium						//
Mus	AMNH	A187569	American Museum of Natural History	Ambystoma mavortium	Ambystoma mavortium	1967-03-17	Kleberg	TX	4 mi W Riviera Beach on Farm to Market Rd	ML	27.2958	97.7319		Allan H. Chaney et al.	Amphibia	Caudata		Ambystomatidae		Ambystoma	mavortium						//
Mus	AMNH	A187570	American Museum of Natural History	Ambystoma mavortium	Ambystoma mavortium	1967-03-17	Kleberg	TX	4 mi W Riviera Beach on Farm to Market Rd	ML	27.2958	97.7319		Allan H. Chaney et al.	Amphibia	Caudata		Ambystomatidae		Ambystoma	mavortium						//
Mus	AMNH	A187571	American Museum of Natural History	Ambystoma mavortium	Ambystoma mavortium	1967-03-17	Kleberg	TX	4 mi W Riviera Beach on Farm to Market Rd	ML	27.2958	97.7319		Allan H. Chaney et al.	Amphibia	Caudata		Ambystomatidae		Ambystoma	mavortium						//
Mus	AMNH	A187572	American Museum of Natural History	Ambystoma mavortium	Ambystoma mavortium	1987-05-06	Kleberg	TX	10 mi E jct 77 & 771, Riviera	ML				D. Luedecke	Amphibia	Caudata		Ambystomatidae		Ambystoma	mavortium						//
Mus	AMNH	A187573	American Museum of Natural History	Ambystoma mavortium	Ambystoma mavortium	1987-05-06	Kleberg	TX	10 mi E jct 77 & 771, Riviera	ML				D. Luedecke	Amphibia	Caudata		Ambystomatidae		Ambystoma	mavortium						//
Mus	AMNH	A187574	American Museum of Natural History	Ambystoma mavortium	Ambystoma mavortium	1987-05-06	Kleberg	TX	FR 771 Riviera	ML				D. Luedecke	Amphibia	Caudata		Ambystomatidae		Ambystoma	mavortium						//
Mus	UTA	46953	University of Texas at Arlington Amphibian and Reptile Diversity Research Center	Ambystoma mavortium	Ambystoma tigrinum	1993-03-19	Kleberg	TX	ca. 2.0 mi E Riviera on FM 771	ML				1, T. D. Hibbitts	Amphibia	Caudata		Ambystomatidae		Ambystoma	marvoratum
Mus	ANSP		Academy of Natural Science Philidelphia	Ambystoma mavortium	Ambystoma tigrinum mavortium	1931	Nueces	TX		ML					Amphibia	Caudata		Ambystomatidae		Ambystoma	tigrinum	mavortium		1931			1931	1931
Mus	MVZ	275478	Museum of Vertebrate Zoology, UC Berkeley	Ambystoma mavortium	Ambystoma sp.	1985-03-29	San Patricio	TX	Ponds and roadside ditches in central part of Welder Wildlife Refuge, 8 mi NE Sinton	ML	28.1128	97.4163		Richard D. Sage	Amphibia	Caudata		Ambystomatidae		Ambystoma				1985	3	29	3/29/1985	29Â MarÂ 1985
Mus	TCWC	1039	Texas A&M University Biodiversity Research and Teaching Collections	Ambystoma mavortium	Ambystoma tigrinum	1941-11-30	Willacy	TX	28 mi E Raymondville, Red Fish Bay	ML	26.5514	97.4343		Whisenhunt, M. H.	Amphibia	Caudata		Ambystomatidae		Ambystoma	tigrinum			1941	11	30	11/30/1941	1941-11-30
Mus	KU	145282	University of Kansas Biodiversity Institute	Ambystoma mavortium	Ambystoma tigrinum	1966-10-18	Willacy	TX	3 mi SW La Sal Vieja	ML					Amphibia	Caudata		Ambystomatidae		Ambystoma	tigrinum			1966	10	18	10/18/1966	1966-10-18
Mus	AMNH	A187575	American Museum of Natural History	Ambystoma mavortium	Ambystoma mavortium	1972-03-14	Willacy	TX	2.6 mi S Kenedy Co. line on US 77	ML				Class	Amphibia	Caudata		Ambystomatidae		Ambystoma	mavortium						//
Mus	AMNH	A187576	American Museum of Natural History	Ambystoma mavortium	Ambystoma mavortium	1972-04-16	Willacy	TX	2.6 mi S of Kenedy Co. line on US 77	ML				Class	Amphibia	Caudata		Ambystomatidae		Ambystoma	mavortium						//
Mus	AMNH	A187577	American Museum of Natural History	Ambystoma mavortium	Ambystoma mavortium	1978-02-20	Willacy	TX	Texaco Service Station at N separation of US 77 & US 77 Business	ML				Terry D. Edwards & Don Derden	Amphibia	Caudata		Ambystomatidae		Ambystoma	mavortium						//
Mus	TCWC	100554	Texas A&M University Biodiversity Research and Teaching Collections	Ambystoma mavortium	Ambystoma tigrinum	2014-05-22	Willacy	TX	El Sauz Ranch, ES Array 2"	ML	26.5311	97.4669		Connor S. Adams	Amphibia	Caudata		Ambystomatidae		Ambystoma	tigrinum			2014	5	22	5/22/2014	2014-05-22
Mus	TCWC	100553	Texas A&M University Biodiversity Research and Teaching Collections	Ambystoma mavortium	Ambystoma tigrinum	2014-05-23	Willacy	TX	El Sauz Ranch, ES Array 3"	ML	26.5294	97.4625		Connor S. Adams	Amphibia	Caudata		Ambystomatidae		Ambystoma	tigrinum			2014	5	23	5/23/2014	2014-05-23
Mus	FMNH	38200	Field Museum of Natural History	Anolis carolinensis	Anolis carolinensis	1941-05-10	Aransas	TX		ML				Emmet Reid Blake, Melvin Alvah Traylor Jr	Reptilia	Squamata	Sauria	Dactyloidae		Anolis	carolinensis			1941	5	10	5/10/1941
Mus	UMMZ	115963	University of Michigan Museum of Zoology	Anolis carolinensis	Anolis carolinensis	1948-06-23	Aransas	TX		ML				BILL WILSON	Reptilia	Squamata	Sauria	Dactyloidae		Anolis	carolinensis			1948	6	23	6/23/1948	1948-06-23
Mus	TNHC	9836	The University of Texas at Austin - Texas Natural History Collections	Anolis carolinensis	Anolis carolinensis	1950-04-07	Aransas	TX	Copano Bay, S side, 1 mi W on [TX] Hwy 35	ML				Zoo 369 Class	Reptilia	Squamata	Sauria	Dactyloidae		Anolis	carolinensis				4	7
Mus	BUMMC	R 19810	Baylor University, Mayborn Museum Complex	Anolis carolinensis	Anolis carolinensis carolinensis	1950-04-08	Aransas	Texas	5 mi N of Rockport	ML				Brown, Bryce C.	Reptilia	Squamata	Sauria	Dactyloidae
Mus	BSNS	R 329	Buffalo Society of Natural Sciences	Anolis carolinensis	Anolis anolis carolinensis	1950-05-17	Aransas	TX	Rockport near Fulton	ML				Collector: Andrle, R. F. and Gamble, D.	Reptilia	Squamata	Sauria	Dactyloidae		Anolis	anolis carolinensis			1950	5	17	5/17/1950	1950-05-17
Mus	TCWC	38717	Texas A&M University Biodiversity Research and Teaching Collections	Anolis carolinensis	Anolis carolinensis	1972-03-12	Aransas	TX	1 mi W Rockport, Hwy 881	ML	28.027	97.0754		Fischer, J. L.	Reptilia	Squamata	Sauria	Dactyloidae		Anolis	carolinensis			1972	3	12	3/12/1972	1972-03-12
Mus	TCWC	51959	Texas A&M University Biodiversity Research and Teaching Collections	Anolis carolinensis	Anolis carolinensis	1976-04-04	Aransas	TX	1.0 mi W Rockport	ML	28.027	97.0754		Mills, R. M.	Reptilia	Squamata	Sauria	Dactyloidae		Anolis	carolinensis			1976	4	4	4/4/1976	1976-04-04
Mus	TCWC	51960	Texas A&M University Biodiversity Research and Teaching Collections	Anolis carolinensis	Anolis carolinensis	1976-04-04	Aransas	TX	1.0 mi W Rockport	ML	28.027	97.0754		Mills, R. M.	Reptilia	Squamata	Sauria	Dactyloidae		Anolis	carolinensis			1976	4	4	4/4/1976	1976-04-04
Mus	TCWC	51961	Texas A&M University Biodiversity Research and Teaching Collections	Anolis carolinensis	Anolis carolinensis	1976-04-04	Aransas	TX	1.0 mi W Rockport	ML	28.027	97.0754		Mills, R. M.	Reptilia	Squamata	Sauria	Dactyloidae		Anolis	carolinensis			1976	4	4	4/4/1976	1976-04-04
Mus	AMNH	R163874	American Museum of Natural History	Anolis carolinensis	Anolis carolinensis carolinensis	1987-04-03	Aransas	TX	Aransas	ML				Allan H. Chaney et al.	Reptilia	Squamata	Sauria	Dactyloidae		Anolis	carolinensis	carolinensis					//
iNat	iNat	225742	iNaturalist	Anolis carolinensis	Anolis carolinensis	2013-03-29	Aransas	TX	na	MI	27.8393	-97.0214		lindamctmn	Reptilia	Squamata	Sauria	Dactyloidae		Anolis	Anolis carolinensis		Green Anole						research	http://www.inaturalist.org/observations/225742	Green anole on gray step.	200	obscured
Mus	AMNH	R1606	American Museum of Natural History	Anolis carolinensis	Anolis carolinensis	na	Aransas	TX	Rockport	ML				H. P. Attwater	Reptilia	Squamata	Sauria	Dactyloidae		Anolis	carolinensis						//
Mus	AMNH	R163974	American Museum of Natural History	Anolis carolinensis	Anolis carolinensis carolinensis	1969-04-03	Cameron	TX	Harlingen City Limits	ML				Van R. McDaniel	Reptilia	Squamata	Sauria	Dactyloidae		Anolis	carolinensis	carolinensis					//
Mus	AMNH	R163975	American Museum of Natural History	Anolis carolinensis	Anolis carolinensis carolinensis	1969-04-03	Cameron	TX	Harlingen City Limits	ML				Van R. McDaniel	Reptilia	Squamata	Sauria	Dactyloidae		Anolis	carolinensis	carolinensis					//
Mus	TNHC	73452	The University of Texas at Austin - Texas Natural History Collections	Anolis carolinensis	Anolis carolinensis	1976-12-28	Cameron	TX	San Benito	ML				Rodenberg, G. W.	Reptilia	Squamata	Sauria	Dactyloidae		Anolis	carolinensis				12	28
Mus	UTA	14817	University of Texas at Arlington Amphibian and Reptile Diversity Research Center	Anolis carolinensis	Anolis carolinesnsis	1985-08-16	Cameron	TX	ca. 0.8 km W Bayview of Toronja Street	ML				1, J. S. McCord	Reptilia	Squamata	Sauria	Dactyloidae		Anolis	carolinesnsis
Mus	UTA	14818	University of Texas at Arlington Amphibian and Reptile Diversity Research Center	Anolis carolinensis	Anolis carolinesnsis	1985-08-17	Cameron	TX	Los Fresnos City Park	ML				1, J. S. McCord	Reptilia	Squamata	Sauria	Dactyloidae		Anolis	carolinesnsis
Mus	TNHC	89918	The University of Texas at Austin - Texas Natural History Collections	Anolis carolinensis	Anolis carolinensis	1994-08-18	Cameron	TX	Brownsville, open lot at corner of FM 802 (Ruben Torres) and Old Spanish	ML				Poe, Steve	Reptilia	Squamata	Sauria	Dactyloidae		Anolis	carolinensis				8	18
Mus	TCWC	93091	Texas A&M University Biodiversity Research and Teaching Collections	Anolis carolinensis	Anolis carolinensis	2008-05-10	Cameron	TX	Southmost Ranch, Texas Nature Conservancy	ML	25.8541	97.3979		Dixon, J. R.	Reptilia	Squamata	Sauria	Dactyloidae		Anolis	carolinensis			2008	5	10	5/10/2008	2008-05-10
iNat	iNat	36769868	iNaturalist	Anolis carolinensis	Anolis carolinensis	2009-05-03	Cameron	TX	na	SPI	26.1383	-97.1755		djringer	Reptilia	Squamata	Sauria	Dactyloidae		Anolis	Anolis carolinensis		Green Anole						research	https://www.inaturalist.org/observations/36769868		150
iNat	iNat	21111117	iNaturalist	Anolis carolinensis	Anolis carolinensis	2011-02-23	Cameron	TX	na	SPI	26.1407	-97.1724		karolina	Reptilia	Squamata	Sauria	Dactyloidae		Anolis	Anolis carolinensis		Green Anole						research	https://www.inaturalist.org/observations/21111117		237
Mus	MCZ	R193962	Museum of Comparative Zoology, Harvard University	Anolis carolinensis	Anolis carolinensis	2013-06-01	Cameron	TX	Brownsville	ML	25.8942	97.4889		Shane CampbellStaton	Reptilia	Squamata	Sauria	Dactyloidae		Anolis	carolinensis			2013	6	1	6/1/2013	06/2013 07/2013
Mus	MCZ	R193963	Museum of Comparative Zoology, Harvard University	Anolis carolinensis	Anolis carolinensis	2013-06-01	Cameron	TX	Brownsville	ML	25.8942	97.4889		Shane CampbellStaton	Reptilia	Squamata	Sauria	Dactyloidae		Anolis	carolinensis			2013	6	1	6/1/2013	06/2013 07/2013
Mus	MCZ	R193964	Museum of Comparative Zoology, Harvard University	Anolis carolinensis	Anolis carolinensis	2013-06-01	Cameron	TX	Brownsville	ML	25.8942	97.4889		Shane CampbellStaton	Reptilia	Squamata	Sauria	Dactyloidae		Anolis	carolinensis			2013	6	1	6/1/2013	06/2013 07/2013
Mus	MCZ	R193965	Museum of Comparative Zoology, Harvard University	Anolis carolinensis	Anolis carolinensis	2013-06-01	Cameron	TX	Brownsville	ML	25.8942	97.4889		Shane CampbellStaton	Reptilia	Squamata	Sauria	Dactyloidae		Anolis	carolinensis			2013	6	1	6/1/2013	06/2013 07/2013
Mus	MCZ	R193966	Museum of Comparative Zoology, Harvard University	Anolis carolinensis	Anolis carolinensis	2013-06-01	Cameron	TX	Brownsville	ML	25.8942	97.4889		Shane CampbellStaton	Reptilia	Squamata	Sauria	Dactyloidae		Anolis	carolinensis			2013	6	1	6/1/2013	06/2013 07/2013
Mus	MCZ	R193967	Museum of Comparative Zoology, Harvard University	Anolis carolinensis	Anolis carolinensis	2013-06-01	Cameron	TX	Brownsville	ML	25.8942	97.4889		Shane CampbellStaton	Reptilia	Squamata	Sauria	Dactyloidae		Anolis	carolinensis			2013	6	1	6/1/2013	06/2013 07/2013
Mus	MCZ	R193968	Museum of Comparative Zoology, Harvard University	Anolis carolinensis	Anolis carolinensis	2013-06-01	Cameron	TX	Brownsville	ML	25.8942	97.4889		Shane CampbellStaton	Reptilia	Squamata	Sauria	Dactyloidae		Anolis	carolinensis			2013	6	1	6/1/2013	06/2013 07/2013
Mus	MCZ	R193969	Museum of Comparative Zoology, Harvard University	Anolis carolinensis	Anolis carolinensis	2013-06-01	Cameron	TX	Brownsville	ML	25.8942	97.4889		Shane CampbellStaton	Reptilia	Squamata	Sauria	Dactyloidae		Anolis	carolinensis			2013	6	1	6/1/2013	06/2013 07/2013
Mus	MCZ	R193970	Museum of Comparative Zoology, Harvard University	Anolis carolinensis	Anolis carolinensis	2013-06-01	Cameron	TX	Brownsville	ML	25.8942	97.4889		Shane CampbellStaton	Reptilia	Squamata	Sauria	Dactyloidae		Anolis	carolinensis			2013	6	1	6/1/2013	06/2013 07/2013
Mus	MCZ	R193971	Museum of Comparative Zoology, Harvard University	Anolis carolinensis	Anolis carolinensis	2013-06-01	Cameron	TX	Brownsville	ML	25.8942	97.4889		Shane CampbellStaton	Reptilia	Squamata	Sauria	Dactyloidae		Anolis	carolinensis			2013	6	1	6/1/2013	06/2013 07/2013
Mus	MCZ	R193972	Museum of Comparative Zoology, Harvard University	Anolis carolinensis	Anolis carolinensis	2013-06-01	Cameron	TX	Brownsville	ML	25.8942	97.4889		Shane CampbellStaton	Reptilia	Squamata	Sauria	Dactyloidae		Anolis	carolinensis			2013	6	1	6/1/2013	06/2013 07/2013
Mus	MCZ	R193973	Museum of Comparative Zoology, Harvard University	Anolis carolinensis	Anolis carolinensis	2013-06-01	Cameron	TX	Brownsville	ML	25.8942	97.4889		Shane CampbellStaton	Reptilia	Squamata	Sauria	Dactyloidae		Anolis	carolinensis			2013	6	1	6/1/2013	06/2013 07/2013
Mus	MCZ	R193974	Museum of Comparative Zoology, Harvard University	Anolis carolinensis	Anolis carolinensis	2013-06-01	Cameron	TX	Brownsville	ML	25.8942	97.4889		Shane CampbellStaton	Reptilia	Squamata	Sauria	Dactyloidae		Anolis	carolinensis			2013	6	1	6/1/2013	06/2013 07/2013
Mus	MCZ	R193975	Museum of Comparative Zoology, Harvard University	Anolis carolinensis	Anolis carolinensis	2013-06-01	Cameron	TX	Brownsville	ML	25.8942	97.4889		Shane CampbellStaton	Reptilia	Squamata	Sauria	Dactyloidae		Anolis	carolinensis			2013	6	1	6/1/2013	06/2013 07/2013
Mus	MCZ	R193976	Museum of Comparative Zoology, Harvard University	Anolis carolinensis	Anolis carolinensis	2013-06-01	Cameron	TX	Brownsville	ML	25.8942	97.4889		Shane CampbellStaton	Reptilia	Squamata	Sauria	Dactyloidae		Anolis	carolinensis			2013	6	1	6/1/2013	06/2013 07/2013
Mus	MCZ	R193977	Museum of Comparative Zoology, Harvard University	Anolis carolinensis	Anolis carolinensis	2013-06-01	Cameron	TX	Brownsville	ML	25.8942	97.4889		Shane CampbellStaton	Reptilia	Squamata	Sauria	Dactyloidae		Anolis	carolinensis			2013	6	1	6/1/2013	06/2013 07/2013
Mus	MCZ	R193978	Museum of Comparative Zoology, Harvard University	Anolis carolinensis	Anolis carolinensis	2013-06-01	Cameron	TX	Brownsville	ML	25.8942	97.4889		Shane CampbellStaton	Reptilia	Squamata	Sauria	Dactyloidae		Anolis	carolinensis			2013	6	1	6/1/2013	06/2013 07/2013
Mus	MCZ	R193979	Museum of Comparative Zoology, Harvard University	Anolis carolinensis	Anolis carolinensis	2013-06-01	Cameron	TX	Brownsville	ML	25.8942	97.4889		Shane CampbellStaton	Reptilia	Squamata	Sauria	Dactyloidae		Anolis	carolinensis			2013	6	1	6/1/2013	06/2013 07/2013
Mus	MCZ	R193980	Museum of Comparative Zoology, Harvard University	Anolis carolinensis	Anolis carolinensis	2013-06-01	Cameron	TX	Brownsville	ML	25.8942	97.4889		Shane CampbellStaton	Reptilia	Squamata	Sauria	Dactyloidae		Anolis	carolinensis			2013	6	1	6/1/2013	06/2013 07/2013
Mus	MCZ	R193981	Museum of Comparative Zoology, Harvard University	Anolis carolinensis	Anolis carolinensis	2013-06-01	Cameron	TX	Brownsville	ML	25.8942	97.4889		Shane CampbellStaton	Reptilia	Squamata	Sauria	Dactyloidae		Anolis	carolinensis			2013	6	1	6/1/2013	06/2013 07/2013
Mus	MCZ	R193982	Museum of Comparative Zoology, Harvard University	Anolis carolinensis	Anolis carolinensis	2013-06-01	Cameron	TX	Brownsville	ML	25.8942	97.4889		Shane CampbellStaton	Reptilia	Squamata	Sauria	Dactyloidae		Anolis	carolinensis			2013	6	1	6/1/2013	06/2013 07/2013
Mus	MCZ	R193983	Museum of Comparative Zoology, Harvard University	Anolis carolinensis	Anolis carolinensis	2013-06-01	Cameron	TX	Brownsville	ML	25.8942	97.4889		Shane CampbellStaton	Reptilia	Squamata	Sauria	Dactyloidae		Anolis	carolinensis			2013	6	1	6/1/2013	06/2013 07/2013
Mus	MCZ	R193984	Museum of Comparative Zoology, Harvard University	Anolis carolinensis	Anolis carolinensis	2013-06-01	Cameron	TX	Brownsville	ML	25.8942	97.4889		Shane CampbellStaton	Reptilia	Squamata	Sauria	Dactyloidae		Anolis	carolinensis			2013	6	1	6/1/2013	06/2013 07/2013
Mus	MCZ	R193985	Museum of Comparative Zoology, Harvard University	Anolis carolinensis	Anolis carolinensis	2013-06-01	Cameron	TX	Brownsville	ML	25.8942	97.4889		Shane CampbellStaton	Reptilia	Squamata	Sauria	Dactyloidae		Anolis	carolinensis			2013	6	1	6/1/2013	06/2013 07/2013
Mus	MCZ	R193986	Museum of Comparative Zoology, Harvard University	Anolis carolinensis	Anolis carolinensis	2013-06-01	Cameron	TX	Brownsville	ML	25.8942	97.4889		Shane CampbellStaton	Reptilia	Squamata	Sauria	Dactyloidae		Anolis	carolinensis			2013	6	1	6/1/2013	06/2013 07/2013
Mus	MCZ	R193987	Museum of Comparative Zoology, Harvard University	Anolis carolinensis	Anolis carolinensis	2013-06-01	Cameron	TX	Brownsville	ML	25.8942	97.4889		Shane CampbellStaton	Reptilia	Squamata	Sauria	Dactyloidae		Anolis	carolinensis			2013	6	1	6/1/2013	06/2013 07/2013
Mus	MCZ	R193988	Museum of Comparative Zoology, Harvard University	Anolis carolinensis	Anolis carolinensis	2013-06-01	Cameron	TX	Brownsville	ML	25.8942	97.4889		Shane CampbellStaton	Reptilia	Squamata	Sauria	Dactyloidae		Anolis	carolinensis			2013	6	1	6/1/2013	06/2013 07/2013
Mus	MCZ	R193989	Museum of Comparative Zoology, Harvard University	Anolis carolinensis	Anolis carolinensis	2013-06-01	Cameron	TX	Brownsville	ML	25.8942	97.4889		Shane CampbellStaton	Reptilia	Squamata	Sauria	Dactyloidae		Anolis	carolinensis			2013	6	1	6/1/2013	06/2013 07/2013
Mus	MCZ	R193990	Museum of Comparative Zoology, Harvard University	Anolis carolinensis	Anolis carolinensis	2013-06-01	Cameron	TX	Brownsville	ML	25.8942	97.4889		Shane CampbellStaton	Reptilia	Squamata	Sauria	Dactyloidae		Anolis	carolinensis			2013	6	1	6/1/2013	06/2013 07/2013
Mus	MCZ	R193991	Museum of Comparative Zoology, Harvard University	Anolis carolinensis	Anolis carolinensis	2013-06-01	Cameron	TX	Brownsville	ML	25.8942	97.4889		Shane CampbellStaton	Reptilia	Squamata	Sauria	Dactyloidae		Anolis	carolinensis			2013	6	1	6/1/2013	06/2013 07/2013
iNat	iNat	30081274	iNaturalist	Anolis carolinensis	Anolis carolinensis	2014-04-11	Cameron	TX	na	SPI	26.1382	-97.1748		matthew_wills	Reptilia	Squamata	Sauria	Dactyloidae		Anolis	Anolis carolinensis		Green Anole						research	https://www.inaturalist.org/observations/30081274		0
iNat	iNat	3166675	iNaturalist	Anolis carolinensis	Anolis carolinensis	2016-05-13	Cameron	TX	na	SPI	26.1392	-97.1756		bcfl14	Reptilia	Squamata	Sauria	Dactyloidae		Anolis	Anolis carolinensis		Green Anole						research	http://www.inaturalist.org/observations/3166675		81
iNat	iNat	8303156	iNaturalist	Anolis carolinensis	Anolis carolinensis	2016-11-15	Cameron	TX	na	SPI	26.1393	-97.1762		mlester126	Reptilia	Squamata	Sauria	Dactyloidae		Anolis	Anolis carolinensis		Green Anole						research	https://www.inaturalist.org/observations/8303156	Brown individual	150
iNat	iNat	8026056	iNaturalist	Anolis carolinensis	Anolis carolinensis	2017-03-24	Cameron	TX	na	SPI	26.1389	-97.1762		davidrosenbaum	Reptilia	Squamata	Sauria	Dactyloidae		Anolis	Anolis carolinensis		Green Anole						research	https://www.inaturalist.org/observations/8026056		31
iNat	iNat	5878603	iNaturalist	Anolis carolinensis	Anolis carolinensis	2017-04-15	Cameron	TX	na	SPI	26.0987	-97.1677		sandboa	Reptilia	Squamata	Sauria	Dactyloidae		Anolis	Anolis carolinensis		Green Anole						research	https://www.inaturalist.org/observations/5878603	Photo pending	3
iNat	iNat	6381445	iNaturalist	Anolis carolinensis	Anolis carolinensis	2017-05-01	Cameron	TX	na	SPI	26.1401	-97.1751		mammelton50	Reptilia	Squamata	Sauria	Dactyloidae		Anolis	Anolis carolinensis		Green Anole						research	https://www.inaturalist.org/observations/6381445		49
iNat	iNat	10419980	iNaturalist	Anolis carolinensis	Anolis carolinensis	2018-03-24	Cameron	TX	na	SPI	26.099	-97.1663		isabelvr	Reptilia	Squamata	Sauria	Dactyloidae		Anolis	Anolis carolinensis		Green Anole						research	https://www.inaturalist.org/observations/10419980		203
iNat	iNat	10869103	iNaturalist	Anolis carolinensis	Anolis carolinensis	2018-04-13	Cameron	TX	na	SPI	26.0642	-97.2056		cfreemana	Reptilia	Squamata	Sauria	Dactyloidae		Anolis	Anolis carolinensis		Green Anole						research	https://www.inaturalist.org/observations/10869103	He had just shed his skin and appeared to be eating it.	5
iNat	iNat	11867058	iNaturalist	Anolis carolinensis	Anolis carolinensis	2018-04-28	Cameron	TX	na	SPI	26.1399	-97.1749		fishhunt	Reptilia	Squamata	Sauria	Dactyloidae		Anolis	Anolis carolinensis		Green Anole						research	https://www.inaturalist.org/observations/11867058		63
iNat	iNat	13338653	iNaturalist	Anolis carolinensis	Anolis carolinensis	2018-04-30	Cameron	TX	na	SPI	26.099	-97.1678		cgiron	Reptilia	Squamata	Sauria	Dactyloidae		Anolis	Anolis carolinensis		Green Anole						research	https://www.inaturalist.org/observations/13338653		43
iNat	iNat	16336545	iNaturalist	Anolis carolinensis	Anolis carolinensis	2018-07-29	Cameron	TX	na	SPI	26.1357	-97.1747		nlamore	Reptilia	Squamata	Sauria	Dactyloidae		Anolis	Anolis carolinensis		Green Anole						research	https://www.inaturalist.org/observations/16336545		4208
iNat	iNat	22357006	iNaturalist	Anolis carolinensis	Anolis carolinensis	2019-04-11	Cameron	TX	na	SPI	26.0988	-97.1677		mako252	Reptilia	Squamata	Sauria	Dactyloidae		Anolis	Anolis carolinensis		Green Anole						research	https://www.inaturalist.org/observations/22357006		2
iNat	iNat	22593216	iNaturalist	Anolis carolinensis	Anolis carolinensis	2019-04-16	Cameron	TX	na	SPI	26.0987	-97.1676		mako252	Reptilia	Squamata	Sauria	Dactyloidae		Anolis	Anolis carolinensis		Green Anole						research	https://www.inaturalist.org/observations/22593216		2
iNat	iNat	22593217	iNaturalist	Anolis carolinensis	Anolis carolinensis	2019-04-16	Cameron	TX	na	SPI	26.0987	-97.1676		mako252	Reptilia	Squamata	Sauria	Dactyloidae		Anolis	Anolis carolinensis		Green Anole						research	https://www.inaturalist.org/observations/22593217		2
iNat	iNat	22593222	iNaturalist	Anolis carolinensis	Anolis carolinensis	2019-04-16	Cameron	TX	na	SPI	26.0987	-97.1677		mako252	Reptilia	Squamata	Sauria	Dactyloidae		Anolis	Anolis carolinensis		Green Anole						research	https://www.inaturalist.org/observations/22593222		4
iNat	iNat	24175383	iNaturalist	Anolis carolinensis	Anolis carolinensis	2019-04-28	Cameron	TX	na	SPI	26.1028	-97.1665		kim_score_birdingpal	Reptilia	Squamata	Sauria	Dactyloidae		Anolis	Anolis carolinensis		Green Anole						research	https://www.inaturalist.org/observations/24175383		122
iNat	iNat	44243589	iNaturalist	Anolis carolinensis	Anolis carolinensis	2020-04-26	Cameron	TX	na	SPI	26.099	-97.1673		fishhunt	Reptilia	Squamata	Sauria	Dactyloidae		Anolis	Anolis carolinensis		Green Anole						research	https://www.inaturalist.org/observations/44243589		42
Mus	USNM	17076	National Museum of Natural History, Smithsonian Institution	Anolis carolinensis	Anolis carolinensis	na	Cameron	TX	No Further Locality Data	ML					Reptilia	Squamata	Sauria	Dactyloidae		Anolis	carolinensis						//
Mus	AMNH	R163911	American Museum of Natural History	Anolis carolinensis	Anolis carolinensis carolinensis	1966-03-21	Kleberg	TX	Nierman Hall Annex, A&I Campus, Kingsville	ML	27.5278	97.88		Wes Tunnell	Reptilia	Squamata	Sauria	Dactyloidae		Anolis	carolinensis	carolinensis					//
Mus	AMNH	R163913	American Museum of Natural History	Anolis carolinensis	Anolis carolinensis carolinensis	1966-03-22	Kleberg	TX	Kingsville City Limits	ML	27.5167	97.8667		Carl Conner	Reptilia	Squamata	Sauria	Dactyloidae		Anolis	carolinensis	carolinensis					//
Mus	AMNH	R163914	American Museum of Natural History	Anolis carolinensis	Anolis carolinensis carolinensis	1966-03-22	Kleberg	TX	Kingsville City Limits	ML	27.5167	97.8667		Carl Conner	Reptilia	Squamata	Sauria	Dactyloidae		Anolis	carolinensis	carolinensis					//
Mus	AMNH	R163912	American Museum of Natural History	Anolis carolinensis	Anolis carolinensis carolinensis	1966-03-24	Kleberg	TX	900 Blk. of W. Alice, Kingsville	ML	27.52	97.87		Ira Higginbotham	Reptilia	Squamata	Sauria	Dactyloidae		Anolis	carolinensis	carolinensis					//
Mus	AMNH	R163915	American Museum of Natural History	Anolis carolinensis	Anolis carolinensis carolinensis	1966-03-30	Kleberg	TX	Kingsville City Limits	ML	27.5167	97.8667		N. J. Bryan	Reptilia	Squamata	Sauria	Dactyloidae		Anolis	carolinensis	carolinensis					//
Mus	AMNH	R163916	American Museum of Natural History	Anolis carolinensis	Anolis carolinensis carolinensis	1966-04-24	Kleberg	TX	400 Blk. Of W Ella, Kingsville	ML	27.52	97.87		Oscar R. Escobar	Reptilia	Squamata	Sauria	Dactyloidae		Anolis	carolinensis	carolinensis					//
Mus	CAS	102910	California Academy of Sciences	Anolis carolinensis	Anolis carolinensis	1966-05-01	Kleberg	TX	Kingsville Naval Air Station	ML	27.4937	97.816		J. Joy	Reptilia	Squamata	Sauria	Dactyloidae		Anolis	carolinensis			1966	5		5//1966	1966-05-01
Mus	CAS	102911	California Academy of Sciences	Anolis carolinensis	Anolis carolinensis	1966-05-01	Kleberg	TX	Kingsville Naval Air Station	ML	27.4937	97.816		J. Joy	Reptilia	Squamata	Sauria	Dactyloidae		Anolis	carolinensis			1966	5		5//1966	1966-05-01
Mus	AMNH	R163917	American Museum of Natural History	Anolis carolinensis	Anolis carolinensis carolinensis	1967-03-02	Kleberg	TX	310 E Doodridge, Kingsville	ML	27.52	97.87		Patricia Underbrink	Reptilia	Squamata	Sauria	Dactyloidae		Anolis	carolinensis	carolinensis					//
Mus	AMNH	R163919	American Museum of Natural History	Anolis carolinensis	Anolis carolinensis carolinensis	1967-03-12	Kleberg	TX	A&I Campus, Kingsville	ML	27.5278	97.88		Herman A. Kihn	Reptilia	Squamata	Sauria	Dactyloidae		Anolis	carolinensis	carolinensis					//
Mus	AMNH	R163920	American Museum of Natural History	Anolis carolinensis	Anolis carolinensis carolinensis	1967-03-12	Kleberg	TX	A&I Campus, Kingsville	ML	27.5278	97.88		Herman A. Kihn	Reptilia	Squamata	Sauria	Dactyloidae		Anolis	carolinensis	carolinensis					//
Mus	AMNH	R163921	American Museum of Natural History	Anolis carolinensis	Anolis carolinensis carolinensis	1967-03-12	Kleberg	TX	A&I Campus, Kingsville	ML	27.5278	97.88		Herman A. Kihn	Reptilia	Squamata	Sauria	Dactyloidae		Anolis	carolinensis	carolinensis					//
Mus	AMNH	R163922	American Museum of Natural History	Anolis carolinensis	Anolis carolinensis carolinensis	1967-03-12	Kleberg	TX	A&I Campus, Kingsville	ML	27.5278	97.88		Herman A. Kihn	Reptilia	Squamata	Sauria	Dactyloidae		Anolis	carolinensis	carolinensis					//
Mus	AMNH	R163923	American Museum of Natural History	Anolis carolinensis	Anolis carolinensis carolinensis	1967-03-12	Kleberg	TX	A&I Campus, Kingsville	ML	27.5278	97.88		Herman A. Kihn	Reptilia	Squamata	Sauria	Dactyloidae		Anolis	carolinensis	carolinensis					//
Mus	AMNH	R163918	American Museum of Natural History	Anolis carolinensis	Anolis carolinensis carolinensis	1967-03-13	Kleberg	TX	A&I Campus, Kingsville	ML	27.5278	97.88		Curtis Hatch	Reptilia	Squamata	Sauria	Dactyloidae		Anolis	carolinensis	carolinensis					//
Mus	AMNH	R163924	American Museum of Natural History	Anolis carolinensis	Anolis carolinensis carolinensis	1967-03-16	Kleberg	TX	Kingsville City Limits	ML	27.52	97.87		Pam Crook	Reptilia	Squamata	Sauria	Dactyloidae		Anolis	carolinensis	carolinensis					//
Mus	AMNH	R163925	American Museum of Natural History	Anolis carolinensis	Anolis carolinensis carolinensis	1967-03-26	Kleberg	TX	Kingsville City Limits	ML	27.52	97.87		Pam Crook	Reptilia	Squamata	Sauria	Dactyloidae		Anolis	carolinensis	carolinensis					//
Mus	AMNH	R163926	American Museum of Natural History	Anolis carolinensis	Anolis carolinensis carolinensis	1967-04-05	Kleberg	TX	A&I Campus, Kingsville	ML	27.5278	97.88		Zimmerman	Reptilia	Squamata	Sauria	Dactyloidae		Anolis	carolinensis	carolinensis					//
Mus	AMNH	R163927	American Museum of Natural History	Anolis carolinensis	Anolis carolinensis carolinensis	1968-02-03	Kleberg	TX	Kingsville City Limits	ML	27.52	97.87		Tom Shirley	Reptilia	Squamata	Sauria	Dactyloidae		Anolis	carolinensis	carolinensis					//
Mus	AMNH	R163928	American Museum of Natural History	Anolis carolinensis	Anolis carolinensis carolinensis	1968-02-03	Kleberg	TX	Kingsville City Limits	ML	27.52	97.87		Tom Shirley	Reptilia	Squamata	Sauria	Dactyloidae		Anolis	carolinensis	carolinensis					//
Mus	AMNH	R163929	American Museum of Natural History	Anolis carolinensis	Anolis carolinensis carolinensis	1968-02-26	Kleberg	TX	A&I University Campus, Kingsville	ML	27.5278	97.88		Jim Davis	Reptilia	Squamata	Sauria	Dactyloidae		Anolis	carolinensis	carolinensis					//
Mus	AMNH	R163930	American Museum of Natural History	Anolis carolinensis	Anolis carolinensis carolinensis	1968-04-03	Kleberg	TX	609 E Lott, Kingsville	ML	27.5167	97.8667		J. Escamilla	Reptilia	Squamata	Sauria	Dactyloidae		Anolis	carolinensis	carolinensis					//
Mus	AMNH	R163931	American Museum of Natural History	Anolis carolinensis	Anolis carolinensis carolinensis	1968-04-03	Kleberg	TX	609 E Lott, Kingsville	ML	27.5167	97.8667		J. Escamilla	Reptilia	Squamata	Sauria	Dactyloidae		Anolis	carolinensis	carolinensis					//
Mus	AMNH	R163932	American Museum of Natural History	Anolis carolinensis	Anolis carolinensis carolinensis	1968-04-03	Kleberg	TX	609 E Lott, Kingsville	ML	27.5167	97.8667		J. Escamilla	Reptilia	Squamata	Sauria	Dactyloidae		Anolis	carolinensis	carolinensis					//
Mus	AMNH	R163933	American Museum of Natural History	Anolis carolinensis	Anolis carolinensis carolinensis	1968-04-03	Kleberg	TX	609 E Lott, Kingsville	ML	27.5167	97.8667		J. Escamilla	Reptilia	Squamata	Sauria	Dactyloidae		Anolis	carolinensis	carolinensis					//
Mus	AMNH	R163934	American Museum of Natural History	Anolis carolinensis	Anolis carolinensis carolinensis	1968-04-03	Kleberg	TX	609 E Lott, Kingsville	ML	27.5167	97.8667		J. Escamilla	Reptilia	Squamata	Sauria	Dactyloidae		Anolis	carolinensis	carolinensis					//
Mus	AMNH	R163936	American Museum of Natural History	Anolis carolinensis	Anolis carolinensis carolinensis	1968-05-03	Kleberg	TX	Texas A&I Campus, Kingsville	ML	27.5278	97.88		M. Morrees	Reptilia	Squamata	Sauria	Dactyloidae		Anolis	carolinensis	carolinensis					//
Mus	AMNH	R163937	American Museum of Natural History	Anolis carolinensis	Anolis carolinensis carolinensis	1968-05-03	Kleberg	TX	Texas A&I Campus, Kingsville	ML	27.5278	97.88		M. Morrees	Reptilia	Squamata	Sauria	Dactyloidae		Anolis	carolinensis	carolinensis					//
Mus	AMNH	R163938	American Museum of Natural History	Anolis carolinensis	Anolis carolinensis carolinensis	1968-05-17	Kleberg	TX	Texas A&I Campus Kingsville	ML	27.5278	97.88		Jim Davis	Reptilia	Squamata	Sauria	Dactyloidae		Anolis	carolinensis	carolinensis					//
Mus	MCZ	R127357	Museum of Comparative Zoology, Harvard University	Anolis carolinensis	Anolis carolinensis carolinensis	1968-07-06	Kleberg	TX	Texas: Kingsville, A+I campus	ML				William P. Hall, III	Reptilia	Squamata	Sauria	Dactyloidae		Anolis	carolinensis	carolinensis		1968	7	6	7/6/1968	6/7/19686/7/1968
Mus	MCZ	R127358	Museum of Comparative Zoology, Harvard University	Anolis carolinensis	Anolis carolinensis carolinensis	1968-07-06	Kleberg	TX	Texas: Kingsville, A+I campus	ML				William P. Hall, III	Reptilia	Squamata	Sauria	Dactyloidae		Anolis	carolinensis	carolinensis		1968	7	6	7/6/1968	6/7/19686/7/1968
Mus	MCZ	R109028	Museum of Comparative Zoology, Harvard University	Anolis carolinensis	Anolis carolinensis	1968-07-29	Kleberg	TX	Texas: Texas College of Agriculture and Industry, Kingsville	ML				William P. Hall, III	Reptilia	Squamata	Sauria	Dactyloidae		Anolis	carolinensis			1968	7	29	7/29/1968	29/7/196829/7/1968
Mus	AMNH	R163939	American Museum of Natural History	Anolis carolinensis	Anolis carolinensis carolinensis	1968-09-14	Kleberg	TX	West Gem, Kingsville	ML	27.5167	97.8667		Jack A. Rickner	Reptilia	Squamata	Sauria	Dactyloidae		Anolis	carolinensis	carolinensis					//
Mus	AMNH	R163940	American Museum of Natural History	Anolis carolinensis	Anolis carolinensis carolinensis	1968-09-25	Kleberg	TX	A&I Campus	ML	27.5278	97.8833		Huckaby	Reptilia	Squamata	Sauria	Dactyloidae		Anolis	carolinensis	carolinensis					//
Mus	AMNH	R163941	American Museum of Natural History	Anolis carolinensis	Anolis carolinensis carolinensis	1968-10-23	Kleberg	TX	Kingsville City Limits	ML	27.5167	97.8667		Buddy Wood	Reptilia	Squamata	Sauria	Dactyloidae		Anolis	carolinensis	carolinensis					//
Mus	AMNH	R163942	American Museum of Natural History	Anolis carolinensis	Anolis carolinensis carolinensis	1968-10-29	Kleberg	TX	Kingsville City Limits	ML	27.5167	97.8667		Buddy Wood	Reptilia	Squamata	Sauria	Dactyloidae		Anolis	carolinensis	carolinensis					//
Mus	AMNH	R163944	American Museum of Natural History	Anolis carolinensis	Anolis carolinensis carolinensis	1969-03-02	Kleberg	TX	Kingsville City Limits	ML	27.5167	97.8667		Jaso	Reptilia	Squamata	Sauria	Dactyloidae		Anolis	carolinensis	carolinensis					//
Mus	AMNH	R163950	American Museum of Natural History	Anolis carolinensis	Anolis carolinensis carolinensis	1969-04-26	Kleberg	TX	Kingsville City Limits	ML				Van R. McDaniel	Reptilia	Squamata	Sauria	Dactyloidae		Anolis	carolinensis	carolinensis					//
Mus	AMNH	R163951	American Museum of Natural History	Anolis carolinensis	Anolis carolinensis carolinensis	1969-04-27	Kleberg	TX	Kingsville City Limits	ML				Van R. McDaniel	Reptilia	Squamata	Sauria	Dactyloidae		Anolis	carolinensis	carolinensis					//
Mus	AMNH	R163952	American Museum of Natural History	Anolis carolinensis	Anolis carolinensis carolinensis	1969-04-27	Kleberg	TX	Kingsville City Limits	ML				Van R. McDaniel	Reptilia	Squamata	Sauria	Dactyloidae		Anolis	carolinensis	carolinensis					//
Mus	AMNH	R163953	American Museum of Natural History	Anolis carolinensis	Anolis carolinensis carolinensis	1969-04-27	Kleberg	TX	Kingsville City Limits	ML				Van R. McDaniel	Reptilia	Squamata	Sauria	Dactyloidae		Anolis	carolinensis	carolinensis					//
Mus	AMNH	R163954	American Museum of Natural History	Anolis carolinensis	Anolis carolinensis carolinensis	1969-05-17	Kleberg	TX	Kingsville City Limits	ML				Van R. McDaniel	Reptilia	Squamata	Sauria	Dactyloidae		Anolis	carolinensis	carolinensis					//
Mus	AMNH	R163955	American Museum of Natural History	Anolis carolinensis	Anolis carolinensis carolinensis	1969-05-17	Kleberg	TX	Kingsville City Limits	ML				Van R. McDaniel	Reptilia	Squamata	Sauria	Dactyloidae		Anolis	carolinensis	carolinensis					//
Mus	AMNH	R163956	American Museum of Natural History	Anolis carolinensis	Anolis carolinensis carolinensis	1969-05-17	Kleberg	TX	Kingsville City Limits	ML				Van R. McDaniel	Reptilia	Squamata	Sauria	Dactyloidae		Anolis	carolinensis	carolinensis					//
Mus	AMNH	R163957	American Museum of Natural History	Anolis carolinensis	Anolis carolinensis carolinensis	1969-05-22	Kleberg	TX	Kingsville City Limits	ML				Van R. McDaniel	Reptilia	Squamata	Sauria	Dactyloidae		Anolis	carolinensis	carolinensis					//
Mus	AMNH	R163958	American Museum of Natural History	Anolis carolinensis	Anolis carolinensis carolinensis	1969-07-14	Kleberg	TX	Kingsville City Limits	ML				Van R. McDaniel	Reptilia	Squamata	Sauria	Dactyloidae		Anolis	carolinensis	carolinensis					//
Mus	AMNH	R163935	American Museum of Natural History	Anolis carolinensis	Anolis carolinensis carolinensis	1969-10-07	Kleberg	TX	A&I Campus	ML	27.5278	97.8833		Linda A. Thompson	Reptilia	Squamata	Sauria	Dactyloidae		Anolis	carolinensis	carolinensis					//
Mus	AMNH	R163945	American Museum of Natural History	Anolis carolinensis	Anolis carolinensis carolinensis	1969-10-12	Kleberg	TX	Texas A&I Campus, Kingsville	ML	27.5278	97.8833		C. Eicher & C. Titzman	Reptilia	Squamata	Sauria	Dactyloidae		Anolis	carolinensis	carolinensis					//
Mus	AMNH	R163946	American Museum of Natural History	Anolis carolinensis	Anolis carolinensis carolinensis	1969-10-12	Kleberg	TX	Texas A&I Campus, Kingsville	ML	27.5278	97.8833		C. Eicher & C. Titzman	Reptilia	Squamata	Sauria	Dactyloidae		Anolis	carolinensis	carolinensis					//
Mus	AMNH	R163947	American Museum of Natural History	Anolis carolinensis	Anolis carolinensis carolinensis	1969-10-12	Kleberg	TX	Texas A&I Campus, Kingsville	ML	27.5278	97.8833		C. Eicher & C. Titzman	Reptilia	Squamata	Sauria	Dactyloidae		Anolis	carolinensis	carolinensis					//
Mus	AMNH	R163948	American Museum of Natural History	Anolis carolinensis	Anolis carolinensis carolinensis	1970-02-26	Kleberg	TX	Kingsville	ML	27.5167	97.8667		Charles W. Smith	Reptilia	Squamata	Sauria	Dactyloidae		Anolis	carolinensis	carolinensis					//
Mus	AMNH	R163949	American Museum of Natural History	Anolis carolinensis	Anolis carolinensis carolinensis	1970-02-26	Kleberg	TX	Kingsville	ML	27.5167	97.8667		Charles W. Smith	Reptilia	Squamata	Sauria	Dactyloidae		Anolis	carolinensis	carolinensis					//
Mus	AMNH	R149603	American Museum of Natural History	Anolis carolinensis	Anolis carolinensis	1971-11-02	Kleberg	TX	Kingsville	ML				Ernest A. Liner & Allan H. Chaney	Reptilia	Squamata	Sauria	Dactyloidae		Anolis	carolinensis						//
Mus	AMNH	R163959	American Museum of Natural History	Anolis carolinensis	Anolis carolinensis carolinensis	1972-02-15	Kleberg	TX	Kingsville City Limits	ML				Daniel F. Villarreal	Reptilia	Squamata	Sauria	Dactyloidae		Anolis	carolinensis	carolinensis					//
Mus	AMNH	R163960	American Museum of Natural History	Anolis carolinensis	Anolis carolinensis carolinensis	1972-02-15	Kleberg	TX	Kingsville City Limits	ML				Daniel F. Villarreal	Reptilia	Squamata	Sauria	Dactyloidae		Anolis	carolinensis	carolinensis					//
Mus	TCWC	51954	Texas A&M University Biodiversity Research and Teaching Collections	Anolis carolinensis	Anolis carolinensis	1976-03-16	Kleberg	TX	Kingsville	ML	27.5165	97.8563		Labuda, S. E.	Reptilia	Squamata	Sauria	Dactyloidae		Anolis	carolinensis			1976	3	16	3/16/1976	1976-03-16
Mus	TCWC	51955	Texas A&M University Biodiversity Research and Teaching Collections	Anolis carolinensis	Anolis carolinensis	1976-03-16	Kleberg	TX	Kingsville	ML	27.5165	97.8563		Labuda, S. E.	Reptilia	Squamata	Sauria	Dactyloidae		Anolis	carolinensis			1976	3	16	3/16/1976	1976-03-16
Mus	TCWC	51956	Texas A&M University Biodiversity Research and Teaching Collections	Anolis carolinensis	Anolis carolinensis	1976-03-16	Kleberg	TX	Kingsville	ML	27.5165	97.8563		Labuda, S. E.	Reptilia	Squamata	Sauria	Dactyloidae		Anolis	carolinensis			1976	3	16	3/16/1976	1976-03-16
Mus	AMNH	R163964	American Museum of Natural History	Anolis carolinensis	Anolis carolinensis carolinensis	1987-04-25	Kleberg	TX	W. Lee St. Kingsville	ML				G. Jesse	Reptilia	Squamata	Sauria	Dactyloidae		Anolis	carolinensis	carolinensis					//
Mus	AMNH	R163965	American Museum of Natural History	Anolis carolinensis	Anolis carolinensis carolinensis	1987-04-25	Kleberg	TX	W. Lee St. Kingsville	ML				G. Jesse	Reptilia	Squamata	Sauria	Dactyloidae		Anolis	carolinensis	carolinensis					//
Mus	AMNH	R163963	American Museum of Natural History	Anolis carolinensis	Anolis carolinensis carolinensis	1987-05-07	Kleberg	TX	14th & King St. Kingsville	ML				D. Luedecke	Reptilia	Squamata	Sauria	Dactyloidae		Anolis	carolinensis	carolinensis					//
Mus	AMNH	R163967	American Museum of Natural History	Anolis carolinensis	Anolis carolinensis carolinensis	1988-09-09	Kleberg	TX	Kingsville	ML				Juan G. Garza	Reptilia	Squamata	Sauria	Dactyloidae		Anolis	carolinensis	carolinensis					//
Mus	AMNH	R163962	American Museum of Natural History	Anolis carolinensis	Anolis carolinensis carolinensis	1988-10-28	Kleberg	TX	Kingsville City Limits	ML				R. Suarez	Reptilia	Squamata	Sauria	Dactyloidae		Anolis	carolinensis	carolinensis					//
Mus	AMNH	R163966	American Museum of Natural History	Anolis carolinensis	Anolis carolinensis carolinensis	1988-11-05	Kleberg	TX	1/2 mi jct Business 77 North Kleberg Co.	ML				C. Hernandez	Reptilia	Squamata	Sauria	Dactyloidae		Anolis	carolinensis	carolinensis					//
iNat	iNat	38361714	iNaturalist	Anolis carolinensis	Anolis carolinensis	2013-01-13	Kleberg	TX	na	NPI	27.4244	-97.2973		ryruther	Reptilia	Squamata	Sauria	Dactyloidae		Anolis	Anolis carolinensis		Green Anole						research	https://www.inaturalist.org/observations/38361714		0
Mus	AMNH	R163961	American Museum of Natural History	Anolis carolinensis	Anolis carolinensis carolinensis	Sep 1988	Kleberg	TX	Texas A&I Univ. Campus	ML				I. Ramos	Reptilia	Squamata	Sauria	Dactyloidae		Anolis	carolinensis	carolinensis					//
Mus	AMNH	R163943	American Museum of Natural History	Anolis carolinensis	Anolis carolinensis carolinensis	na	Kleberg	TX	Kingsville City Limits	ML	27.5167	97.8667		Andy Gonzalez	Reptilia	Squamata	Sauria	Dactyloidae		Anolis	carolinensis	carolinensis					//
Mus	TNHC	21686	The University of Texas at Austin - Texas Natural History Collections	Anolis carolinensis	Anolis carolinensis	1901-01-01	Nueces	TX	Corpus Christi	ML				Freeman	Reptilia	Squamata	Sauria	Dactyloidae		Anolis	carolinensis			1901	1	1
Mus	TNHC	21687	The University of Texas at Austin - Texas Natural History Collections	Anolis carolinensis	Anolis carolinensis	1901-01-01	Nueces	TX	Corpus Christi	ML				Freeman	Reptilia	Squamata	Sauria	Dactyloidae		Anolis	carolinensis			1901	1	1
Mus	TNHC	21688	The University of Texas at Austin - Texas Natural History Collections	Anolis carolinensis	Anolis carolinensis	1901-01-01	Nueces	TX	Corpus Christi	ML				Freeman	Reptilia	Squamata	Sauria	Dactyloidae		Anolis	carolinensis			1901	1	1
Mus	TNHC	21689	The University of Texas at Austin - Texas Natural History Collections	Anolis carolinensis	Anolis carolinensis	1901-01-01	Nueces	TX	Corpus Christi	ML				Freeman	Reptilia	Squamata	Sauria	Dactyloidae		Anolis	carolinensis			1901	1	1
Mus	TNHC	21690	The University of Texas at Austin - Texas Natural History Collections	Anolis carolinensis	Anolis carolinensis	1901-01-01	Nueces	TX	Corpus Christi	ML				Freeman	Reptilia	Squamata	Sauria	Dactyloidae		Anolis	carolinensis			1901	1	1
Mus	TCWC	14606	Texas A&M University Biodiversity Research and Teaching Collections	Anolis carolinensis	Anolis carolinensis	1956-03-17	Nueces	TX	Corpus Christi	ML				Schubert, R. C.	Reptilia	Squamata	Sauria	Dactyloidae		Anolis	carolinensis			1956	3	17	3/17/1956	1956-03-17
Mus	TCWC	14607	Texas A&M University Biodiversity Research and Teaching Collections	Anolis carolinensis	Anolis carolinensis	1956-03-17	Nueces	TX	Corpus Christi	ML				Schubert, R. C.	Reptilia	Squamata	Sauria	Dactyloidae		Anolis	carolinensis			1956	3	17	3/17/1956	1956-03-17
Mus	TCWC	14604	Texas A&M University Biodiversity Research and Teaching Collections	Anolis carolinensis	Anolis carolinensis	1958-03-09	Nueces	TX	Corpus Christi	ML				Ploenneke, R. M.	Reptilia	Squamata	Sauria	Dactyloidae		Anolis	carolinensis			1958	3	9	3/9/1958	1958-03-09
Mus	TCWC	14608	Texas A&M University Biodiversity Research and Teaching Collections	Anolis carolinensis	Anolis carolinensis	1958-03-09	Nueces	TX	Corpus Christi	ML				Ploenneke, R. H.	Reptilia	Squamata	Sauria	Dactyloidae		Anolis	carolinensis			1958	3	9	3/9/1958	1958-03-09
Mus	AMNH	R163902	American Museum of Natural History	Anolis carolinensis	Anolis carolinensis carolinensis	1961-02-17	Nueces	TX	Del Mar College Campus Corpus Christi	ML	27.7662	97.4058		Allan H. Chaney	Reptilia	Squamata	Sauria	Dactyloidae		Anolis	carolinensis	carolinensis					//
Mus	AMNH	R163903	American Museum of Natural History	Anolis carolinensis	Anolis carolinensis carolinensis	1961-02-17	Nueces	TX	Del Mar College Campus Corpus Christi	ML	27.7662	97.4058		Allan H. Chaney	Reptilia	Squamata	Sauria	Dactyloidae		Anolis	carolinensis	carolinensis					//
Mus	AMNH	R163897	American Museum of Natural History	Anolis carolinensis	Anolis carolinensis carolinensis	1962-02-12	Nueces	TX	4200 Block of Ocean Drive, Corpus Christi	ML	27.7135	97.3443		R. Moody	Reptilia	Squamata	Sauria	Dactyloidae		Anolis	carolinensis	carolinensis					//
Mus	AMNH	R163898	American Museum of Natural History	Anolis carolinensis	Anolis carolinensis carolinensis	1962-02-12	Nueces	TX	4200 Block of Ocean Drive, Corpus Christi	ML	27.7135	97.3443		R. Moody	Reptilia	Squamata	Sauria	Dactyloidae		Anolis	carolinensis	carolinensis					//
Mus	AMNH	R163899	American Museum of Natural History	Anolis carolinensis	Anolis carolinensis carolinensis	1962-02-12	Nueces	TX	4200 Block of Ocean Drive, Corpus Christi	ML	27.7135	97.3443		R. Moody	Reptilia	Squamata	Sauria	Dactyloidae		Anolis	carolinensis	carolinensis					//
Mus	AMNH	R163900	American Museum of Natural History	Anolis carolinensis	Anolis carolinensis carolinensis	1962-02-12	Nueces	TX	4200 Block of Ocean Drive, Corpus Christi	ML	27.7135	97.3443		R. Moody	Reptilia	Squamata	Sauria	Dactyloidae		Anolis	carolinensis	carolinensis					//
Mus	AMNH	R163901	American Museum of Natural History	Anolis carolinensis	Anolis carolinensis carolinensis	1962-02-12	Nueces	TX	4200 Block of Ocean Drive, Corpus Christi	ML	27.7135	97.3443		R. Moody	Reptilia	Squamata	Sauria	Dactyloidae		Anolis	carolinensis	carolinensis					//
Mus	TCWC	17982	Texas A&M University Biodiversity Research and Teaching Collections	Anolis carolinensis	Anolis carolinensis	1962-03-10	Nueces	TX	Corpus Christi, 3717 Dalvaida St	ML				Cory, I.	Reptilia	Squamata	Sauria	Dactyloidae		Anolis	carolinensis			1962	3	10	3/10/1962	1962-03-10
Mus	TCWC	17983	Texas A&M University Biodiversity Research and Teaching Collections	Anolis carolinensis	Anolis carolinensis	1962-03-10	Nueces	TX	Corpus Christi, 3717 Dalvaida St	ML				Cory, I.	Reptilia	Squamata	Sauria	Dactyloidae		Anolis	carolinensis			1962	3	10	3/10/1962	1962-03-10
Mus	TCWC	17984	Texas A&M University Biodiversity Research and Teaching Collections	Anolis carolinensis	Anolis carolinensis	1962-03-10	Nueces	TX	Corpus Christi, 3717 Dalvaida St	ML				Cory, I.	Reptilia	Squamata	Sauria	Dactyloidae		Anolis	carolinensis			1962	3	10	3/10/1962	1962-03-10
Mus	TCWC	17985	Texas A&M University Biodiversity Research and Teaching Collections	Anolis carolinensis	Anolis carolinensis	1962-03-10	Nueces	TX	Corpus Christi, 3717 Dalvaida St	ML				Cory, I.	Reptilia	Squamata	Sauria	Dactyloidae		Anolis	carolinensis			1962	3	10	3/10/1962	1962-03-10
Mus	TCWC	17986	Texas A&M University Biodiversity Research and Teaching Collections	Anolis carolinensis	Anolis carolinensis	1962-03-10	Nueces	TX	Corpus Christi, 3717 Dalvaida St	ML				Cory, I.	Reptilia	Squamata	Sauria	Dactyloidae		Anolis	carolinensis			1962	3	10	3/10/1962	1962-03-10
Mus	AMNH	R149602	American Museum of Natural History	Anolis carolinensis	Anolis carolinensis	1962-07-02	Nueces	TX	Corpus Christi (534 Hoffman St)	ML				Ernest A. Liner	Reptilia	Squamata	Sauria	Dactyloidae		Anolis	carolinensis						//
Mus	AMNH	R163896	American Museum of Natural History	Anolis carolinensis	Anolis carolinensis carolinensis	1964-03-03	Nueces	TX	4200 Block of Ocean Drive, Corpus Christi	ML	27.7135	97.3443		R. Moody	Reptilia	Squamata	Sauria	Dactyloidae		Anolis	carolinensis	carolinensis					//
Mus	ASNHC	6416	Angelo State Natural History Collection	Anolis carolinensis	Anolis carolinensis	1964-03-27	Nueces	TX	Corpus Christi, 4250 Ocean Drive	ML	27.7385	97.366		Moody	Reptilia	Squamata	Sauria	Dactyloidae		Anolis	carolinensis			1964	3	27	3/27/1964	1964-03-27
Mus	TNHC	57220	The University of Texas at Austin - Texas Natural History Collections	Anolis carolinensis	Anolis carolinensis	1964-11-21	Nueces	TX	Corpus Christi	ML				R. E. Slama	Reptilia	Squamata	Sauria	Dactyloidae		Anolis	carolinensis				11	21
Mus	AMNH	R163905	American Museum of Natural History	Anolis carolinensis	Anolis carolinensis carolinensis	1965-02-20	Nueces	TX	Oak Park Ave., Corpus Christi	ML				J. Avery	Reptilia	Squamata	Sauria	Dactyloidae		Anolis	carolinensis	carolinensis					//
Mus	AMNH	R163906	American Museum of Natural History	Anolis carolinensis	Anolis carolinensis carolinensis	1965-02-20	Nueces	TX	Oak Park Ave., Corpus Christi	ML				J. Avery	Reptilia	Squamata	Sauria	Dactyloidae		Anolis	carolinensis	carolinensis					//
Mus	AMNH	R163907	American Museum of Natural History	Anolis carolinensis	Anolis carolinensis carolinensis	1965-02-20	Nueces	TX	Oak Park Ave., Corpus Christi	ML				J. Avery	Reptilia	Squamata	Sauria	Dactyloidae		Anolis	carolinensis	carolinensis					//
Mus	TNHC	57221	The University of Texas at Austin - Texas Natural History Collections	Anolis carolinensis	Anolis carolinensis	1965-11-03	Nueces	TX	Corpus Christi	ML				P. F. Woodruff	Reptilia	Squamata	Sauria	Dactyloidae		Anolis	carolinensis				11	3
Mus	TNHC	50422	The University of Texas at Austin - Texas Natural History Collections	Anolis carolinensis	Anolis carolinensis	1965-11-20	Nueces	TX	Corpus Christi	ML				P. F. Woodruff	Reptilia	Squamata	Sauria	Dactyloidae		Anolis	carolinensis				11	20
Mus	TNHC	50423	The University of Texas at Austin - Texas Natural History Collections	Anolis carolinensis	Anolis carolinensis	1965-11-20	Nueces	TX	Corpus Christi	ML				P. F. Woodruff	Reptilia	Squamata	Sauria	Dactyloidae		Anolis	carolinensis				11	20
Mus	TNHC	57222	The University of Texas at Austin - Texas Natural History Collections	Anolis carolinensis	Anolis carolinensis	1965-11-20	Nueces	TX	Corpus Christi	ML				P. F. Woodruff	Reptilia	Squamata	Sauria	Dactyloidae		Anolis	carolinensis				11	20
Mus	AMNH	R163904	American Museum of Natural History	Anolis carolinensis	Anolis carolinensis carolinensis	1966-03-05	Nueces	TX	508 Joyce St., Bishop	ML				Wes Tunnell	Reptilia	Squamata	Sauria	Dactyloidae		Anolis	carolinensis	carolinensis					//
Mus	TNHC	94318	The University of Texas at Austin - Texas Natural History Collections	Anolis carolinensis	Anolis carolinensis	1968-05-10	Nueces	TX	Corpus Christi	ML				Bowersock, R. D.	Reptilia	Squamata	Sauria	Dactyloidae		Anolis	carolinensis				5	10
Mus	AMNH	R163908	American Museum of Natural History	Anolis carolinensis	Anolis carolinensis carolinensis	1968-10-14	Nueces	TX	2 mi S Calallen	ML	27.8533	97.58		C. Guerra	Reptilia	Squamata	Sauria	Dactyloidae		Anolis	carolinensis	carolinensis					//
Mus	BUMMC	R 19811	Baylor University, Mayborn Museum Complex	Anolis carolinensis	Anolis carolinensis	1970-06-07	Nueces	TX	Port Aransas near the U. of T. marina	MI				Lanning, Bill	Reptilia	Squamata	Sauria	Dactyloidae
Mus	LACM	106928	Natural History Museum of Los Angeles County	Anolis carolinensis	Anolis carolinensis	1971-03-21	Nueces	TX	Corpus Christi	ML				RR Montanucci	Reptilia	Squamata	Sauria	Dactyloidae		Anolis	carolinensis			1971	3	21	3/21/1971	1971-03-21
Mus	BUMMC	R 19812	Baylor University, Mayborn Museum Complex	Anolis carolinensis	Anolis carolinensis carolinensis	1974-04-12	Nueces	Texas	Gail Winter house, Corpus Christi	ML				Germer, Patricia S.	Reptilia	Squamata	Sauria	Dactyloidae
Mus	TNHC	93948	The University of Texas at Austin - Texas Natural History Collections	Anolis carolinensis	Anolis carolinensis	1974-06-26	Nueces	TX	Corpus Christi	ML				Bartee	Reptilia	Squamata	Sauria	Dactyloidae		Anolis	carolinensis				6	26
Mus	TNHC	90193	The University of Texas at Austin - Texas Natural History Collections	Anolis carolinensis	Anolis carolinensis	1974-07-01	Nueces	TX	Corpus Christi, 2620 Randolph Circle	ML					Reptilia	Squamata	Sauria	Dactyloidae		Anolis	carolinensis				7	1
Mus	TNHC	93947	The University of Texas at Austin - Texas Natural History Collections	Anolis carolinensis	Anolis carolinensis	1974-07-01	Nueces	TX	Corpus Christi, 2626 Randolph	ML				Gray, Martha	Reptilia	Squamata	Sauria	Dactyloidae		Anolis	carolinensis				7	1
Mus	AMNH	R163909	American Museum of Natural History	Anolis carolinensis	Anolis carolinensis carolinensis	1984-02-28	Nueces	TX	Corpus Christi City Limits	ML				Terry Mohn	Reptilia	Squamata	Sauria	Dactyloidae		Anolis	carolinensis	carolinensis					//
Mus	AMNH	R163910	American Museum of Natural History	Anolis carolinensis	Anolis carolinensis carolinensis	1984-02-28	Nueces	TX	Corpus Christi City Limits	ML				Terry Mohn	Reptilia	Squamata	Sauria	Dactyloidae		Anolis	carolinensis	carolinensis					//
Mus	USNM	315495	National Museum of Natural History, Smithsonian Institution	Anolis carolinensis	Anolis carolinensis	1991-05-11	Nueces	TX	Port Aransas, Mustang Island, grounds of Marine Sciences Institute of the University of Texas at Austin	MI	27.82	97.07			Reptilia	Squamata	Sauria	Dactyloidae		Anolis	carolinensis			1991	5	11	5/11/1991	1991-05-11
Mus	USNM	315496	National Museum of Natural History, Smithsonian Institution	Anolis carolinensis	Anolis carolinensis	1991-05-12	Nueces	TX	Port Aransas, Mustang Island, vicinity of Marine Sciences Institute of the University of Texas at Austin	MI	27.82	97.07			Reptilia	Squamata	Sauria	Dactyloidae		Anolis	carolinensis			1991	5	12	5/12/1991	1991-05-12
Mus	TCWC	81605	Texas A&M University Biodiversity Research and Teaching Collections	Anolis carolinensis	Anolis carolinensis	1999-03-07	Nueces	TX	7 mi N Corpus Christi, I37	ML				Dixon, J. R.	Reptilia	Squamata	Sauria	Dactyloidae		Anolis	carolinensis			1999	3	7	3/7/1999	1999-03-07
iNat	iNat	2466317	iNaturalist	Anolis carolinensis	Anolis carolinensis	2010-04-25	Nueces	TX	na	MI	27.835	-97.0727		sandboa	Reptilia	Squamata	Sauria	Dactyloidae		Anolis	Anolis carolinensis		Green Anole						research	http://www.inaturalist.org/observations/2466317		0
iNat	iNat	34360930	iNaturalist	Anolis carolinensis	Anolis carolinensis	2010-09-24	Nueces	TX	na	MI	27.8347	-97.0724		mako252	Reptilia	Squamata	Sauria	Dactyloidae		Anolis	Anolis carolinensis		Green Anole						research	https://www.inaturalist.org/observations/34360930		2
iNat	iNat	28563150	iNaturalist	Anolis carolinensis	Anolis carolinensis	2011-04-23	Nueces	TX	na	MI	27.8294	-97.0785		tdavenport	Reptilia	Squamata	Sauria	Dactyloidae		Anolis	Anolis carolinensis		Green Anole						research	https://www.inaturalist.org/observations/28563150	Turnbull Birding Center, Port Aransas, Nueces County Texas	0
iNat	iNat	166709	iNaturalist	Anolis carolinensis	Anolis carolinensis	2012-02-26	Nueces	TX	na	MI	27.8275	-97.079		mikaelb	Reptilia	Squamata	Sauria	Dactyloidae		Anolis	Anolis carolinensis		Green Anole						research	http://www.inaturalist.org/observations/166709	Taken during Sean Fitzgerald's photography bird walk during the Whooping Crane Birding Festival in Port Aransas.	10
iNat	iNat	46558375	iNaturalist	Anolis carolinensis	Anolis carolinensis	2012-05-04	Nueces	TX	na	MI	27.8357	-97.0709		stephenfuqua	Reptilia	Squamata	Sauria	Dactyloidae		Anolis	Anolis carolinensis		Green Anole						research	https://www.inaturalist.org/observations/46558375		0
iNat	iNat	202794	iNaturalist	Anolis carolinensis	Anolis carolinensis	2013-02-21	Nueces	TX	na	MI	27.833	-97.0522		mikaelb	Reptilia	Squamata	Sauria	Dactyloidae		Anolis	Anolis carolinensis		Green Anole						research	http://www.inaturalist.org/observations/202794		5
iNat	iNat	236740	iNaturalist	Anolis carolinensis	Anolis carolinensis	2013-04-13	Nueces	TX	na	MI	27.8275	-97.0788		mikaelb	Reptilia	Squamata	Sauria	Dactyloidae		Anolis	Anolis carolinensis		Green Anole						research	http://www.inaturalist.org/observations/236740	Glad to see there are still Green Anoles at the Turnbull birding center since Brown Anoles are also here.	5
iNat	iNat	515271	iNaturalist	Anolis carolinensis	Anolis carolinensis	2013-04-15	Nueces	TX	na	MI	27.8356	-97.0732		susanelliott	Reptilia	Squamata	Sauria	Dactyloidae		Anolis	Anolis carolinensis		Green Anole						research	http://www.inaturalist.org/observations/515271		58
iNat	iNat	323062	iNaturalist	Anolis carolinensis	Anolis carolinensis	2013-07-05	Nueces	TX	na	MI	27.8348	-97.0726		mikaelb	Reptilia	Squamata	Sauria	Dactyloidae		Anolis	Anolis carolinensis		Green Anole						research	http://www.inaturalist.org/observations/323062		5
iNat	iNat	20289736	iNaturalist	Anolis carolinensis	Anolis carolinensis	2014-03-21	Nueces	TX	na	MI	27.8349	-97.0726		ehjalmarson	Reptilia	Squamata	Sauria	Dactyloidae		Anolis	Anolis carolinensis		Green Anole						research	https://www.inaturalist.org/observations/20289736		200
iNat	iNat	1140411	iNaturalist	Anolis carolinensis	Anolis carolinensis	2014-12-17	Nueces	TX	na	MI	27.8349	-97.0728		melindawpajak	Reptilia	Squamata	Sauria	Dactyloidae		Anolis	Anolis carolinensis		Green Anole						research	http://www.inaturalist.org/observations/1140411		0
iNat	iNat	60682116	iNaturalist	Anolis carolinensis	Anolis carolinensis	2015-04-19	Nueces	TX	na	MI	27.8339	-97.0611		glenn1958	Reptilia	Squamata	Sauria	Dactyloidae		Anolis	Anolis carolinensis		Green Anole						research	https://www.inaturalist.org/observations/60682116		1505
iNat	iNat	1421546	iNaturalist	Anolis carolinensis	Anolis carolinensis	2015-04-24	Nueces	TX	na	MI	27.8346	-97.0724		mikaelb	Reptilia	Squamata	Sauria	Dactyloidae		Anolis	Anolis carolinensis		Green Anole						research	http://www.inaturalist.org/observations/1421546	I found a Brown Anole and two Green Anoles in the same bush. I think this is very interesting since I├óΓé¼Γäóve heard that Green Anoles usually no longer occur where Brown Anoles have established themselves. And Brown Anoles have been here for years.	5
iNat	iNat	1897852	iNaturalist	Anolis carolinensis	Anolis carolinensis	2015-08-27	Nueces	TX	na	MI	27.8274	-97.0787		mikaelb	Reptilia	Squamata	Sauria	Dactyloidae		Anolis	Anolis carolinensis		Green Anole						research	http://www.inaturalist.org/observations/1897852	I heard a disturbance in the brush and found a Green Anole biting the head of a Brown Anole. I missed getting a shot of that, but got the two animals after they separated.	5
iNat	iNat	9452279	iNaturalist	Anolis carolinensis	Anolis carolinensis	2015-10-30	Nueces	TX	na	MI	27.8281	-97.0848		daviddodd	Reptilia	Squamata	Sauria	Dactyloidae		Anolis	Anolis carolinensis		Green Anole						research	https://www.inaturalist.org/observations/9452279		1034
iNat	iNat	2432065	iNaturalist	Anolis carolinensis	Anolis carolinensis	2015-11-26	Nueces	TX	na	MI	27.8344	-97.0725		mikaelb	Reptilia	Squamata	Sauria	Dactyloidae		Anolis	Anolis carolinensis		Green Anole						research	http://www.inaturalist.org/observations/2432065		5
iNat	iNat	4106351	iNaturalist	Anolis carolinensis	Anolis carolinensis	2016-03-17	Nueces	TX	na	MI	27.8339	-97.0611		colormeamber	Reptilia	Squamata	Sauria	Dactyloidae		Anolis	Anolis carolinensis		Green Anole						research	http://www.inaturalist.org/observations/4106351		4017
iNat	iNat	4106361	iNaturalist	Anolis carolinensis	Anolis carolinensis	2016-03-17	Nueces	TX	na	MI	27.8281	-97.0848		colormeamber	Reptilia	Squamata	Sauria	Dactyloidae		Anolis	Anolis carolinensis		Green Anole						research	http://www.inaturalist.org/observations/4106361	I observed a second with this one. Does anyone know why it has black post-orbital spots? I believe this one is male. Considering the time of year (March) could this be due to reproductive stress?	1414
iNat	iNat	3216381	iNaturalist	Anolis carolinensis	Anolis carolinensis	2016-05-19	Nueces	TX	na	MI	27.8363	-97.0691		colleenm	Reptilia	Squamata	Sauria	Dactyloidae		Anolis	Anolis carolinensis		Green Anole						research	http://www.inaturalist.org/observations/3216381		0
iNat	iNat	3413701	iNaturalist	Anolis carolinensis	Anolis carolinensis	2016-06-08	Nueces	TX	na	MI	27.8349	-97.0723		colleenm	Reptilia	Squamata	Sauria	Dactyloidae		Anolis	Anolis carolinensis		Green Anole						research	http://www.inaturalist.org/observations/3413701		0
iNat	iNat	4154955	iNaturalist	Anolis carolinensis	Anolis carolinensis	2016-09-20	Nueces	TX	na	MI	27.8356	-97.0694		colleenm	Reptilia	Squamata	Sauria	Dactyloidae		Anolis	Anolis carolinensis		Green Anole						research	http://www.inaturalist.org/observations/4154955		0
iNat	iNat	5126784	iNaturalist	Anolis carolinensis	Anolis carolinensis	2017-02-17	Nueces	TX	na	MI	27.8276	-97.0792		txherpbird	Reptilia	Squamata	Sauria	Dactyloidae		Anolis	Anolis carolinensis		Green Anole						research	https://www.inaturalist.org/observations/5126784		0
iNat	iNat	5233517	iNaturalist	Anolis carolinensis	Anolis carolinensis	2017-03-05	Nueces	TX	na	MI	27.8275	-97.079		mako252	Reptilia	Squamata	Sauria	Dactyloidae		Anolis	Anolis carolinensis		Green Anole						research	https://www.inaturalist.org/observations/5233517		2
iNat	iNat	5933285	iNaturalist	Anolis carolinensis	Anolis carolinensis	2017-04-17	Nueces	TX	na	MI	27.8269	-97.0778		philipwoodscc	Reptilia	Squamata	Sauria	Dactyloidae		Anolis	Anolis carolinensis		Green Anole						research	https://www.inaturalist.org/observations/5933285	Posturing on a limb	200
iNat	iNat	5952177	iNaturalist	Anolis carolinensis	Anolis carolinensis	2017-04-24	Nueces	TX	na	NPI	27.625	-97.2198		mako252	Reptilia	Squamata	Sauria	Dactyloidae		Anolis	Anolis carolinensis		Green Anole						research	https://www.inaturalist.org/observations/5952177	being eaten by a Great-Tailed Grackle	2
iNat	iNat	5998758	iNaturalist	Anolis carolinensis	Anolis carolinensis	2017-04-28	Nueces	TX	na	MI	27.8349	-97.0723		mako252	Reptilia	Squamata	Sauria	Dactyloidae		Anolis	Anolis carolinensis		Green Anole						research	https://www.inaturalist.org/observations/5998758		2
iNat	iNat	7593554	iNaturalist	Anolis carolinensis	Anolis carolinensis	2017-08-21	Nueces	TX	na	NPI	27.6264	-97.2206		mako252	Reptilia	Squamata	Sauria	Dactyloidae		Anolis	Anolis carolinensis		Green Anole						research	https://www.inaturalist.org/observations/7593554		2
iNat	iNat	7750257	iNaturalist	Anolis carolinensis	Anolis carolinensis	2017-09-02	Nueces	TX	na	NPI	27.6206	-97.2226		mako252	Reptilia	Squamata	Sauria	Dactyloidae		Anolis	Anolis carolinensis		Green Anole						research	https://www.inaturalist.org/observations/7750257		22
iNat	iNat	8539154	iNaturalist	Anolis carolinensis	Anolis carolinensis	2017-10-22	Nueces	TX	na	NPI	27.6265	-97.2206		brentano	Reptilia	Squamata	Sauria	Dactyloidae		Anolis	Anolis carolinensis		Green Anole						research	https://www.inaturalist.org/observations/8539154	Wanted to hit the island again for a couple hours before heading home from conference. Winds were practically gale force and it was cloudy so didn't see much.	49
iNat	iNat	10436912	iNaturalist	Anolis carolinensis	Anolis carolinensis	2018-03-26	Nueces	TX	na	NPI	27.6256	-97.2191		mako252	Reptilia	Squamata	Sauria	Dactyloidae		Anolis	Anolis carolinensis		Green Anole						research	https://www.inaturalist.org/observations/10436912		2
iNat	iNat	11793901	iNaturalist	Anolis carolinensis	Anolis carolinensis	2018-04-29	Nueces	TX	na	NPI	27.6014	-97.2478		jlemaster	Reptilia	Squamata	Sauria	Dactyloidae		Anolis	Anolis carolinensis		Green Anole						research	https://www.inaturalist.org/observations/11793901	Probably a green anole, but could be a different species. He├óΓé¼Γäós very shy.	12
iNat	iNat	19911011	iNaturalist	Anolis carolinensis	Anolis carolinensis	2019-01-27	Nueces	TX	na	NPI	27.6257	-97.2193		mako252	Reptilia	Squamata	Sauria	Dactyloidae		Anolis	Anolis carolinensis		Green Anole						research	https://www.inaturalist.org/observations/19911011		2
iNat	iNat	22826791	iNaturalist	Anolis carolinensis	Anolis carolinensis	2019-04-12	Nueces	TX	na	MI	27.7188	-97.1442		kpetersonwildlife	Reptilia	Squamata	Sauria	Dactyloidae		Anolis	Anolis carolinensis		Green Anole						research	https://www.inaturalist.org/observations/22826791	Beautiful anole seen on porch at beach house, was too quick to catch for closer pictures.	0
iNat	iNat	22864247	iNaturalist	Anolis carolinensis	Anolis carolinensis	2019-04-16	Nueces	TX	na	NPI	27.6267	-97.2208		mross5	Reptilia	Squamata	Sauria	Dactyloidae		Anolis	Anolis carolinensis		Green Anole						research	https://www.inaturalist.org/observations/22864247		8
iNat	iNat	22795069	iNaturalist	Anolis carolinensis	Anolis carolinensis	2019-04-20	Nueces	TX	na	NPI	27.625	-97.2197		mako252	Reptilia	Squamata	Sauria	Dactyloidae		Anolis	Anolis carolinensis		Green Anole						research	https://www.inaturalist.org/observations/22795069		2
iNat	iNat	22795077	iNaturalist	Anolis carolinensis	Anolis carolinensis	2019-04-20	Nueces	TX	na	NPI	27.6251	-97.2197		mako252	Reptilia	Squamata	Sauria	Dactyloidae		Anolis	Anolis carolinensis		Green Anole						research	https://www.inaturalist.org/observations/22795077		8
iNat	iNat	23075678	iNaturalist	Anolis carolinensis	Anolis carolinensis	2019-04-24	Nueces	TX	na	MI	27.8266	-97.08		mako252	Reptilia	Squamata	Sauria	Dactyloidae		Anolis	Anolis carolinensis		Green Anole						research	https://www.inaturalist.org/observations/23075678		15
iNat	iNat	23089653	iNaturalist	Anolis carolinensis	Anolis carolinensis	2019-04-25	Nueces	TX	na	NPI	27.6268	-97.2206		mako252	Reptilia	Squamata	Sauria	Dactyloidae		Anolis	Anolis carolinensis		Green Anole						research	https://www.inaturalist.org/observations/23089653		8
iNat	iNat	23231682	iNaturalist	Anolis carolinensis	Anolis carolinensis	2019-04-26	Nueces	TX	na	MI	27.8346	-97.0724		mikaelb	Reptilia	Squamata	Sauria	Dactyloidae		Anolis	Anolis carolinensis		Green Anole						research	https://www.inaturalist.org/observations/23231682	Taken for the 2019 City Nature Challenge for Mustang Island and surrounding waters. Some photos were kept even if low quality if they could potentially make good iNaturalist observations. Taken at Paradise Pond.	5
iNat	iNat	24638701	iNaturalist	Anolis carolinensis	Anolis carolinensis	2019-04-27	Nueces	TX	na	NPI	27.6263	-97.2207		tsirtalis	Reptilia	Squamata	Sauria	Dactyloidae		Anolis	Anolis carolinensis		Green Anole						research	https://www.inaturalist.org/observations/24638701	Also entered in HerpMapper.org	0
iNat	iNat	24638705	iNaturalist	Anolis carolinensis	Anolis carolinensis	2019-04-27	Nueces	TX	na	NPI	27.6264	-97.2207		tsirtalis	Reptilia	Squamata	Sauria	Dactyloidae		Anolis	Anolis carolinensis		Green Anole						research	https://www.inaturalist.org/observations/24638705	Also entered in HerpMapper.org	0
iNat	iNat	25074855	iNaturalist	Anolis carolinensis	Anolis carolinensis	2019-05-13	Nueces	TX	na	NPI	27.6257	-97.2194		mako252	Reptilia	Squamata	Sauria	Dactyloidae		Anolis	Anolis carolinensis		Green Anole						research	https://www.inaturalist.org/observations/25074855		2
iNat	iNat	25074856	iNaturalist	Anolis carolinensis	Anolis carolinensis	2019-05-13	Nueces	TX	na	NPI	27.6255	-97.2192		mako252	Reptilia	Squamata	Sauria	Dactyloidae		Anolis	Anolis carolinensis		Green Anole						research	https://www.inaturalist.org/observations/25074856		2
iNat	iNat	29055169	iNaturalist	Anolis carolinensis	Anolis carolinensis	2019-07-18	Nueces	TX	na	MI	27.8353	-97.0581		pattcoeck	Reptilia	Squamata	Sauria	Dactyloidae		Anolis	Anolis carolinensis		Green Anole						research	https://www.inaturalist.org/observations/29055169		10
iNat	iNat	29486371	iNaturalist	Anolis carolinensis	Anolis carolinensis	2019-07-24	Nueces	TX	na	MI	27.8354	-97.0582		pattcoeck	Reptilia	Squamata	Sauria	Dactyloidae		Anolis	Anolis carolinensis		Green Anole						research	https://www.inaturalist.org/observations/29486371		5
iNat	iNat	29546103	iNaturalist	Anolis carolinensis	Anolis carolinensis	2019-07-25	Nueces	TX	na	MI	27.8354	-97.0582		pattcoeck	Reptilia	Squamata	Sauria	Dactyloidae		Anolis	Anolis carolinensis		Green Anole						research	https://www.inaturalist.org/observations/29546103		5
iNat	iNat	30686854	iNaturalist	Anolis carolinensis	Anolis carolinensis	2019-08-11	Nueces	TX	na	MI	27.8274	-97.0792		mako252	Reptilia	Squamata	Sauria	Dactyloidae		Anolis	Anolis carolinensis		Green Anole						research	https://www.inaturalist.org/observations/30686854		4
iNat	iNat	31071021	iNaturalist	Anolis carolinensis	Anolis carolinensis	2019-08-18	Nueces	TX	na	NPI	27.627	-97.2201		mako252	Reptilia	Squamata	Sauria	Dactyloidae		Anolis	Anolis carolinensis		Green Anole						research	https://www.inaturalist.org/observations/31071021		4
iNat	iNat	33763943	iNaturalist	Anolis carolinensis	Anolis carolinensis	2019-10-02	Nueces	TX	na	MI	27.8344	-97.0725		mako252	Reptilia	Squamata	Sauria	Dactyloidae		Anolis	Anolis carolinensis		Green Anole						research	https://www.inaturalist.org/observations/33763943		2
iNat	iNat	34377058	iNaturalist	Anolis carolinensis	Anolis carolinensis	2019-10-14	Nueces	TX	na	NPI	27.6263	-97.2208		mako252	Reptilia	Squamata	Sauria	Dactyloidae		Anolis	Anolis carolinensis		Green Anole						research	https://www.inaturalist.org/observations/34377058		2
iNat	iNat	36984656	iNaturalist	Anolis carolinensis	Anolis carolinensis	2019-12-26	Nueces	TX	na	NPI	27.6264	-97.2207		mako252	Reptilia	Squamata	Sauria	Dactyloidae		Anolis	Anolis carolinensis		Green Anole						research	https://www.inaturalist.org/observations/36984656		2
iNat	iNat	37719593	iNaturalist	Anolis carolinensis	Anolis carolinensis	2020-01-18	Nueces	TX	na	NPI	27.6264	-97.2206		mako252	Reptilia	Squamata	Sauria	Dactyloidae		Anolis	Anolis carolinensis		Green Anole						research	https://www.inaturalist.org/observations/37719593		4
iNat	iNat	37719595	iNaturalist	Anolis carolinensis	Anolis carolinensis	2020-01-18	Nueces	TX	na	NPI	27.6265	-97.2207		mako252	Reptilia	Squamata	Sauria	Dactyloidae		Anolis	Anolis carolinensis		Green Anole						research	https://www.inaturalist.org/observations/37719595		4
iNat	iNat	37719682	iNaturalist	Anolis carolinensis	Anolis carolinensis	2020-01-18	Nueces	TX	na	NPI	27.6257	-97.2193		mako252	Reptilia	Squamata	Sauria	Dactyloidae		Anolis	Anolis carolinensis		Green Anole						research	https://www.inaturalist.org/observations/37719682		2
iNat	iNat	37719684	iNaturalist	Anolis carolinensis	Anolis carolinensis	2020-01-18	Nueces	TX	na	NPI	27.6256	-97.2193		mako252	Reptilia	Squamata	Sauria	Dactyloidae		Anolis	Anolis carolinensis		Green Anole						research	https://www.inaturalist.org/observations/37719684		2
iNat	iNat	39842184	iNaturalist	Anolis carolinensis	Anolis carolinensis	2020-03-11	Nueces	TX	na	MI	27.8354	-97.0582		pattcoeck	Reptilia	Squamata	Sauria	Dactyloidae		Anolis	Anolis carolinensis		Green Anole						research	https://www.inaturalist.org/observations/39842184		20
iNat	iNat	39967593	iNaturalist	Anolis carolinensis	Anolis carolinensis	2020-03-14	Nueces	TX	na	MI	27.8274	-97.0788		chwillbill68	Reptilia	Squamata	Sauria	Dactyloidae		Anolis	Anolis carolinensis		Green Anole						research	https://www.inaturalist.org/observations/39967593	Need id help	5
iNat	iNat	40258103	iNaturalist	Anolis carolinensis	Anolis carolinensis	2020-03-14	Nueces	TX	na	MI	27.8274	-97.0787		chwillbill68	Reptilia	Squamata	Sauria	Dactyloidae		Anolis	Anolis carolinensis		Green Anole						research	https://www.inaturalist.org/observations/40258103		15
iNat	iNat	40165178	iNaturalist	Anolis carolinensis	Anolis carolinensis	2020-03-17	Nueces	TX	na	MI	27.8346	-97.0724		hwise01	Reptilia	Squamata	Sauria	Dactyloidae		Anolis	Anolis carolinensis		Green Anole						research	https://www.inaturalist.org/observations/40165178		4
iNat	iNat	41060954	iNaturalist	Anolis carolinensis	Anolis carolinensis	2020-03-30	Nueces	TX	na	MI	27.8342	-97.0722		mako252	Reptilia	Squamata	Sauria	Dactyloidae		Anolis	Anolis carolinensis		Green Anole						research	https://www.inaturalist.org/observations/41060954		2
iNat	iNat	41061127	iNaturalist	Anolis carolinensis	Anolis carolinensis	2020-03-30	Nueces	TX	na	MI	27.8349	-97.0723		mako252	Reptilia	Squamata	Sauria	Dactyloidae		Anolis	Anolis carolinensis		Green Anole						research	https://www.inaturalist.org/observations/41061127		2
iNat	iNat	41668896	iNaturalist	Anolis carolinensis	Anolis carolinensis	2020-04-07	Nueces	TX	na	NPI	27.6233	-97.217		andrewmorgill	Reptilia	Squamata	Sauria	Dactyloidae		Anolis	Anolis carolinensis		Green Anole						research	https://www.inaturalist.org/observations/41668896		8
iNat	iNat	41773469	iNaturalist	Anolis carolinensis	Anolis carolinensis	2020-04-09	Nueces	TX	na	NPI	27.6257	-97.2193		mako252	Reptilia	Squamata	Sauria	Dactyloidae		Anolis	Anolis carolinensis		Green Anole						research	https://www.inaturalist.org/observations/41773469		2
iNat	iNat	41773495	iNaturalist	Anolis carolinensis	Anolis carolinensis	2020-04-09	Nueces	TX	na	NPI	27.6263	-97.2204		mako252	Reptilia	Squamata	Sauria	Dactyloidae		Anolis	Anolis carolinensis		Green Anole						research	https://www.inaturalist.org/observations/41773495		4
iNat	iNat	41773503	iNaturalist	Anolis carolinensis	Anolis carolinensis	2020-04-09	Nueces	TX	na	NPI	27.6263	-97.2206		mako252	Reptilia	Squamata	Sauria	Dactyloidae		Anolis	Anolis carolinensis		Green Anole						research	https://www.inaturalist.org/observations/41773503		4
iNat	iNat	41908912	iNaturalist	Anolis carolinensis	Anolis carolinensis	2020-04-09	Nueces	TX	na	MI	27.8349	-97.0726		spyle64	Reptilia	Squamata	Sauria	Dactyloidae		Anolis	Anolis carolinensis		Green Anole						research	https://www.inaturalist.org/observations/41908912		263
iNat	iNat	42191051	iNaturalist	Anolis carolinensis	Anolis carolinensis	2020-04-14	Nueces	TX	na	NPI	27.6263	-97.2206		mako252	Reptilia	Squamata	Sauria	Dactyloidae		Anolis	Anolis carolinensis		Green Anole						research	https://www.inaturalist.org/observations/42191051		2
iNat	iNat	42922553	iNaturalist	Anolis carolinensis	Anolis carolinensis	2020-04-22	Nueces	TX	na	MI	27.8275	-97.0787		ryleegonzzo	Reptilia	Squamata	Sauria	Dactyloidae		Anolis	Anolis carolinensis		Green Anole						research	https://www.inaturalist.org/observations/42922553		1
iNat	iNat	43511870	iNaturalist	Anolis carolinensis	Anolis carolinensis	2020-04-24	Nueces	TX	na	MI	27.8319	-97.0625		annzad	Reptilia	Squamata	Sauria	Dactyloidae		Anolis	Anolis carolinensis		Green Anole						research	https://www.inaturalist.org/observations/43511870		244
iNat	iNat	43701305	iNaturalist	Anolis carolinensis	Anolis carolinensis	2020-04-26	Nueces	TX	na	MI	27.8349	-97.0724		mako252	Reptilia	Squamata	Sauria	Dactyloidae		Anolis	Anolis carolinensis		Green Anole						research	https://www.inaturalist.org/observations/43701305		2
iNat	iNat	43701327	iNaturalist	Anolis carolinensis	Anolis carolinensis	2020-04-26	Nueces	TX	na	MI	27.8349	-97.0723		mako252	Reptilia	Squamata	Sauria	Dactyloidae		Anolis	Anolis carolinensis		Green Anole						research	https://www.inaturalist.org/observations/43701327		2
iNat	iNat	44797989	iNaturalist	Anolis carolinensis	Anolis carolinensis	2020-05-03	Nueces	TX	na	NPI	27.6203	-97.2229		mako252	Reptilia	Squamata	Sauria	Dactyloidae		Anolis	Anolis carolinensis		Green Anole						research	https://www.inaturalist.org/observations/44797989		22
iNat	iNat	44990257	iNaturalist	Anolis carolinensis	Anolis carolinensis	2020-05-05	Nueces	TX	na	NPI	27.6203	-97.2229		mako252	Reptilia	Squamata	Sauria	Dactyloidae		Anolis	Anolis carolinensis		Green Anole						research	https://www.inaturalist.org/observations/44990257		22
iNat	iNat	47471534	iNaturalist	Anolis carolinensis	Anolis carolinensis	2020-05-24	Nueces	TX	na	MI	27.8344	-97.0725		wild-about-texas	Reptilia	Squamata	Sauria	Dactyloidae		Anolis	Anolis carolinensis		Green Anole						research	https://www.inaturalist.org/observations/47471534		2
iNat	iNat	48962315	iNaturalist	Anolis carolinensis	Anolis carolinensis	2020-06-08	Nueces	TX	na	MI	27.8353	-97.0579		pattcoeck	Reptilia	Squamata	Sauria	Dactyloidae		Anolis	Anolis carolinensis		Green Anole						research	https://www.inaturalist.org/observations/48962315		24
iNat	iNat	48963720	iNaturalist	Anolis carolinensis	Anolis carolinensis	2020-06-08	Nueces	TX	na	MI	27.8354	-97.0582		pattcoeck	Reptilia	Squamata	Sauria	Dactyloidae		Anolis	Anolis carolinensis		Green Anole						research	https://www.inaturalist.org/observations/48963720		21
iNat	iNat	50010171	iNaturalist	Anolis carolinensis	Anolis carolinensis	2020-06-17	Nueces	TX	na	MI	27.8349	-97.0724		mako252	Reptilia	Squamata	Sauria	Dactyloidae		Anolis	Anolis carolinensis		Green Anole						research	https://www.inaturalist.org/observations/50010171		2
iNat	iNat	52305745	iNaturalist	Anolis carolinensis	Anolis carolinensis	2020-07-07	Nueces	TX	na	MI	27.8349	-97.0724		mako252	Reptilia	Squamata	Sauria	Dactyloidae		Anolis	Anolis carolinensis		Green Anole						research	https://www.inaturalist.org/observations/52305745		2
iNat	iNat	52305904	iNaturalist	Anolis carolinensis	Anolis carolinensis	2020-07-07	Nueces	TX	na	MI	27.8347	-97.0724		mako252	Reptilia	Squamata	Sauria	Dactyloidae		Anolis	Anolis carolinensis		Green Anole						research	https://www.inaturalist.org/observations/52305904		2
iNat	iNat	56169087	iNaturalist	Anolis carolinensis	Anolis carolinensis	2020-08-11	Nueces	TX	na	MI	27.8273	-97.0785		mako252	Reptilia	Squamata	Sauria	Dactyloidae		Anolis	Anolis carolinensis		Green Anole						research	https://www.inaturalist.org/observations/56169087		2
iNat	iNat	60710539	iNaturalist	Anolis carolinensis	Anolis carolinensis	2020-09-25	Nueces	TX	na	MI	27.8273	-97.0792		caseyp	Reptilia	Squamata	Sauria	Dactyloidae		Anolis	Anolis carolinensis		Green Anole						research	https://www.inaturalist.org/observations/60710539		0
Mus	OSUM	1766	Sam Noble Oklahoma Museum of Natural History	Anolis carolinensis	Anolis carolinensis carolinensis	15 July 1968 16 July 1968	Nueces	TX	Corpus Christi, Broad Lawn, Nueces Co., Texas	ML	31.2504	99.2506		Stansbery, D. H. (David H.), Keferl, E. (Eugene) et al.	Reptilia	Squamata	Sauria	Dactyloidae		Anolis	carolinensis	carolinensis					//	15 July 1968 16 July 1968
Mus	TCWC	20298	Texas A&M University Biodiversity Research and Teaching Collections	Anolis carolinensis	Anolis carolinensis	1961-05-06	San Patricio	TX	Aransas Pass	ML	27.9096	97.15		More, W. R.	Reptilia	Squamata	Sauria	Dactyloidae		Anolis	carolinensis			1961	5	6	5/6/1961	1961-05-06
Mus	TCWC	20299	Texas A&M University Biodiversity Research and Teaching Collections	Anolis carolinensis	Anolis carolinensis	1961-05-06	San Patricio	TX	Aransas Pass	ML	27.9096	97.15		More, W. R.	Reptilia	Squamata	Sauria	Dactyloidae		Anolis	carolinensis			1961	5	6	5/6/1961	1961-05-06
Mus	AMNH	R163895	American Museum of Natural History	Anolis carolinensis	Anolis carolinensis carolinensis	1963-04-14	San Patricio	TX	5 mi W of Aransas Pass on Calison Residence	ML				Hap Callison	Reptilia	Squamata	Sauria	Dactyloidae		Anolis	carolinensis	carolinensis					//
Mus	TCWC	75892	Texas A&M University Biodiversity Research and Teaching Collections	Anolis carolinensis	Anolis carolinensis	1968-07-26	San Patricio	TX	Aransas Pass	ML	27.9096	97.15		Dalquest, W. W.	Reptilia	Squamata	Sauria	Dactyloidae		Anolis	carolinensis			1968	7	26	7/26/1968	1968-07-26
Mus	LSUMZ	23472	Louisiana State University Museum of Natural Science	Anolis carolinensis	Anolis carolinensis	1968-08-05	San Patricio	TX	Aransas Pass	ML				Olson, R.	Reptilia	Squamata	Sauria	Dactyloidae		Anolis	carolinensis			1968	8	5	8/5/1968	1968-08-05
Mus	TCWC	75893	Texas A&M University Biodiversity Research and Teaching Collections	Anolis carolinensis	Anolis carolinensis	1969-07-21	San Patricio	TX	Aransas Pass	ML	27.9096	97.15		Dalquest, W. W.	Reptilia	Squamata	Sauria	Dactyloidae		Anolis	carolinensis			1969	7	21	7/21/1969	1969-07-21
Mus	TCWC	75894	Texas A&M University Biodiversity Research and Teaching Collections	Anolis carolinensis	Anolis carolinensis	1969-07-21	San Patricio	TX	Aransas Pass	ML	27.9096	97.15		Dalquest, W. W.	Reptilia	Squamata	Sauria	Dactyloidae		Anolis	carolinensis			1969	7	21	7/21/1969	1969-07-21
Mus	AMNH	R163885	American Museum of Natural History	Anolis carolinensis	Anolis carolinensis carolinensis	1973-02-25	San Patricio	TX	Aransas Pass	ML	27.9022	97.1458		Thomas Mathisen	Reptilia	Squamata	Sauria	Dactyloidae		Anolis	carolinensis	carolinensis					//
Mus	AMNH	R163886	American Museum of Natural History	Anolis carolinensis	Anolis carolinensis carolinensis	1973-02-25	San Patricio	TX	Aransas Pass	ML	27.9022	97.1458		Thomas Mathisen	Reptilia	Squamata	Sauria	Dactyloidae		Anolis	carolinensis	carolinensis					//
Mus	AMNH	R163887	American Museum of Natural History	Anolis carolinensis	Anolis carolinensis carolinensis	1973-02-25	San Patricio	TX	Aransas Pass	ML	27.9022	97.1458		Thomas Mathisen	Reptilia	Squamata	Sauria	Dactyloidae		Anolis	carolinensis	carolinensis					//
Mus	AMNH	R163888	American Museum of Natural History	Anolis carolinensis	Anolis carolinensis carolinensis	1973-02-25	San Patricio	TX	Aransas Pass	ML	27.9022	97.1458		Thomas Mathisen	Reptilia	Squamata	Sauria	Dactyloidae		Anolis	carolinensis	carolinensis					//
Mus	AMNH	R163889	American Museum of Natural History	Anolis carolinensis	Anolis carolinensis carolinensis	1973-02-25	San Patricio	TX	Aransas Pass	ML	27.9022	97.1458		Thomas Mathisen	Reptilia	Squamata	Sauria	Dactyloidae		Anolis	carolinensis	carolinensis					//
Mus	AMNH	R163890	American Museum of Natural History	Anolis carolinensis	Anolis carolinensis carolinensis	1973-02-25	San Patricio	TX	Aransas Pass	ML	27.9022	97.1458		Thomas Mathisen	Reptilia	Squamata	Sauria	Dactyloidae		Anolis	carolinensis	carolinensis					//
Mus	AMNH	R163891	American Museum of Natural History	Anolis carolinensis	Anolis carolinensis carolinensis	1973-02-25	San Patricio	TX	Aransas Pass	ML	27.9022	97.1458		Thomas Mathisen	Reptilia	Squamata	Sauria	Dactyloidae		Anolis	carolinensis	carolinensis					//
Mus	AMNH	R163892	American Museum of Natural History	Anolis carolinensis	Anolis carolinensis carolinensis	1973-02-25	San Patricio	TX	Aransas Pass	ML	27.9022	97.1458		Thomas Mathisen	Reptilia	Squamata	Sauria	Dactyloidae		Anolis	carolinensis	carolinensis					//
Mus	AMNH	R163893	American Museum of Natural History	Anolis carolinensis	Anolis carolinensis carolinensis	1973-02-25	San Patricio	TX	Aransas Pass	ML	27.9022	97.1458		Thomas Mathisen	Reptilia	Squamata	Sauria	Dactyloidae		Anolis	carolinensis	carolinensis					//
Mus	AMNH	R163894	American Museum of Natural History	Anolis carolinensis	Anolis carolinensis carolinensis	1973-02-25	San Patricio	TX	Aransas Pass	ML	27.9022	97.1458		Thomas Mathisen	Reptilia	Squamata	Sauria	Dactyloidae		Anolis	carolinensis	carolinensis					//
Mus	TCWC	47124	Texas A&M University Biodiversity Research and Teaching Collections	Anolis carolinensis	Anolis carolinensis	1974-03-13	San Patricio	TX	Portland, Crosby St	ML	27.8893	97.3248		Rackley, R.	Reptilia	Squamata	Sauria	Dactyloidae		Anolis	carolinensis			1974	3	13	3/13/1974	1974-03-13
Mus	TNHC	88447	The University of Texas at Austin - Texas Natural History Collections	Anolis carolinensis	Anolis carolinensis carolinensis	1978-11-03	San Patricio	TX	Aransas Pass, Oak Park and Whitney St.	ML				Elaine Hughes	Reptilia	Squamata	Sauria	Dactyloidae		Anolis	carolinensis	carolinensis			11	3
Mus	UBCBBM	H001185	University of British Columbia Beaty Biodiversity Museum	Anolis carolinensis	Anolis carolinensis carolinensis	2438-04-15	San Patricio	TX	Sinton	ML	28.0367	97.5092		W.A. Low	Reptilia	Squamata	Sauria	Dactyloidae		Anolis	carolinensis	carolinensis		1966	7		7//1966	1966-07-01
Mus	LSUMZ	23473	Louisiana State University Museum of Natural Science	Anolis carolinensis	Anolis carolinensis	na	San Patricio	TX	Aransas Pass	ML					Reptilia	Squamata	Sauria	Dactyloidae		Anolis	carolinensis						//
Mus	BUMMC	R 19813	Baylor University, Mayborn Museum Complex	Anolis carolinensis	Anolis carolinensis carolinensis	1969-03-28	Willacy	Texas	1 mi W of Raymondville	ML				Jaynes, Charles	Reptilia	Squamata	Sauria	Dactyloidae
Mus	BUMMC	R 19814	Baylor University, Mayborn Museum Complex	Anolis carolinensis	Anolis carolinensis carolinensis	1969-03-28	Willacy	Texas	Spence Ranch, 1 mi W of Raymondville	ML				Waddell, Robert	Reptilia	Squamata	Sauria	Dactyloidae
Mus	BUMMC	R 22143	Baylor University, Mayborn Museum Complex	Anolis carolinensis	Anolis carolinensis carolinensis	1969-03-28	Willacy	Texas	1 mi W of Raymondville	ML				Spence, Dennis	Reptilia	Squamata	Sauria	Dactyloidae
Mus	BUMMC	R 22542	Baylor University, Mayborn Museum Complex	Anolis carolinensis	Anolis carolinensis carolinensis	1969-03-28	Willacy	Texas	Spence home, 1.5 mi W of Raymondville	ML				Rushing, June	Reptilia	Squamata	Sauria	Dactyloidae
Mus	BUMMC	R 19837	Baylor University, Mayborn Museum Complex	Anolis carolinensis	Anolis carolinensis carolinensis	1970-03-28	Willacy	Texas	1 mi W of Raymondville	ML				Jaynes, Charles	Reptilia	Squamata	Sauria	Dactyloidae
Mus	AMNH	R163968	American Museum of Natural History	Anolis carolinensis	Anolis carolinensis carolinensis	1972-09-10	Willacy	TX	Raymondville High School, Raymondville	ML				Rene Ortiz	Reptilia	Squamata	Sauria	Dactyloidae		Anolis	carolinensis	carolinensis					//
Mus	AMNH	R163969	American Museum of Natural History	Anolis carolinensis	Anolis carolinensis carolinensis	1972-09-10	Willacy	TX	Raymondville High School, Raymondville	ML				Rene Ortiz	Reptilia	Squamata	Sauria	Dactyloidae		Anolis	carolinensis	carolinensis					//
Mus	AMNH	R163970	American Museum of Natural History	Anolis carolinensis	Anolis carolinensis carolinensis	1972-09-10	Willacy	TX	Raymondville High School, Raymondville	ML				Rene Ortiz	Reptilia	Squamata	Sauria	Dactyloidae		Anolis	carolinensis	carolinensis					//
Mus	AMNH	R163971	American Museum of Natural History	Anolis carolinensis	Anolis carolinensis carolinensis	1972-09-10	Willacy	TX	Raymondville High School, Raymondville	ML				Rene Ortiz	Reptilia	Squamata	Sauria	Dactyloidae		Anolis	carolinensis	carolinensis					//
Mus	AMNH	R163972	American Museum of Natural History	Anolis carolinensis	Anolis carolinensis carolinensis	1972-09-10	Willacy	TX	Raymondville High School, Raymondville	ML				Rene Ortiz	Reptilia	Squamata	Sauria	Dactyloidae		Anolis	carolinensis	carolinensis					//
Mus	AMNH	R163973	American Museum of Natural History	Anolis carolinensis	Anolis carolinensis carolinensis	1972-09-10	Willacy	TX	Raymondville High School, Raymondville	ML				Rene Ortiz	Reptilia	Squamata	Sauria	Dactyloidae		Anolis	carolinensis	carolinensis					//
Mus	TNHC	85234	The University of Texas at Austin - Texas Natural History Collections	Anolis sagrei	Anolis sagrei	2012-04-08	Aransas	TX	Rockport, Harbor Oaks and Rockport Country Club neighborhoods	ML				Reed, Aaron	Reptilia	Squamata	Sauria	Dactyloidae		Anolis	sagrei				4	8
Mus	TNHC	85235	The University of Texas at Austin - Texas Natural History Collections	Anolis sagrei	Anolis sagrei	2012-04-08	Aransas	TX	Rockport, Harbor Oaks and Rockport Country Club neighborhoods	ML				Reed, Aaron	Reptilia	Squamata	Sauria	Dactyloidae		Anolis	sagrei				4	8
Mus	TCWC	65492	Texas A&M University Biodiversity Research and Teaching Collections	Anolis sagrei	Anolis sagrei	1986-10-19	Cameron	TX	3 mi W Harlingen on Hwy 83	ML				King, W. K.	Reptilia	Squamata	Sauria	Dactyloidae		Anolis	sagrei			1986	10	19	10/19/1986	1986-10-19
Mus	TCWC	65493	Texas A&M University Biodiversity Research and Teaching Collections	Anolis sagrei	Anolis sagrei	1986-10-19	Cameron	TX	3 mi W Harlingen on Hwy 83	ML				King, W. K.	Reptilia	Squamata	Sauria	Dactyloidae		Anolis	sagrei			1986	10	19	10/19/1986	1986-10-19
Mus	USNM	299713	National Museum of Natural History, Smithsonian Institution	Anolis sagrei	Anolis sagrei	1987-02-21	Cameron	TX	Harlingen, on Business U. S. Route 83, Stuart Place Nursery	ML					Reptilia	Squamata	Sauria	Dactyloidae		Anolis	sagrei			1987	2	21	2/21/1987	1987-02-21
Mus	USNM	299714	National Museum of Natural History, Smithsonian Institution	Anolis sagrei	Anolis sagrei	1987-02-21	Cameron	TX	Harlingen, on Business U. S. Route 83, Stuart Place Nursery	ML					Reptilia	Squamata	Sauria	Dactyloidae		Anolis	sagrei			1987	2	21	2/21/1987	1987-02-21
Mus	USNM	299715	National Museum of Natural History, Smithsonian Institution	Anolis sagrei	Anolis sagrei	1987-02-21	Cameron	TX	Harlingen, on Business U. S. Route 83, Stuart Place Nursery	ML					Reptilia	Squamata	Sauria	Dactyloidae		Anolis	sagrei			1987	2	21	2/21/1987	1987-02-21
Mus	TCWC	93090	Texas A&M University Biodiversity Research and Teaching Collections	Anolis sagrei	Anolis sagrei	2008-05-10	Cameron	TX	Harlingen, 2302 Susan Street	ML				Dixon, J. R.	Reptilia	Squamata	Sauria	Dactyloidae		Anolis	sagrei			2008	5	10	5/10/2008	2008-05-10
iNat	iNat	39568750	iNaturalist	Anolis sagrei	Anolis sagrei	2009-04-17	Cameron	TX	na	SPI	26.0987	-97.1678		mikehannisian	Reptilia	Squamata	Sauria	Dactyloidae		Anolis	Anolis sagrei		Brown Anole						research	https://www.inaturalist.org/observations/39568750	VLF lots	27
iNat	iNat	126641	iNaturalist	Anolis sagrei	Anolis sagrei	2009-04-25	Cameron	TX	na	SPI	26.1106	-97.171		greglasley	Reptilia	Squamata	Sauria	Dactyloidae		Anolis	Anolis sagrei		Brown Anole						research	http://www.inaturalist.org/observations/126641	This species has become fairly common on South Padre Island. I saw at least a dozen on this occasion.	0
iNat	iNat	6633491	iNaturalist	Anolis sagrei	Anolis sagrei	2013-04-26	Cameron	TX	na	SPI	26.0991	-97.168		ignacio_a_rodriguez	Reptilia	Squamata	Sauria	Dactyloidae		Anolis	Anolis sagrei		Brown Anole						research	http://conabio.inaturalist.org/observations/6633491		15
iNat	iNat	58788948	iNaturalist	Anolis sagrei	Anolis sagrei	2015-04-27	Cameron	TX	na	SPI	26.2308	-97.1854		overholtz	Reptilia	Squamata	Sauria	Dactyloidae		Anolis	Anolis sagrei		Brown Anole						research	https://www.inaturalist.org/observations/58788948		1953
iNat	iNat	1454691	iNaturalist	Anolis sagrei	Anolis sagrei	2015-05-01	Cameron	TX	na	SPI	26.1375	-97.1743		kucycads	Reptilia	Squamata	Sauria	Dactyloidae		Anolis	Anolis sagrei		Brown Anole						research	http://www.inaturalist.org/observations/1454691		201
iNat	iNat	46789992	iNaturalist	Anolis sagrei	Anolis sagrei	2015-05-06	Cameron	TX	na	SPI	26.0722	-97.2075		greg369	Reptilia	Squamata	Sauria	Dactyloidae		Anolis	Anolis sagrei		Brown Anole						research	https://www.inaturalist.org/observations/46789992		15
iNat	iNat	46790232	iNaturalist	Anolis sagrei	Anolis sagrei	2015-05-06	Cameron	TX	na	SPI	26.072	-97.2076		greg369	Reptilia	Squamata	Sauria	Dactyloidae		Anolis	Anolis sagrei		Brown Anole						research	https://www.inaturalist.org/observations/46790232		15
iNat	iNat	46790410	iNaturalist	Anolis sagrei	Anolis sagrei	2015-05-06	Cameron	TX	na	SPI	26.0721	-97.2075		greg369	Reptilia	Squamata	Sauria	Dactyloidae		Anolis	Anolis sagrei		Brown Anole						research	https://www.inaturalist.org/observations/46790410		4
iNat	iNat	1579642	iNaturalist	Anolis sagrei	Anolis sagrei	2015-05-30	Cameron	TX	na	SPI	26.1095	-97.1673		mchlfx	Reptilia	Squamata	Sauria	Dactyloidae		Anolis	Anolis sagrei		Brown Anole						research	http://www.inaturalist.org/observations/1579642		7
iNat	iNat	2380410	iNaturalist	Anolis sagrei	Anolis sagrei	2015-06-21	Cameron	TX	na	SPI	26.126	-97.1744		benwalker505	Reptilia	Squamata	Sauria	Dactyloidae		Anolis	Anolis sagrei		Brown Anole						research	http://www.inaturalist.org/observations/2380410	Young caught near the beach	0
iNat	iNat	2857671	iNaturalist	Anolis sagrei	Anolis sagrei	2016-03-28	Cameron	TX	na	SPI	26.1398	-97.1766		bryanmarquardt	Reptilia	Squamata	Sauria	Dactyloidae		Anolis	Anolis sagrei		Brown Anole						research	http://www.inaturalist.org/observations/2857671	Noticed a small black and white lizard (maybe 4-5") on a board walk over mud flats and marsh habitat.	238
iNat	iNat	4776663	iNaturalist	Anolis sagrei	Anolis sagrei	2016-12-12	Cameron	TX	na	SPI	26.1238	-97.1689		alfanoar	Reptilia	Squamata	Sauria	Dactyloidae		Anolis	Anolis sagrei		Brown Anole						research	https://www.inaturalist.org/observations/4776663		0
iNat	iNat	4953475	iNaturalist	Anolis sagrei	Anolis sagrei	2017-01-12	Cameron	TX	na	SPI	26.1373	-97.1744		sambiology	Reptilia	Squamata	Sauria	Dactyloidae		Anolis	Anolis sagrei		Brown Anole						research	https://www.inaturalist.org/observations/4953475	Headed down to the Lower Rio Grande Valley for a staff meeting with the other urban wildlife biologists. Went to the World Birding Center in South Padre -- had to see the coast and the ocean on this trip. :)	3
iNat	iNat	4953627	iNaturalist	Anolis sagrei	Anolis sagrei	2017-01-12	Cameron	TX	na	SPI	26.1376	-97.1732		sambiology	Reptilia	Squamata	Sauria	Dactyloidae		Anolis	Anolis sagrei		Brown Anole						research	https://www.inaturalist.org/observations/4953627	Headed down to the Lower Rio Grande Valley for a staff meeting with the other urban wildlife biologists. Went to the World Birding Center in South Padre -- had to see the coast and the ocean on this trip. :)	3
iNat	iNat	17640035	iNaturalist	Anolis sagrei	Anolis sagrei	2017-02-23	Cameron	TX	na	SPI	26.1728	-97.143		cmct1997	Reptilia	Squamata	Sauria	Dactyloidae		Anolis	Anolis sagrei		Brown Anole						research	https://www.inaturalist.org/observations/17640035		3981	obscured
iNat	iNat	5177082	iNaturalist	Anolis sagrei	Anolis sagrei	2017-02-25	Cameron	TX	na	SPI	26.1396	-97.175		santillanaale	Reptilia	Squamata	Sauria	Dactyloidae		Anolis	Anolis sagrei		Brown Anole						research	https://www.inaturalist.org/observations/5177082	A. sagrei? 2 individuals	0
iNat	iNat	5201282	iNaturalist	Anolis sagrei	Anolis sagrei	2017-02-26	Cameron	TX	na	SPI	26.1375	-97.1744		taogirl	Reptilia	Squamata	Sauria	Dactyloidae		Anolis	Anolis sagrei		Brown Anole						research	https://www.inaturalist.org/observations/5201282		3
iNat	iNat	5336032	iNaturalist	Anolis sagrei	Anolis sagrei	2017-03-15	Cameron	TX	na	SPI	26.1406	-97.1747		skiacz	Reptilia	Squamata	Sauria	Dactyloidae		Anolis	Anolis sagrei		Brown Anole						research	https://www.inaturalist.org/observations/5336032		59
iNat	iNat	5698850	iNaturalist	Anolis sagrei	Anolis sagrei	2017-04-04	Cameron	TX	na	SPI	26.1364	-97.1724		klillie85	Reptilia	Squamata	Sauria	Dactyloidae		Anolis	Anolis sagrei		Brown Anole						research	https://www.inaturalist.org/observations/5698850		19
iNat	iNat	5882109	iNaturalist	Anolis sagrei	Anolis sagrei	2017-04-18	Cameron	TX	na	SPI	26.0996	-97.1678		hdbrown92	Reptilia	Squamata	Sauria	Dactyloidae		Anolis	Anolis sagrei		Brown Anole						research	https://www.inaturalist.org/observations/5882109		0
iNat	iNat	12312895	iNaturalist	Anolis sagrei	Anolis sagrei	2017-04-29	Cameron	TX	na	SPI	26.0734	-97.2086		robertofernandez	Reptilia	Squamata	Sauria	Dactyloidae		Anolis	Anolis sagrei		Brown Anole						research	https://www.inaturalist.org/observations/12312895		3822
iNat	iNat	31294688	iNaturalist	Anolis sagrei	Anolis sagrei	2017-04-30	Cameron	TX	na	SPI	26.1118	-97.1681		bobbyj2004	Reptilia	Squamata	Sauria	Dactyloidae		Anolis	Anolis sagrei		Brown Anole						research	https://www.inaturalist.org/observations/31294688		3981
iNat	iNat	6379219	iNaturalist	Anolis sagrei	Anolis sagrei	2017-05-01	Cameron	TX	na	SPI	26.14	-97.1751		mammelton50	Reptilia	Squamata	Sauria	Dactyloidae		Anolis	Anolis sagrei		Brown Anole						research	https://www.inaturalist.org/observations/6379219		31
iNat	iNat	6130361	iNaturalist	Anolis sagrei	Anolis sagrei	2017-05-07	Cameron	TX	na	SPI	26.1399	-97.175		bmagnus	Reptilia	Squamata	Sauria	Dactyloidae		Anolis	Anolis sagrei		Brown Anole						research	https://www.inaturalist.org/observations/6130361		201
iNat	iNat	6577683	iNaturalist	Anolis sagrei	Anolis sagrei	2017-06-10	Cameron	TX	na	SPI	25.9792	-97.1489		hunjold	Reptilia	Squamata	Sauria	Dactyloidae		Anolis	Anolis sagrei		Brown Anole						research	https://www.inaturalist.org/observations/6577683	Hideaway passenger on trip to beach	10
iNat	iNat	7345982	iNaturalist	Anolis sagrei	Anolis sagrei	2017-08-04	Cameron	TX	na	SPI	26.0705	-97.204		fawkesolivia	Reptilia	Squamata	Sauria	Dactyloidae		Anolis	Anolis sagrei		Brown Anole						research	https://www.inaturalist.org/observations/7345982		10
iNat	iNat	19371539	iNaturalist	Anolis sagrei	Anolis sagrei	2017-10-20	Cameron	TX	na	SPI	26.1375	-97.1742		moondevg	Reptilia	Squamata	Sauria	Dactyloidae		Anolis	Anolis sagrei		Brown Anole						research	https://www.inaturalist.org/observations/19371539		25
iNat	iNat	9740865	iNaturalist	Anolis sagrei	Anolis sagrei	2018-02-04	Cameron	TX	na	SPI	26.0989	-97.1677		delbachert	Reptilia	Squamata	Sauria	Dactyloidae		Anolis	Anolis sagrei		Brown Anole						research	https://www.inaturalist.org/observations/9740865	Brown Anole, Lives in cash drop pipe at Sheepshead Site. Been there well over a month. Shed skin about 3 weeks ago, possible new tail growth	15
iNat	iNat	10006822	iNaturalist	Anolis sagrei	Anolis sagrei	2018-02-24	Cameron	TX	na	SPI	26.141	-97.1751		jenthebird	Reptilia	Squamata	Sauria	Dactyloidae		Anolis	Anolis sagrei		Brown Anole						research	https://www.inaturalist.org/observations/10006822	sunning on rock at water drip	201
iNat	iNat	10419994	iNaturalist	Anolis sagrei	Anolis sagrei	2018-03-24	Cameron	TX	na	SPI	26.0989	-97.1675		isabelvr	Reptilia	Squamata	Sauria	Dactyloidae		Anolis	Anolis sagrei		Brown Anole						research	https://www.inaturalist.org/observations/10419994		136
iNat	iNat	10413429	iNaturalist	Anolis sagrei	Anolis sagrei	2018-03-25	Cameron	TX	na	SPI	26.14	-97.1749		valleygal	Reptilia	Squamata	Sauria	Dactyloidae		Anolis	Anolis sagrei		Brown Anole						research	https://www.inaturalist.org/observations/10413429	I├óΓé¼Γäóm not sure about this ID. We saw two of these at the Convention Center on S. Padre Island.	0
iNat	iNat	34420643	iNaturalist	Anolis sagrei	Anolis sagrei	2018-04-15	Cameron	TX	na	SPI	26.1375	-97.1743		rachelkunchall	Reptilia	Squamata	Sauria	Dactyloidae		Anolis	Anolis sagrei		Brown Anole						research	https://www.inaturalist.org/observations/34420643		31
iNat	iNat	11955367	iNaturalist	Anolis sagrei	Anolis sagrei	2018-04-26	Cameron	TX	na	SPI	26.1118	-97.1681		sk8inginfo	Reptilia	Squamata	Sauria	Dactyloidae		Anolis	Anolis sagrei		Brown Anole						research	https://www.inaturalist.org/observations/11955367		3981
iNat	iNat	12015432	iNaturalist	Anolis sagrei	Anolis sagrei	2018-04-28	Cameron	TX	na	SPI	26.0986	-97.1678		nlt714	Reptilia	Squamata	Sauria	Dactyloidae		Anolis	Anolis sagrei		Brown Anole						research	https://www.inaturalist.org/observations/12015432		6
iNat	iNat	12015480	iNaturalist	Anolis sagrei	Anolis sagrei	2018-04-28	Cameron	TX	na	SPI	26.0988	-97.1676		nlt714	Reptilia	Squamata	Sauria	Dactyloidae		Anolis	Anolis sagrei		Brown Anole						research	https://www.inaturalist.org/observations/12015480		6
iNat	iNat	12138032	iNaturalist	Anolis sagrei	Anolis sagrei	2018-04-28	Cameron	TX	na	SPI	26.0989	-97.1676		cgiron	Reptilia	Squamata	Sauria	Dactyloidae		Anolis	Anolis sagrei		Brown Anole						research	https://www.inaturalist.org/observations/12138032		43
iNat	iNat	28974108	iNaturalist	Anolis sagrei	Anolis sagrei	2018-04-29	Cameron	TX	na	SPI	26.1371	-97.1748		tdavenport	Reptilia	Squamata	Sauria	Dactyloidae		Anolis	Anolis sagrei		Brown Anole						research	https://www.inaturalist.org/observations/28974108	South Padre Island Convention Center, Cameron County Texas	0
iNat	iNat	12072624	iNaturalist	Anolis sagrei	Anolis sagrei	2018-04-30	Cameron	TX	na	SPI	26.0991	-97.1672		johnyochum	Reptilia	Squamata	Sauria	Dactyloidae		Anolis	Anolis sagrei		Brown Anole						research	https://www.inaturalist.org/observations/12072624		15
iNat	iNat	12026265	iNaturalist	Anolis sagrei	Anolis sagrei	2018-05-01	Cameron	TX	na	SPI	26.14	-97.1751		mako252	Reptilia	Squamata	Sauria	Dactyloidae		Anolis	Anolis sagrei		Brown Anole						research	https://www.inaturalist.org/observations/12026265		2
iNat	iNat	13851451	iNaturalist	Anolis sagrei	Anolis sagrei	2018-05-13	Cameron	TX	na	SPI	26.1326	-97.1746		amberwilliamson	Reptilia	Squamata	Sauria	Dactyloidae		Anolis	Anolis sagrei		Brown Anole						research	https://www.inaturalist.org/observations/13851451		66
iNat	iNat	15063801	iNaturalist	Anolis sagrei	Anolis sagrei	2018-08-02	Cameron	TX	na	SPI	26.1201	-97.1685		keegansells	Reptilia	Squamata	Sauria	Dactyloidae		Anolis	Anolis sagrei		Brown Anole						research	https://www.inaturalist.org/observations/15063801	I believe it's a crested, I saw one male and at least one other female besides the one pictured.	7
iNat	iNat	15306011	iNaturalist	Anolis sagrei	Anolis sagrei	2018-08-10	Cameron	TX	na	SPI	26.1385	-97.1729		sunnyspi	Reptilia	Squamata	Sauria	Dactyloidae		Anolis	Anolis sagrei		Brown Anole						research	https://www.inaturalist.org/observations/15306011		10
iNat	iNat	16288611	iNaturalist	Anolis sagrei	Anolis sagrei	2018-09-07	Cameron	TX	na	SPI	26.1152	-97.168		sunnyspi	Reptilia	Squamata	Sauria	Dactyloidae		Anolis	Anolis sagrei		Brown Anole						research	https://www.inaturalist.org/observations/16288611		10
iNat	iNat	16904930	iNaturalist	Anolis sagrei	Anolis sagrei	2018-09-21	Cameron	TX	na	SPI	26.14	-97.1752		ecarpe	Reptilia	Squamata	Sauria	Dactyloidae		Anolis	Anolis sagrei		Brown Anole						research	https://www.inaturalist.org/observations/16904930		23
iNat	iNat	16863483	iNaturalist	Anolis sagrei	Anolis sagrei	2018-09-23	Cameron	TX	na	SPI	26.0988	-97.1682		birdbug62	Reptilia	Squamata	Sauria	Dactyloidae		Anolis	Anolis sagrei		Brown Anole						research	https://www.inaturalist.org/observations/16863483		201
iNat	iNat	17175435	iNaturalist	Anolis sagrei	Anolis sagrei	2018-09-28	Cameron	TX	na	SPI	26.1409	-97.1738		josjam-uk	Reptilia	Squamata	Sauria	Dactyloidae		Anolis	Anolis sagrei		Brown Anole						research	https://www.inaturalist.org/observations/17175435		112
iNat	iNat	18430146	iNaturalist	Anolis sagrei	Anolis sagrei	2018-11-04	Cameron	TX	na	SPI	26.1369	-97.174		milliebasden	Reptilia	Squamata	Sauria	Dactyloidae		Anolis	Anolis sagrei		Brown Anole						research	https://www.inaturalist.org/observations/18430146		0
iNat	iNat	18432637	iNaturalist	Anolis sagrei	Anolis sagrei	2018-11-04	Cameron	TX	na	SPI	26.099	-97.1671		milliebasden	Reptilia	Squamata	Sauria	Dactyloidae		Anolis	Anolis sagrei		Brown Anole						research	https://www.inaturalist.org/observations/18432637		0
iNat	iNat	18846642	iNaturalist	Anolis sagrei	Anolis sagrei	2018-11-04	Cameron	TX	na	SPI	26.1377	-97.1735		docprt	Reptilia	Squamata	Sauria	Dactyloidae		Anolis	Anolis sagrei		Brown Anole						research	https://www.inaturalist.org/observations/18846642		0
iNat	iNat	18849444	iNaturalist	Anolis sagrei	Anolis sagrei	2018-11-04	Cameron	TX	na	SPI	26.0989	-97.1676		docprt	Reptilia	Squamata	Sauria	Dactyloidae		Anolis	Anolis sagrei		Brown Anole						research	https://www.inaturalist.org/observations/18849444		0
iNat	iNat	18487611	iNaturalist	Anolis sagrei	Anolis sagrei	2018-11-18	Cameron	TX	na	SPI	26.141	-97.1751		carolyncardilelovesbirds	Reptilia	Squamata	Sauria	Dactyloidae		Anolis	Anolis sagrei		Brown Anole						research	https://www.inaturalist.org/observations/18487611	boardwalk	201
iNat	iNat	19552094	iNaturalist	Anolis sagrei	Anolis sagrei	2018-11-25	Cameron	TX	na	SPI	26.0113	-97.0417		dendrocygna	Reptilia	Squamata	Sauria	Dactyloidae		Anolis	Anolis sagrei		Brown Anole						research	https://www.inaturalist.org/observations/19552094		122	obscured
iNat	iNat	18948038	iNaturalist	Anolis sagrei	Anolis sagrei	2018-12-10	Cameron	TX	na	SPI	26.1385	-97.173		sunnyspi	Reptilia	Squamata	Sauria	Dactyloidae		Anolis	Anolis sagrei		Brown Anole						research	https://www.inaturalist.org/observations/18948038		5
iNat	iNat	19520532	iNaturalist	Anolis sagrei	Anolis sagrei	2019-01-08	Cameron	TX	na	SPI	26.1271	-97.1692		ehinkle	Reptilia	Squamata	Sauria	Dactyloidae		Anolis	Anolis sagrei		Brown Anole						research	https://www.inaturalist.org/observations/19520532		0
iNat	iNat	20195968	iNaturalist	Anolis sagrei	Anolis sagrei	2019-02-07	Cameron	TX	na	SPI	26.14	-97.175		ospicton	Reptilia	Squamata	Sauria	Dactyloidae		Anolis	Anolis sagrei		Brown Anole						research	https://www.inaturalist.org/observations/20195968	similar to a gecko	0
iNat	iNat	20322351	iNaturalist	Anolis sagrei	Anolis sagrei	2019-02-13	Cameron	TX	na	SPI	26.1399	-97.175		sabra2	Reptilia	Squamata	Sauria	Dactyloidae		Anolis	Anolis sagrei		Brown Anole						research	https://www.inaturalist.org/observations/20322351		11
iNat	iNat	20798585	iNaturalist	Anolis sagrei	Anolis sagrei	2019-02-23	Cameron	TX	na	SPI	26.1401	-97.1752		jenthebird	Reptilia	Squamata	Sauria	Dactyloidae		Anolis	Anolis sagrei		Brown Anole						research	https://www.inaturalist.org/observations/20798585	Terrible pic but Ive seen them here before, hanging out on the ground the bird drip next to the free bathrooms behind the SPI convention center.	0
iNat	iNat	20798873	iNaturalist	Anolis sagrei	Anolis sagrei	2019-02-23	Cameron	TX	na	SPI	26.14	-97.175		dylapodiformes	Reptilia	Squamata	Sauria	Dactyloidae		Anolis	Anolis sagrei		Brown Anole						research	https://www.inaturalist.org/observations/20798873	In a small sumac in a marsh, at boardwalk south of SPI Convention center At least 4 other individuals seen Warm out, mid 70s and sunny With UT bird class	21
iNat	iNat	20798950	iNaturalist	Anolis sagrei	Anolis sagrei	2019-02-23	Cameron	TX	na	SPI	26.141	-97.1751		jenthebird	Reptilia	Squamata	Sauria	Dactyloidae		Anolis	Anolis sagrei		Brown Anole						research	https://www.inaturalist.org/observations/20798950	running around near boardwalk behind convention center	237
iNat	iNat	20790760	iNaturalist	Anolis sagrei	Anolis sagrei	2019-02-26	Cameron	TX	na	SPI	26.1104	-97.1721		sunnyspi	Reptilia	Squamata	Sauria	Dactyloidae		Anolis	Anolis sagrei		Brown Anole						research	https://www.inaturalist.org/observations/20790760		5
iNat	iNat	20815811	iNaturalist	Anolis sagrei	Anolis sagrei	2019-02-27	Cameron	TX	na	SPI	26.1403	-97.1753		ospicton	Reptilia	Squamata	Sauria	Dactyloidae		Anolis	Anolis sagrei		Brown Anole						research	https://www.inaturalist.org/observations/20815811		0
iNat	iNat	21025375	iNaturalist	Anolis sagrei	Anolis sagrei	2019-03-01	Cameron	TX	na	SPI	26.1261	-97.1672		mermind	Reptilia	Squamata	Sauria	Dactyloidae		Anolis	Anolis sagrei		Brown Anole						research	https://www.inaturalist.org/observations/21025375		0
iNat	iNat	21466497	iNaturalist	Anolis sagrei	Anolis sagrei	2019-03-21	Cameron	TX	na	SPI	26.1118	-97.1681		ricknirschl	Reptilia	Squamata	Sauria	Dactyloidae		Anolis	Anolis sagrei		Brown Anole						research	https://www.inaturalist.org/observations/21466497		3981
iNat	iNat	21679545	iNaturalist	Anolis sagrei	Anolis sagrei	2019-03-27	Cameron	TX	na	SPI	26.0992	-97.1648		tuftedparidae	Reptilia	Squamata	Sauria	Dactyloidae		Anolis	Anolis sagrei		Brown Anole						research	https://www.inaturalist.org/observations/21679545		2
iNat	iNat	21679548	iNaturalist	Anolis sagrei	Anolis sagrei	2019-03-27	Cameron	TX	na	SPI	26.141	-97.1751		tuftedparidae	Reptilia	Squamata	Sauria	Dactyloidae		Anolis	Anolis sagrei		Brown Anole						research	https://www.inaturalist.org/observations/21679548		237
iNat	iNat	21794624	iNaturalist	Anolis sagrei	Anolis sagrei	2019-03-30	Cameron	TX	na	SPI	26.0772	-97.2046		cindy179	Reptilia	Squamata	Sauria	Dactyloidae		Anolis	Anolis sagrei		Brown Anole						research	https://www.inaturalist.org/observations/21794624		0
iNat	iNat	22621679	iNaturalist	Anolis sagrei	Anolis sagrei	2019-04-05	Cameron	TX	na	SPI	26.1118	-97.1681		kent_miller	Reptilia	Squamata	Sauria	Dactyloidae		Anolis	Anolis sagrei		Brown Anole						research	https://www.inaturalist.org/observations/22621679		3981
iNat	iNat	31336313	iNaturalist	Anolis sagrei	Anolis sagrei	2019-04-05	Cameron	TX	na	SPI	26.141	-97.1751		jcefus	Reptilia	Squamata	Sauria	Dactyloidae		Anolis	Anolis sagrei		Brown Anole						research	https://www.inaturalist.org/observations/31336313		237
iNat	iNat	22356522	iNaturalist	Anolis sagrei	Anolis sagrei	2019-04-11	Cameron	TX	na	SPI	26.1373	-97.1744		mako252	Reptilia	Squamata	Sauria	Dactyloidae		Anolis	Anolis sagrei		Brown Anole						research	https://www.inaturalist.org/observations/22356522		2
iNat	iNat	22356523	iNaturalist	Anolis sagrei	Anolis sagrei	2019-04-11	Cameron	TX	na	SPI	26.1374	-97.1742		mako252	Reptilia	Squamata	Sauria	Dactyloidae		Anolis	Anolis sagrei		Brown Anole						research	https://www.inaturalist.org/observations/22356523		2
iNat	iNat	22356526	iNaturalist	Anolis sagrei	Anolis sagrei	2019-04-11	Cameron	TX	na	SPI	26.1374	-97.1742		mako252	Reptilia	Squamata	Sauria	Dactyloidae		Anolis	Anolis sagrei		Brown Anole						research	https://www.inaturalist.org/observations/22356526		2
iNat	iNat	22466285	iNaturalist	Anolis sagrei	Anolis sagrei	2019-04-13	Cameron	TX	na	SPI	26.141	-97.1752		abby122	Reptilia	Squamata	Sauria	Dactyloidae		Anolis	Anolis sagrei		Brown Anole						research	https://www.inaturalist.org/observations/22466285		9
iNat	iNat	22571123	iNaturalist	Anolis sagrei	Anolis sagrei	2019-04-16	Cameron	TX	na	SPI	26.1374	-97.1745		tombesser	Reptilia	Squamata	Sauria	Dactyloidae		Anolis	Anolis sagrei		Brown Anole						research	https://www.inaturalist.org/observations/22571123		5
iNat	iNat	22593049	iNaturalist	Anolis sagrei	Anolis sagrei	2019-04-16	Cameron	TX	na	SPI	26.1375	-97.1746		mako252	Reptilia	Squamata	Sauria	Dactyloidae		Anolis	Anolis sagrei		Brown Anole						research	https://www.inaturalist.org/observations/22593049		2
iNat	iNat	22593220	iNaturalist	Anolis sagrei	Anolis sagrei	2019-04-16	Cameron	TX	na	SPI	26.0987	-97.1676		mako252	Reptilia	Squamata	Sauria	Dactyloidae		Anolis	Anolis sagrei		Brown Anole						research	https://www.inaturalist.org/observations/22593220		2
iNat	iNat	22626135	iNaturalist	Anolis sagrei	Anolis sagrei	2019-04-17	Cameron	TX	na	SPI	26.0625	-97.2063		john999	Reptilia	Squamata	Sauria	Dactyloidae		Anolis	Anolis sagrei		Brown Anole						research	https://www.inaturalist.org/observations/22626135		5
iNat	iNat	22627022	iNaturalist	Anolis sagrei	Anolis sagrei	2019-04-17	Cameron	TX	na	SPI	26.0624	-97.2063		john999	Reptilia	Squamata	Sauria	Dactyloidae		Anolis	Anolis sagrei		Brown Anole						research	https://www.inaturalist.org/observations/22627022		5
iNat	iNat	22784304	iNaturalist	Anolis sagrei	Anolis sagrei	2019-04-20	Cameron	TX	na	SPI	26.1375	-97.1743		owentemple	Reptilia	Squamata	Sauria	Dactyloidae		Anolis	Anolis sagrei		Brown Anole						research	https://www.inaturalist.org/observations/22784304		201
iNat	iNat	33337937	iNaturalist	Anolis sagrei	Anolis sagrei	2019-04-27	Cameron	TX	na	SPI	26.0988	-97.1678		lulubelle	Reptilia	Squamata	Sauria	Dactyloidae		Anolis	Anolis sagrei		Brown Anole						research	https://www.inaturalist.org/observations/33337937		1990
iNat	iNat	24176925	iNaturalist	Anolis sagrei	Anolis sagrei	2019-04-28	Cameron	TX	na	SPI	26.0999	-97.1677		johnyochum	Reptilia	Squamata	Sauria	Dactyloidae		Anolis	Anolis sagrei		Brown Anole						research	https://www.inaturalist.org/observations/24176925		244
iNat	iNat	24715630	iNaturalist	Anolis sagrei	Anolis sagrei	2019-04-28	Cameron	TX	na	SPI	26.14	-97.1754		tsirtalis	Reptilia	Squamata	Sauria	Dactyloidae		Anolis	Anolis sagrei		Brown Anole						research	https://www.inaturalist.org/observations/24715630	Also entered in HerpMapper.org	0
iNat	iNat	24716571	iNaturalist	Anolis sagrei	Anolis sagrei	2019-04-28	Cameron	TX	na	SPI	26.1373	-97.1745		tsirtalis	Reptilia	Squamata	Sauria	Dactyloidae		Anolis	Anolis sagrei		Brown Anole						research	https://www.inaturalist.org/observations/24716571	Also entered in HerpMapper.org	0
iNat	iNat	24716580	iNaturalist	Anolis sagrei	Anolis sagrei	2019-04-28	Cameron	TX	na	SPI	26.1375	-97.1734		tsirtalis	Reptilia	Squamata	Sauria	Dactyloidae		Anolis	Anolis sagrei		Brown Anole						research	https://www.inaturalist.org/observations/24716580	Also entered in HerpMapper.org	0
iNat	iNat	24097553	iNaturalist	Anolis sagrei	Anolis sagrei	2019-04-29	Cameron	TX	na	SPI	26.1399	-97.175		ottodkc1	Reptilia	Squamata	Sauria	Dactyloidae		Anolis	Anolis sagrei		Brown Anole						research	https://www.inaturalist.org/observations/24097553		2
iNat	iNat	24199363	iNaturalist	Anolis sagrei	Anolis sagrei	2019-04-29	Cameron	TX	na	SPI	26.1118	-97.1681		vanwest	Reptilia	Squamata	Sauria	Dactyloidae		Anolis	Anolis sagrei		Brown Anole						research	https://www.inaturalist.org/observations/24199363		3981
iNat	iNat	24916139	iNaturalist	Anolis sagrei	Anolis sagrei	2019-05-06	Cameron	TX	na	SPI	26.1387	-97.1767		justinw	Reptilia	Squamata	Sauria	Dactyloidae		Anolis	Anolis sagrei		Brown Anole						research	https://www.inaturalist.org/observations/24916139	Found on a boardwalk among mangroves on South Padre Island, in south Texas.	4
iNat	iNat	32106735	iNaturalist	Anolis sagrei	Anolis sagrei	2019-05-17	Cameron	TX	na	SPI	26.1377	-97.1745		krissyleigh	Reptilia	Squamata	Sauria	Dactyloidae		Anolis	Anolis sagrei		Brown Anole						research	https://www.inaturalist.org/observations/32106735		4
iNat	iNat	33737929	iNaturalist	Anolis sagrei	Anolis sagrei	2019-10-01	Cameron	TX	na	SPI	26.1339	-97.1724		adkonings	Reptilia	Squamata	Sauria	Dactyloidae		Anolis	Anolis sagrei		Brown Anole						research	https://www.inaturalist.org/observations/33737929		122
iNat	iNat	35062423	iNaturalist	Anolis sagrei	Anolis sagrei	2019-10-24	Cameron	TX	na	SPI	26.0779	-97.1702		czktex	Reptilia	Squamata	Sauria	Dactyloidae		Anolis	Anolis sagrei		Brown Anole						research	https://www.inaturalist.org/observations/35062423	Cameron Co.	2
iNat	iNat	35452156	iNaturalist	Anolis sagrei	Anolis sagrei	2019-11-07	Cameron	TX	na	SPI	26.1377	-97.1738		janeyd	Reptilia	Squamata	Sauria	Dactyloidae		Anolis	Anolis sagrei		Brown Anole						research	https://www.inaturalist.org/observations/35452156		5
iNat	iNat	36825726	iNaturalist	Anolis sagrei	Anolis sagrei	2019-11-07	Cameron	TX	na	SPI	26.1379	-97.1758		fm5050	Reptilia	Squamata	Sauria	Dactyloidae		Anolis	Anolis sagrei		Brown Anole						research	https://www.inaturalist.org/observations/36825726		358
iNat	iNat	39315329	iNaturalist	Anolis sagrei	Anolis sagrei	2020-02-18	Cameron	TX	na	SPI	26.1387	-97.1732		robizzy	Reptilia	Squamata	Sauria	Dactyloidae		Anolis	Anolis sagrei		Brown Anole						research	https://www.inaturalist.org/observations/39315329		0
iNat	iNat	39181471	iNaturalist	Anolis sagrei	Anolis sagrei	2020-02-24	Cameron	TX	na	SPI	26.0997	-97.1633		daleheinert	Reptilia	Squamata	Sauria	Dactyloidae		Anolis	Anolis sagrei		Brown Anole						research	https://www.inaturalist.org/observations/39181471		8
iNat	iNat	39301744	iNaturalist	Anolis sagrei	Anolis sagrei	2020-02-27	Cameron	TX	na	SPI	26.1394	-97.1752		daleheinert	Reptilia	Squamata	Sauria	Dactyloidae		Anolis	Anolis sagrei		Brown Anole						research	https://www.inaturalist.org/observations/39301744		2
iNat	iNat	39777214	iNaturalist	Anolis sagrei	Anolis sagrei	2020-03-09	Cameron	TX	na	SPI	26.14	-97.1751		mako252	Reptilia	Squamata	Sauria	Dactyloidae		Anolis	Anolis sagrei		Brown Anole						research	https://www.inaturalist.org/observations/39777214		2
iNat	iNat	41409569	iNaturalist	Anolis sagrei	Anolis sagrei	2020-03-15	Cameron	TX	na	SPI	26.1395	-97.1748		susanelliott	Reptilia	Squamata	Sauria	Dactyloidae		Anolis	Anolis sagrei		Brown Anole						research	https://www.inaturalist.org/observations/41409569		15
iNat	iNat	41842077	iNaturalist	Anolis sagrei	Anolis sagrei	2020-03-15	Cameron	TX	na	SPI	26.1395	-97.175		marvelliott	Reptilia	Squamata	Sauria	Dactyloidae		Anolis	Anolis sagrei		Brown Anole						research	https://www.inaturalist.org/observations/41842077		0
iNat	iNat	41842156	iNaturalist	Anolis sagrei	Anolis sagrei	2020-03-15	Cameron	TX	na	SPI	26.1401	-97.1754		marvelliott	Reptilia	Squamata	Sauria	Dactyloidae		Anolis	Anolis sagrei		Brown Anole						research	https://www.inaturalist.org/observations/41842156		0
iNat	iNat	40152647	iNaturalist	Anolis sagrei	Anolis sagrei	2020-03-17	Cameron	TX	na	SPI	26.0868	-97.1629		vrnewby	Reptilia	Squamata	Sauria	Dactyloidae		Anolis	Anolis sagrei		Brown Anole						research	https://www.inaturalist.org/observations/40152647		7
iNat	iNat	41318394	iNaturalist	Anolis sagrei	Anolis sagrei	2020-03-17	Cameron	TX	na	SPI	26.1399	-97.1758		susanelliott	Reptilia	Squamata	Sauria	Dactyloidae		Anolis	Anolis sagrei		Brown Anole						research	https://www.inaturalist.org/observations/41318394		31
iNat	iNat	40600785	iNaturalist	Anolis sagrei	Anolis sagrei	2020-03-21	Cameron	TX	na	SPI	26.141	-97.1751		carolyncardilelovesbirds	Reptilia	Squamata	Sauria	Dactyloidae		Anolis	Anolis sagrei		Brown Anole						research	https://www.inaturalist.org/observations/40600785		237
iNat	iNat	41324875	iNaturalist	Anolis sagrei	Anolis sagrei	2020-04-03	Cameron	TX	na	SPI	26.1315	-97.1679		owentemple	Reptilia	Squamata	Sauria	Dactyloidae		Anolis	Anolis sagrei		Brown Anole						research	https://www.inaturalist.org/observations/41324875		5
iNat	iNat	41392927	iNaturalist	Anolis sagrei	Anolis sagrei	2020-04-04	Cameron	TX	na	SPI	26.1109	-97.1685		carolyncardilelovesbirds	Reptilia	Squamata	Sauria	Dactyloidae		Anolis	Anolis sagrei		Brown Anole						research	https://www.inaturalist.org/observations/41392927		201
iNat	iNat	41792142	iNaturalist	Anolis sagrei	Anolis sagrei	2020-04-09	Cameron	TX	na	SPI	26.1316	-97.1684		owentemple	Reptilia	Squamata	Sauria	Dactyloidae		Anolis	Anolis sagrei		Brown Anole						research	https://www.inaturalist.org/observations/41792142		5
iNat	iNat	42282641	iNaturalist	Anolis sagrei	Anolis sagrei	2020-04-15	Cameron	TX	na	SPI	26.1413	-97.1746		owentemple	Reptilia	Squamata	Sauria	Dactyloidae		Anolis	Anolis sagrei		Brown Anole						research	https://www.inaturalist.org/observations/42282641		11
iNat	iNat	42517799	iNaturalist	Anolis sagrei	Anolis sagrei	2020-04-18	Cameron	TX	na	SPI	26.1319	-97.1678		owentemple	Reptilia	Squamata	Sauria	Dactyloidae		Anolis	Anolis sagrei		Brown Anole						research	https://www.inaturalist.org/observations/42517799		19
iNat	iNat	43072676	iNaturalist	Anolis sagrei	Anolis sagrei	2020-04-23	Cameron	TX	na	SPI	26.0734	-97.2086		scesenes	Reptilia	Squamata	Sauria	Dactyloidae		Anolis	Anolis sagrei		Brown Anole						research	https://www.inaturalist.org/observations/43072676		5577
iNat	iNat	43254173	iNaturalist	Anolis sagrei	Anolis sagrei	2020-04-24	Cameron	TX	na	SPI	26.0734	-97.2086		michaelgillespie1	Reptilia	Squamata	Sauria	Dactyloidae		Anolis	Anolis sagrei		Brown Anole						research	https://www.inaturalist.org/observations/43254173		3822
iNat	iNat	43330127	iNaturalist	Anolis sagrei	Anolis sagrei	2020-04-24	Cameron	TX	na	SPI	26.0734	-97.2086		nancy301	Reptilia	Squamata	Sauria	Dactyloidae		Anolis	Anolis sagrei		Brown Anole						research	https://www.inaturalist.org/observations/43330127		3822
iNat	iNat	43639485	iNaturalist	Anolis sagrei	Anolis sagrei	2020-04-26	Cameron	TX	na	SPI	26.1317	-97.1678		owentemple	Reptilia	Squamata	Sauria	Dactyloidae		Anolis	Anolis sagrei		Brown Anole						research	https://www.inaturalist.org/observations/43639485		65
iNat	iNat	48302815	iNaturalist	Anolis sagrei	Anolis sagrei	2020-04-29	Cameron	TX	na	SPI	26.0629	-97.2175		lwilliams7143	Reptilia	Squamata	Sauria	Dactyloidae		Anolis	Anolis sagrei		Brown Anole						research	https://www.inaturalist.org/observations/48302815		46838
iNat	iNat	46143894	iNaturalist	Anolis sagrei	Anolis sagrei	2020-05-16	Cameron	TX	na	SPI	26.122	-97.1675		arytx	Reptilia	Squamata	Sauria	Dactyloidae		Anolis	Anolis sagrei		Brown Anole						research	https://www.inaturalist.org/observations/46143894		4
iNat	iNat	46379665	iNaturalist	Anolis sagrei	Anolis sagrei	2020-05-18	Cameron	TX	na	SPI	26.1389	-97.1762		d_rico	Reptilia	Squamata	Sauria	Dactyloidae		Anolis	Anolis sagrei		Brown Anole						research	https://www.inaturalist.org/observations/46379665		5
iNat	iNat	47568227	iNaturalist	Anolis sagrei	Anolis sagrei	2020-05-26	Cameron	TX	na	SPI	26.1519	-97.1733		urlookingood	Reptilia	Squamata	Sauria	Dactyloidae		Anolis	Anolis sagrei		Brown Anole						research	https://www.inaturalist.org/observations/47568227		446
iNat	iNat	48853512	iNaturalist	Anolis sagrei	Anolis sagrei	2020-06-07	Cameron	TX	na	SPI	26.1038	-97.1696		arytx	Reptilia	Squamata	Sauria	Dactyloidae		Anolis	Anolis sagrei		Brown Anole						research	https://www.inaturalist.org/observations/48853512		10
iNat	iNat	49857451	iNaturalist	Anolis sagrei	Anolis sagrei	2020-06-16	Cameron	TX	na	SPI	26.139	-97.175		celenahendrix	Reptilia	Squamata	Sauria	Dactyloidae		Anolis	Anolis sagrei		Brown Anole						research	https://www.inaturalist.org/observations/49857451		16
iNat	iNat	49858884	iNaturalist	Anolis sagrei	Anolis sagrei	2020-06-16	Cameron	TX	na	SPI	26.1399	-97.175		celenahendrix	Reptilia	Squamata	Sauria	Dactyloidae		Anolis	Anolis sagrei		Brown Anole						research	https://www.inaturalist.org/observations/49858884		4
iNat	iNat	50336955	iNaturalist	Anolis sagrei	Anolis sagrei	2020-06-18	Cameron	TX	na	SPI	26.1376	-97.1746		codycs	Reptilia	Squamata	Sauria	Dactyloidae		Anolis	Anolis sagrei		Brown Anole						research	https://www.inaturalist.org/observations/50336955		2
iNat	iNat	56884913	iNaturalist	Anolis sagrei	Anolis sagrei	2020-08-11	Cameron	TX	na	SPI	26.1395	-97.1748		oddfitz	Reptilia	Squamata	Sauria	Dactyloidae		Anolis	Anolis sagrei		Brown Anole						research	https://www.inaturalist.org/observations/56884913		0
iNat	iNat	56895340	iNaturalist	Anolis sagrei	Anolis sagrei	2020-08-12	Cameron	TX	na	SPI	26.1375	-97.1734		oddfitz	Reptilia	Squamata	Sauria	Dactyloidae		Anolis	Anolis sagrei		Brown Anole						research	https://www.inaturalist.org/observations/56895340		0
iNat	iNat	56970600	iNaturalist	Anolis sagrei	Anolis sagrei	2020-08-15	Cameron	TX	na	SPI	26.1391	-97.1735		oddfitz	Reptilia	Squamata	Sauria	Dactyloidae		Anolis	Anolis sagrei		Brown Anole						research	https://www.inaturalist.org/observations/56970600		0
iNat	iNat	56975125	iNaturalist	Anolis sagrei	Anolis sagrei	2020-08-19	Cameron	TX	na	SPI	26.1118	-97.1669		danielson747	Reptilia	Squamata	Sauria	Dactyloidae		Anolis	Anolis sagrei		Brown Anole						research	https://www.inaturalist.org/observations/56975125		10
iNat	iNat	60448915	iNaturalist	Anolis sagrei	Anolis sagrei	2020-09-13	Cameron	TX	na	SPI	26.1105	-97.1683		carolyncardilelovesbirds	Reptilia	Squamata	Sauria	Dactyloidae		Anolis	Anolis sagrei		Brown Anole						research	https://www.inaturalist.org/observations/60448915		210
iNat	iNat	60478968	iNaturalist	Anolis sagrei	Anolis sagrei	2020-09-22	Cameron	TX	na	SPI	26.1405	-97.1759		charley	Reptilia	Squamata	Sauria	Dactyloidae		Anolis	Anolis sagrei		Brown Anole						research	https://www.inaturalist.org/observations/60478968		0
iNat	iNat	60478975	iNaturalist	Anolis sagrei	Anolis sagrei	2020-09-22	Cameron	TX	na	SPI	26.1394	-97.1753		charley	Reptilia	Squamata	Sauria	Dactyloidae		Anolis	Anolis sagrei		Brown Anole						research	https://www.inaturalist.org/observations/60478975		0
iNat	iNat	61422693	iNaturalist	Anolis sagrei	Anolis sagrei	2020-09-28	Cameron	TX	na	SPI	26.141	-97.1751		carolyncardilelovesbirds	Reptilia	Squamata	Sauria	Dactyloidae		Anolis	Anolis sagrei		Brown Anole						research	https://www.inaturalist.org/observations/61422693		237
Mus	TNHC	85065	The University of Texas at Austin - Texas Natural History Collections	Anolis sagrei	Anolis sagrei	2011-06-11	Kleberg	TX	Kingsville, 1217 Lawndale St., 0.06 km SW Carlos Truan Blvd	ML				Rabe, Claunch, Mantalvo, Powel	Reptilia	Squamata	Sauria	Dactyloidae		Anolis	sagrei				6	11
iNat	iNat	19373481	iNaturalist	Anolis sagrei	Anolis sagrei	2013-07-18	Kleberg	TX	na	NPI	27.4641	-97.2977		sylbird	Reptilia	Squamata	Sauria	Dactyloidae		Anolis	Anolis sagrei		Brown Anole						research	https://www.inaturalist.org/observations/19373481		66273
Mus	TCWC	71629	Texas A&M University Biodiversity Research and Teaching Collections	Anolis sagrei	Anolis sagrei	1993-07-15	Nueces	TX	Corpus Christi, S Padre Drive, .5 mi E jct of Stables St Turner's Gardland Nursery	ML				Greene, B. D.	Reptilia	Squamata	Sauria	Dactyloidae		Anolis	sagrei			1993	7	15	7/15/1993	1993-07-15
iNat	iNat	130581	iNaturalist	Anolis sagrei	Anolis sagrei	2009-04-25	Nueces	TX	na	MI	27.8344	-97.0721		mikaelb	Reptilia	Squamata	Sauria	Dactyloidae		Anolis	Anolis sagrei		Brown Anole						research	http://www.inaturalist.org/observations/130581		10
iNat	iNat	34209807	iNaturalist	Anolis sagrei	Anolis sagrei	2009-10-05	Nueces	TX	na	MI	27.8348	-97.0723		mako252	Reptilia	Squamata	Sauria	Dactyloidae		Anolis	Anolis sagrei		Brown Anole						research	https://www.inaturalist.org/observations/34209807		4
iNat	iNat	34360929	iNaturalist	Anolis sagrei	Anolis sagrei	2010-09-24	Nueces	TX	na	MI	27.8346	-97.0724		mako252	Reptilia	Squamata	Sauria	Dactyloidae		Anolis	Anolis sagrei		Brown Anole						research	https://www.inaturalist.org/observations/34360929		4
iNat	iNat	130580	iNaturalist	Anolis sagrei	Anolis sagrei	2010-09-26	Nueces	TX	na	MI	27.8274	-97.0786		mikaelb	Reptilia	Squamata	Sauria	Dactyloidae		Anolis	Anolis sagrei		Brown Anole						research	http://www.inaturalist.org/observations/130580		10
iNat	iNat	1620143	iNaturalist	Anolis sagrei	Anolis sagrei	2011-04-30	Nueces	TX	na	MI	27.8275	-97.0788		johnwilliams	Reptilia	Squamata	Sauria	Dactyloidae		Anolis	Anolis sagrei		Brown Anole						research	http://www.inaturalist.org/observations/1620143		3
iNat	iNat	2473890	iNaturalist	Anolis sagrei	Anolis sagrei	2011-09-12	Nueces	TX	na	MI	27.8276	-97.079		sandboa	Reptilia	Squamata	Sauria	Dactyloidae		Anolis	Anolis sagrei		Brown Anole						research	http://www.inaturalist.org/observations/2473890		0
iNat	iNat	29290945	iNaturalist	Anolis sagrei	Anolis sagrei	2012-03-31	Nueces	TX	na	MI	27.835	-97.0727		tdavenport	Reptilia	Squamata	Sauria	Dactyloidae		Anolis	Anolis sagrei		Brown Anole						research	https://www.inaturalist.org/observations/29290945	Paradise Pond, Port Aransas, Nueces County Texas	0
iNat	iNat	2473920	iNaturalist	Anolis sagrei	Anolis sagrei	2012-04-08	Nueces	TX	na	MI	27.8274	-97.0787		sandboa	Reptilia	Squamata	Sauria	Dactyloidae		Anolis	Anolis sagrei		Brown Anole						research	http://www.inaturalist.org/observations/2473920		0
iNat	iNat	203698	iNaturalist	Anolis sagrei	Anolis sagrei	2012-04-14	Nueces	TX	na	MI	27.8275	-97.0788		aredoubles	Reptilia	Squamata	Sauria	Dactyloidae		Anolis	Anolis sagrei		Brown Anole						research	http://www.inaturalist.org/observations/203698	Leonabelle Turnbull Birding Center, Port Aransas, TX	0
iNat	iNat	46558374	iNaturalist	Anolis sagrei	Anolis sagrei	2012-05-04	Nueces	TX	na	MI	27.8359	-97.0711		stephenfuqua	Reptilia	Squamata	Sauria	Dactyloidae		Anolis	Anolis sagrei		Brown Anole						research	https://www.inaturalist.org/observations/46558374		0
iNat	iNat	29301472	iNaturalist	Anolis sagrei	Anolis sagrei	2012-05-06	Nueces	TX	na	MI	27.8294	-97.0785		tdavenport	Reptilia	Squamata	Sauria	Dactyloidae		Anolis	Anolis sagrei		Brown Anole						research	https://www.inaturalist.org/observations/29301472	Turnbull Birding Center, Port Aransas, Nueces County Texas	0
iNat	iNat	2474040	iNaturalist	Anolis sagrei	Anolis sagrei	2012-09-03	Nueces	TX	na	MI	27.8274	-97.0787		sandboa	Reptilia	Squamata	Sauria	Dactyloidae		Anolis	Anolis sagrei		Brown Anole						research	http://www.inaturalist.org/observations/2474040		0
iNat	iNat	1125607	iNaturalist	Anolis sagrei	Anolis sagrei	2012-09-06	Nueces	TX	na	MI	27.8273	-97.0785		annikaml	Reptilia	Squamata	Sauria	Dactyloidae		Anolis	Anolis sagrei		Brown Anole						research	http://www.inaturalist.org/observations/1125607		7
iNat	iNat	130549	iNaturalist	Anolis sagrei	Anolis sagrei	2012-10-05	Nueces	TX	na	MI	27.8275	-97.0787		mikaelb	Reptilia	Squamata	Sauria	Dactyloidae		Anolis	Anolis sagrei		Brown Anole						research	http://www.inaturalist.org/observations/130549	The two photos are two individuals.	10
iNat	iNat	139119	iNaturalist	Anolis sagrei	Anolis sagrei	2012-10-06	Nueces	TX	na	MI	27.8275	-97.079		cullen	Reptilia	Squamata	Sauria	Dactyloidae		Anolis	Anolis sagrei		Brown Anole						research	http://www.inaturalist.org/observations/139119	Brown Anole displaying. I saw at least three at this location.	10
iNat	iNat	29989993	iNaturalist	Anolis sagrei	Anolis sagrei	2012-10-14	Nueces	TX	na	MI	27.8294	-97.0785		tdavenport	Reptilia	Squamata	Sauria	Dactyloidae		Anolis	Anolis sagrei		Brown Anole						research	https://www.inaturalist.org/observations/29989993	Mustang Island Turnbull Birding Center, Port Aransas, Nueces County Texas	0
iNat	iNat	15268944	iNaturalist	Anolis sagrei	Anolis sagrei	2012-12-07	Nueces	TX	na	MI	27.8272	-97.0782		puffin21	Reptilia	Squamata	Sauria	Dactyloidae		Anolis	Anolis sagrei		Brown Anole						research	https://www.inaturalist.org/observations/15268944		95
iNat	iNat	166615	iNaturalist	Anolis sagrei	Anolis sagrei	2012-12-25	Nueces	TX	na	MI	27.8275	-97.0787		mikaelb	Reptilia	Squamata	Sauria	Dactyloidae		Anolis	Anolis sagrei		Brown Anole						research	http://www.inaturalist.org/observations/166615		10
iNat	iNat	21578448	iNaturalist	Anolis sagrei	Anolis sagrei	2013-02-21	Nueces	TX	na	MI	27.8273	-97.0785		theorickert	Reptilia	Squamata	Sauria	Dactyloidae		Anolis	Anolis sagrei		Brown Anole						research	https://www.inaturalist.org/observations/21578448		51
iNat	iNat	21578450	iNaturalist	Anolis sagrei	Anolis sagrei	2013-02-21	Nueces	TX	na	MI	27.8273	-97.0785		theorickert	Reptilia	Squamata	Sauria	Dactyloidae		Anolis	Anolis sagrei		Brown Anole						research	https://www.inaturalist.org/observations/21578450		49
iNat	iNat	21578452	iNaturalist	Anolis sagrei	Anolis sagrei	2013-02-21	Nueces	TX	na	MI	27.8274	-97.0785		theorickert	Reptilia	Squamata	Sauria	Dactyloidae		Anolis	Anolis sagrei		Brown Anole						research	https://www.inaturalist.org/observations/21578452		54
iNat	iNat	21578453	iNaturalist	Anolis sagrei	Anolis sagrei	2013-02-21	Nueces	TX	na	MI	27.8273	-97.0784		theorickert	Reptilia	Squamata	Sauria	Dactyloidae		Anolis	Anolis sagrei		Brown Anole						research	https://www.inaturalist.org/observations/21578453		51
iNat	iNat	1646517	iNaturalist	Anolis sagrei	Anolis sagrei	2013-03-09	Nueces	TX	na	MI	27.8275	-97.0787		coreyjlange	Reptilia	Squamata	Sauria	Dactyloidae		Anolis	Anolis sagrei		Brown Anole						research	http://www.inaturalist.org/observations/1646517	Two different individuals are pictured	9
iNat	iNat	18853866	iNaturalist	Anolis sagrei	Anolis sagrei	2013-03-29	Nueces	TX	na	MI	27.828	-97.0781		coreyjlange	Reptilia	Squamata	Sauria	Dactyloidae		Anolis	Anolis sagrei		Brown Anole						research	https://www.inaturalist.org/observations/18853866		244
iNat	iNat	555633	iNaturalist	Anolis sagrei	Anolis sagrei	2013-04-15	Nueces	TX	na	MI	27.8274	-97.0786		marvelliott	Reptilia	Squamata	Sauria	Dactyloidae		Anolis	Anolis sagrei		Brown Anole						research	http://www.inaturalist.org/observations/555633		29
iNat	iNat	256805	iNaturalist	Anolis sagrei	Anolis sagrei	2013-05-04	Nueces	TX	na	MI	27.8273	-97.0785		mikaelb	Reptilia	Squamata	Sauria	Dactyloidae		Anolis	Anolis sagrei		Brown Anole						research	http://www.inaturalist.org/observations/256805		5
iNat	iNat	373732	iNaturalist	Anolis sagrei	Anolis sagrei	2013-05-19	Nueces	TX	na	MI	27.8272	-97.0784		hubbster	Reptilia	Squamata	Sauria	Dactyloidae		Anolis	Anolis sagrei		Brown Anole						research	http://www.inaturalist.org/observations/373732		1918
iNat	iNat	373733	iNaturalist	Anolis sagrei	Anolis sagrei	2013-05-19	Nueces	TX	na	MI	27.8272	-97.0784		hubbster	Reptilia	Squamata	Sauria	Dactyloidae		Anolis	Anolis sagrei		Brown Anole						research	http://www.inaturalist.org/observations/373733		1918
iNat	iNat	373767	iNaturalist	Anolis sagrei	Anolis sagrei	2013-05-19	Nueces	TX	na	MI	27.8272	-97.0784		hubbster	Reptilia	Squamata	Sauria	Dactyloidae		Anolis	Anolis sagrei		Brown Anole						research	http://www.inaturalist.org/observations/373767		1918
iNat	iNat	323059	iNaturalist	Anolis sagrei	Anolis sagrei	2013-07-05	Nueces	TX	na	MI	27.8272	-97.0784		mikaelb	Reptilia	Squamata	Sauria	Dactyloidae		Anolis	Anolis sagrei		Brown Anole						research	http://www.inaturalist.org/observations/323059		5
iNat	iNat	323071	iNaturalist	Anolis sagrei	Anolis sagrei	2013-07-06	Nueces	TX	na	MI	27.8247	-97.0707		mikaelb	Reptilia	Squamata	Sauria	Dactyloidae		Anolis	Anolis sagrei		Brown Anole						research	http://www.inaturalist.org/observations/323071		5
iNat	iNat	427290	iNaturalist	Anolis sagrei	Anolis sagrei	2013-09-29	Nueces	TX	na	MI	27.8339	-97.0611		melodylytle	Reptilia	Squamata	Sauria	Dactyloidae		Anolis	Anolis sagrei		Brown Anole						research	http://www.inaturalist.org/observations/427290	Brown anole at Leonabelle Turnbull Birding Center in Port Aransas, Texas This is a closer view of a previously posted photo showing the dorsal pattern more clearly.	11546
iNat	iNat	427292	iNaturalist	Anolis sagrei	Anolis sagrei	2013-09-29	Nueces	TX	na	MI	27.8339	-97.0611		melodylytle	Reptilia	Squamata	Sauria	Dactyloidae		Anolis	Anolis sagrei		Brown Anole						research	http://www.inaturalist.org/observations/427292	approximately three inches from nose to tail stump - decidedly smaller than the adult brown anoles nearby I suspect this is a juvenile brown anole but I would appreciate other opinions.	11546
iNat	iNat	427294	iNaturalist	Anolis sagrei	Anolis sagrei	2013-09-29	Nueces	TX	na	MI	27.8339	-97.0611		melodylytle	Reptilia	Squamata	Sauria	Dactyloidae		Anolis	Anolis sagrei		Brown Anole						research	http://www.inaturalist.org/observations/427294	Displaying at Brown anole at Leonabelle Turnbull Birding Center in Port Aransas, Texas	11546
iNat	iNat	427295	iNaturalist	Anolis sagrei	Anolis sagrei	2013-09-29	Nueces	TX	na	MI	27.8339	-97.0611		melodylytle	Reptilia	Squamata	Sauria	Dactyloidae		Anolis	Anolis sagrei		Brown Anole						research	http://www.inaturalist.org/observations/427295	Brown anole at Brown anole at Leonabelle Turnbull Birding Center in Port Aransas, Texas This individual's back pattern was not as pronounced as the first anole I photographed.	11546
iNat	iNat	427296	iNaturalist	Anolis sagrei	Anolis sagrei	2013-09-29	Nueces	TX	na	MI	27.8339	-97.0611		melodylytle	Reptilia	Squamata	Sauria	Dactyloidae		Anolis	Anolis sagrei		Brown Anole						research	http://www.inaturalist.org/observations/427296	A smaller anole at Brown anole at Leonabelle Turnbull Birding Center in Port Aransas, Texas with a less pronounced back pattern than the individual in my earlier photo. This smaller anole may be a juvenile.	11546
iNat	iNat	415602	iNaturalist	Anolis sagrei	Anolis sagrei	2013-10-02	Nueces	TX	na	MI	27.8275	-97.079		caudisona	Reptilia	Squamata	Sauria	Dactyloidae		Anolis	Anolis sagrei		Brown Anole						research	http://www.inaturalist.org/observations/415602	One of dozens. 85F.	30
iNat	iNat	2474205	iNaturalist	Anolis sagrei	Anolis sagrei	2013-10-28	Nueces	TX	na	MI	27.8274	-97.0785		sandboa	Reptilia	Squamata	Sauria	Dactyloidae		Anolis	Anolis sagrei		Brown Anole						research	http://www.inaturalist.org/observations/2474205		0
iNat	iNat	783809	iNaturalist	Anolis sagrei	Anolis sagrei	2014-07-11	Nueces	TX	na	MI	27.8272	-97.0783		connor22	Reptilia	Squamata	Sauria	Dactyloidae		Anolis	Anolis sagrei		Brown Anole						research	http://www.inaturalist.org/observations/783809		30
iNat	iNat	851065	iNaturalist	Anolis sagrei	Anolis sagrei	2014-08-26	Nueces	TX	na	MI	27.8272	-97.0784		blubayou	Reptilia	Squamata	Sauria	Dactyloidae		Anolis	Anolis sagrei		Brown Anole						research	http://www.inaturalist.org/observations/851065		200
iNat	iNat	862508	iNaturalist	Anolis sagrei	Anolis sagrei	2014-09-04	Nueces	TX	na	MI	27.829	-97.068		toby	Reptilia	Squamata	Sauria	Dactyloidae		Anolis	Anolis sagrei		Brown Anole						research	http://www.inaturalist.org/observations/862508		0
iNat	iNat	1019919	iNaturalist	Anolis sagrei	Anolis sagrei	2014-10-11	Nueces	TX	na	MI	27.8343	-97.0722		mikaelb	Reptilia	Squamata	Sauria	Dactyloidae		Anolis	Anolis sagrei		Brown Anole						research	http://www.inaturalist.org/observations/1019919		5
iNat	iNat	35905465	iNaturalist	Anolis sagrei	Anolis sagrei	2014-10-22	Nueces	TX	na	MI	27.8303	-97.0822		jtfox	Reptilia	Squamata	Sauria	Dactyloidae		Anolis	Anolis sagrei		Brown Anole						research	https://www.inaturalist.org/observations/35905465		618
iNat	iNat	1039709	iNaturalist	Anolis sagrei	Anolis sagrei	2014-10-25	Nueces	TX	na	MI	27.8276	-97.0793		taogirl	Reptilia	Squamata	Sauria	Dactyloidae		Anolis	Anolis sagrei		Brown Anole						research	http://www.inaturalist.org/observations/1039709		7
iNat	iNat	1054679	iNaturalist	Anolis sagrei	Anolis sagrei	2014-10-28	Nueces	TX	na	MI	27.8275	-97.0787		taogirl	Reptilia	Squamata	Sauria	Dactyloidae		Anolis	Anolis sagrei		Brown Anole						research	http://www.inaturalist.org/observations/1054679		7
iNat	iNat	9305644	iNaturalist	Anolis sagrei	Anolis sagrei	2014-11-01	Nueces	TX	na	MI	27.8349	-97.0726		daviddodd	Reptilia	Squamata	Sauria	Dactyloidae		Anolis	Anolis sagrei		Brown Anole						research	https://www.inaturalist.org/observations/9305644		200
iNat	iNat	1293636	iNaturalist	Anolis sagrei	Anolis sagrei	2015-03-12	Nueces	TX	na	MI	27.8275	-97.0788		taogirl	Reptilia	Squamata	Sauria	Dactyloidae		Anolis	Anolis sagrei		Brown Anole						research	http://www.inaturalist.org/observations/1293636		1
iNat	iNat	5597847	iNaturalist	Anolis sagrei	Anolis sagrei	2015-04-14	Nueces	TX	na	MI	27.8269	-97.0778		bethd	Reptilia	Squamata	Sauria	Dactyloidae		Anolis	Anolis sagrei		Brown Anole						research	https://www.inaturalist.org/observations/5597847		200
iNat	iNat	1417907	iNaturalist	Anolis sagrei	Anolis sagrei	2015-04-23	Nueces	TX	na	MI	27.8276	-97.0789		mikaelb	Reptilia	Squamata	Sauria	Dactyloidae		Anolis	Anolis sagrei		Brown Anole						research	http://www.inaturalist.org/observations/1417907		5
iNat	iNat	1421545	iNaturalist	Anolis sagrei	Anolis sagrei	2015-04-24	Nueces	TX	na	MI	27.8347	-97.0724		mikaelb	Reptilia	Squamata	Sauria	Dactyloidae		Anolis	Anolis sagrei		Brown Anole						research	http://www.inaturalist.org/observations/1421545	I found a Brown Anole and two Green Anoles in the same bush. I think this is very interesting since I├óΓé¼Γäóve heard that Green Anoles usually no longer occur where Brown Anoles have established themselves. And Brown Anoles have been here for years.	5
iNat	iNat	5167140	iNaturalist	Anolis sagrei	Anolis sagrei	2015-07-17	Nueces	TX	na	MI	27.8255	-97.0791		damonwilliford	Reptilia	Squamata	Sauria	Dactyloidae		Anolis	Anolis sagrei		Brown Anole						research	https://www.inaturalist.org/observations/5167140		0
iNat	iNat	1970564	iNaturalist	Anolis sagrei	Anolis sagrei	2015-08-15	Nueces	TX	na	MI	27.8274	-97.0786		tweedledee	Reptilia	Squamata	Sauria	Dactyloidae		Anolis	Anolis sagrei		Brown Anole						research	http://www.inaturalist.org/observations/1970564	Brief description of what you observed	0
iNat	iNat	1897853	iNaturalist	Anolis sagrei	Anolis sagrei	2015-08-27	Nueces	TX	na	MI	27.8274	-97.0787		mikaelb	Reptilia	Squamata	Sauria	Dactyloidae		Anolis	Anolis sagrei		Brown Anole						research	http://www.inaturalist.org/observations/1897853	I heard a disturbance in the brush and found a Green Anole biting the head of a Brown Anole. I missed getting a shot of that, but got the two animals after they separated.	5
iNat	iNat	1985805	iNaturalist	Anolis sagrei	Anolis sagrei	2015-09-22	Nueces	TX	na	MI	27.8349	-97.0726		blubayou	Reptilia	Squamata	Sauria	Dactyloidae		Anolis	Anolis sagrei	Anolis sagrei sagrei	Cuban Brown Anole						research	http://www.inaturalist.org/observations/1985805		200
iNat	iNat	2366245	iNaturalist	Anolis sagrei	Anolis sagrei	2015-11-09	Nueces	TX	na	MI	27.8276	-97.079		maractwin	Reptilia	Squamata	Sauria	Dactyloidae		Anolis	Anolis sagrei		Brown Anole						research	http://www.inaturalist.org/observations/2366245		0
iNat	iNat	2432067	iNaturalist	Anolis sagrei	Anolis sagrei	2015-11-26	Nueces	TX	na	MI	27.8343	-97.0724		mikaelb	Reptilia	Squamata	Sauria	Dactyloidae		Anolis	Anolis sagrei		Brown Anole						research	http://www.inaturalist.org/observations/2432067	Female.	5
iNat	iNat	2432068	iNaturalist	Anolis sagrei	Anolis sagrei	2015-11-26	Nueces	TX	na	MI	27.8343	-97.0724		mikaelb	Reptilia	Squamata	Sauria	Dactyloidae		Anolis	Anolis sagrei		Brown Anole						research	http://www.inaturalist.org/observations/2432068	Male.	5
iNat	iNat	2489615	iNaturalist	Anolis sagrei	Anolis sagrei	2015-12-19	Nueces	TX	na	MI	27.8276	-97.0787		radicalsingularity	Reptilia	Squamata	Sauria	Dactyloidae		Anolis	Anolis sagrei		Brown Anole						research	http://www.inaturalist.org/observations/2489615		0
iNat	iNat	4106318	iNaturalist	Anolis sagrei	Anolis sagrei	2016-03-17	Nueces	TX	na	MI	27.8339	-97.0611		colormeamber	Reptilia	Squamata	Sauria	Dactyloidae		Anolis	Anolis sagrei		Brown Anole						research	http://www.inaturalist.org/observations/4106318		4017
iNat	iNat	4106331	iNaturalist	Anolis sagrei	Anolis sagrei	2016-03-17	Nueces	TX	na	MI	27.8339	-97.0611		colormeamber	Reptilia	Squamata	Sauria	Dactyloidae		Anolis	Anolis sagrei		Brown Anole						research	http://www.inaturalist.org/observations/4106331		4017
iNat	iNat	4106352	iNaturalist	Anolis sagrei	Anolis sagrei	2016-03-17	Nueces	TX	na	MI	27.8339	-97.0611		colormeamber	Reptilia	Squamata	Sauria	Dactyloidae		Anolis	Anolis sagrei		Brown Anole						research	http://www.inaturalist.org/observations/4106352		4017
iNat	iNat	4106353	iNaturalist	Anolis sagrei	Anolis sagrei	2016-03-17	Nueces	TX	na	MI	27.8339	-97.0611		colormeamber	Reptilia	Squamata	Sauria	Dactyloidae		Anolis	Anolis sagrei		Brown Anole						research	http://www.inaturalist.org/observations/4106353		4017
iNat	iNat	4106355	iNaturalist	Anolis sagrei	Anolis sagrei	2016-03-17	Nueces	TX	na	MI	27.8339	-97.0611		colormeamber	Reptilia	Squamata	Sauria	Dactyloidae		Anolis	Anolis sagrei		Brown Anole						research	http://www.inaturalist.org/observations/4106355		4017
iNat	iNat	2924903	iNaturalist	Anolis sagrei	Anolis sagrei	2016-04-03	Nueces	TX	na	MI	27.8339	-97.0611		anudibranchmom	Reptilia	Squamata	Sauria	Dactyloidae		Anolis	Anolis sagrei		Brown Anole						research	http://www.inaturalist.org/observations/2924903		11546
iNat	iNat	2894136	iNaturalist	Anolis sagrei	Anolis sagrei	2016-04-06	Nueces	TX	na	MI	27.8342	-97.0721		txherpbird	Reptilia	Squamata	Sauria	Dactyloidae		Anolis	Anolis sagrei		Brown Anole						research	http://www.inaturalist.org/observations/2894136		14
iNat	iNat	2946060	iNaturalist	Anolis sagrei	Anolis sagrei	2016-04-15	Nueces	TX	na	MI	27.8276	-97.0789		colleenm	Reptilia	Squamata	Sauria	Dactyloidae		Anolis	Anolis sagrei		Brown Anole						research	http://www.inaturalist.org/observations/2946060		0
iNat	iNat	8073288	iNaturalist	Anolis sagrei	Anolis sagrei	2016-04-24	Nueces	TX	na	MI	27.8275	-97.0791		sandboa	Reptilia	Squamata	Sauria	Dactyloidae		Anolis	Anolis sagrei		Brown Anole						research	https://www.inaturalist.org/observations/8073288		14
iNat	iNat	39864689	iNaturalist	Anolis sagrei	Anolis sagrei	2016-04-25	Nueces	TX	na	MI	27.8276	-97.079		seigmond	Reptilia	Squamata	Sauria	Dactyloidae		Anolis	Anolis sagrei		Brown Anole						research	https://www.inaturalist.org/observations/39864689	Brown Anole Anolis sagrei at the at the Leonabelle Turnbull Birding Center, Port Aransas, TX	0
iNat	iNat	39864690	iNaturalist	Anolis sagrei	Anolis sagrei	2016-04-25	Nueces	TX	na	MI	27.8276	-97.079		seigmond	Reptilia	Squamata	Sauria	Dactyloidae		Anolis	Anolis sagrei		Brown Anole						research	https://www.inaturalist.org/observations/39864690	Brown Anole Anolis sagrei at the at the Leonabelle Turnbull Birding Center, Port Aransas, TX	0
iNat	iNat	39864691	iNaturalist	Anolis sagrei	Anolis sagrei	2016-04-25	Nueces	TX	na	MI	27.8275	-97.0788		seigmond	Reptilia	Squamata	Sauria	Dactyloidae		Anolis	Anolis sagrei		Brown Anole						research	https://www.inaturalist.org/observations/39864691	Brown Anole Anolis sagrei at the at the Leonabelle Turnbull Birding Center, Port Aransas, TX	0
iNat	iNat	3196394	iNaturalist	Anolis sagrei	Anolis sagrei	2016-05-16	Nueces	TX	na	MI	27.8273	-97.079		txherpbird	Reptilia	Squamata	Sauria	Dactyloidae		Anolis	Anolis sagrei		Brown Anole						research	http://www.inaturalist.org/observations/3196394		0
iNat	iNat	3723925	iNaturalist	Anolis sagrei	Anolis sagrei	2016-05-16	Nueces	TX	na	MI	27.8275	-97.079		mako252	Reptilia	Squamata	Sauria	Dactyloidae		Anolis	Anolis sagrei		Brown Anole						research	http://www.inaturalist.org/observations/3723925		8
iNat	iNat	4872937	iNaturalist	Anolis sagrei	Anolis sagrei	2016-05-28	Nueces	TX	na	MI	27.7038	-97.1501		shellyseashells	Reptilia	Squamata	Sauria	Dactyloidae		Anolis	Anolis sagrei		Brown Anole						research	https://www.inaturalist.org/observations/4872937		153
iNat	iNat	3521217	iNaturalist	Anolis sagrei	Anolis sagrei	2016-06-25	Nueces	TX	na	MI	27.8275	-97.0788		mustardlypig	Reptilia	Squamata	Sauria	Dactyloidae		Anolis	Anolis sagrei		Brown Anole						research	http://www.inaturalist.org/observations/3521217	Texas Gulf Coast, amongst human habitation	43
iNat	iNat	3706659	iNaturalist	Anolis sagrei	Anolis sagrei	2016-07-19	Nueces	TX	na	MI	27.8337	-97.0725		colleenm	Reptilia	Squamata	Sauria	Dactyloidae		Anolis	Anolis sagrei		Brown Anole						research	http://www.inaturalist.org/observations/3706659		0
iNat	iNat	3754505	iNaturalist	Anolis sagrei	Anolis sagrei	2016-07-27	Nueces	TX	na	MI	27.8336	-97.0714		colleenm	Reptilia	Squamata	Sauria	Dactyloidae		Anolis	Anolis sagrei		Brown Anole						research	http://www.inaturalist.org/observations/3754505		0
iNat	iNat	3811328	iNaturalist	Anolis sagrei	Anolis sagrei	2016-08-05	Nueces	TX	na	MI	27.8273	-97.0786		gtsalmon	Reptilia	Squamata	Sauria	Dactyloidae		Anolis	Anolis sagrei		Brown Anole						research	http://www.inaturalist.org/observations/3811328	With John Karges and Brad Chambers. Imaged only. GTS 2456.	14
iNat	iNat	3811367	iNaturalist	Anolis sagrei	Anolis sagrei	2016-08-05	Nueces	TX	na	MI	27.8273	-97.0786		gtsalmon	Reptilia	Squamata	Sauria	Dactyloidae		Anolis	Anolis sagrei		Brown Anole						research	http://www.inaturalist.org/observations/3811367	With Brad Chambers and John Karges. One of two. Imaged only. GTS 2457.	14
iNat	iNat	5159525	iNaturalist	Anolis sagrei	Anolis sagrei	2016-08-06	Nueces	TX	na	MI	27.8346	-97.0718		damonwilliford	Reptilia	Squamata	Sauria	Dactyloidae		Anolis	Anolis sagrei		Brown Anole						research	https://www.inaturalist.org/observations/5159525	Male	0
iNat	iNat	5159526	iNaturalist	Anolis sagrei	Anolis sagrei	2016-08-06	Nueces	TX	na	MI	27.8346	-97.0718		damonwilliford	Reptilia	Squamata	Sauria	Dactyloidae		Anolis	Anolis sagrei		Brown Anole						research	https://www.inaturalist.org/observations/5159526	Male	0
iNat	iNat	3883822	iNaturalist	Anolis sagrei	Anolis sagrei	2016-08-14	Nueces	TX	na	MI	27.8274	-97.0786		mako252	Reptilia	Squamata	Sauria	Dactyloidae		Anolis	Anolis sagrei		Brown Anole						research	http://www.inaturalist.org/observations/3883822		2
iNat	iNat	3883824	iNaturalist	Anolis sagrei	Anolis sagrei	2016-08-14	Nueces	TX	na	MI	27.8346	-97.0724		mako252	Reptilia	Squamata	Sauria	Dactyloidae		Anolis	Anolis sagrei		Brown Anole						research	http://www.inaturalist.org/observations/3883824		2
iNat	iNat	3899885	iNaturalist	Anolis sagrei	Anolis sagrei	2016-08-16	Nueces	TX	na	MI	27.8274	-97.0784		mako252	Reptilia	Squamata	Sauria	Dactyloidae		Anolis	Anolis sagrei		Brown Anole						research	http://www.inaturalist.org/observations/3899885		2
iNat	iNat	4007310	iNaturalist	Anolis sagrei	Anolis sagrei	2016-09-01	Nueces	TX	na	MI	27.6671	-97.2065		rosemaryrain	Reptilia	Squamata	Sauria	Dactyloidae		Anolis	Anolis sagrei		Brown Anole						research	http://www.inaturalist.org/observations/4007310		12	obscured
iNat	iNat	4080931	iNaturalist	Anolis sagrei	Anolis sagrei	2016-09-10	Nueces	TX	na	NPI	27.6205	-97.2226		mako252	Reptilia	Squamata	Sauria	Dactyloidae		Anolis	Anolis sagrei		Brown Anole						research	http://www.inaturalist.org/observations/4080931		2
iNat	iNat	4175471	iNaturalist	Anolis sagrei	Anolis sagrei	2016-09-22	Nueces	TX	na	NPI	27.6206	-97.2227		mako252	Reptilia	Squamata	Sauria	Dactyloidae		Anolis	Anolis sagrei		Brown Anole						research	http://www.inaturalist.org/observations/4175471		2
iNat	iNat	4209010	iNaturalist	Anolis sagrei	Anolis sagrei	2016-09-26	Nueces	TX	na	MI	27.8275	-97.079		mako252	Reptilia	Squamata	Sauria	Dactyloidae		Anolis	Anolis sagrei		Brown Anole						research	http://www.inaturalist.org/observations/4209010		2
iNat	iNat	4385153	iNaturalist	Anolis sagrei	Anolis sagrei	2016-10-16	Nueces	TX	na	MI	27.8271	-97.0657		h2ddavis	Reptilia	Squamata	Sauria	Dactyloidae		Anolis	Anolis sagrei		Brown Anole						research	http://www.inaturalist.org/observations/4385153		344
iNat	iNat	4421752	iNaturalist	Anolis sagrei	Anolis sagrei	2016-10-23	Nueces	TX	na	NPI	27.6206	-97.2227		mako252	Reptilia	Squamata	Sauria	Dactyloidae		Anolis	Anolis sagrei		Brown Anole						research	http://www.inaturalist.org/observations/4421752		2
iNat	iNat	4446774	iNaturalist	Anolis sagrei	Anolis sagrei	2016-10-27	Nueces	TX	na	NPI	27.6269	-97.2205		mako252	Reptilia	Squamata	Sauria	Dactyloidae		Anolis	Anolis sagrei		Brown Anole						research	http://www.inaturalist.org/observations/4446774		2
iNat	iNat	4475210	iNaturalist	Anolis sagrei	Anolis sagrei	2016-11-01	Nueces	TX	na	MI	27.8208	-97.0731		colleenm	Reptilia	Squamata	Sauria	Dactyloidae		Anolis	Anolis sagrei		Brown Anole						research	http://www.inaturalist.org/observations/4475210		0
iNat	iNat	4495489	iNaturalist	Anolis sagrei	Anolis sagrei	2016-11-04	Nueces	TX	na	MI	27.8209	-97.0732		colleenm	Reptilia	Squamata	Sauria	Dactyloidae		Anolis	Anolis sagrei		Brown Anole						research	http://www.inaturalist.org/observations/4495489		0
iNat	iNat	4531304	iNaturalist	Anolis sagrei	Anolis sagrei	2016-11-10	Nueces	TX	na	MI	27.8275	-97.0786		txherpbird	Reptilia	Squamata	Sauria	Dactyloidae		Anolis	Anolis sagrei		Brown Anole						research	http://www.inaturalist.org/observations/4531304	70 degrees F.	0
iNat	iNat	4571418	iNaturalist	Anolis sagrei	Anolis sagrei	2016-11-14	Nueces	TX	na	NPI	27.6203	-97.2228		mako252	Reptilia	Squamata	Sauria	Dactyloidae		Anolis	Anolis sagrei		Brown Anole						research	http://www.inaturalist.org/observations/4571418		2
iNat	iNat	4571446	iNaturalist	Anolis sagrei	Anolis sagrei	2016-11-14	Nueces	TX	na	NPI	27.6264	-97.2208		mako252	Reptilia	Squamata	Sauria	Dactyloidae		Anolis	Anolis sagrei		Brown Anole						research	http://www.inaturalist.org/observations/4571446		2
iNat	iNat	4787272	iNaturalist	Anolis sagrei	Anolis sagrei	2016-12-17	Nueces	TX	na	MI	27.8276	-97.0789		mako252	Reptilia	Squamata	Sauria	Dactyloidae		Anolis	Anolis sagrei		Brown Anole						research	https://www.inaturalist.org/observations/4787272		2
iNat	iNat	4843166	iNaturalist	Anolis sagrei	Anolis sagrei	2016-12-25	Nueces	TX	na	MI	27.8276	-97.0788		radicalsingularity	Reptilia	Squamata	Sauria	Dactyloidae		Anolis	Anolis sagrei		Brown Anole						research	https://www.inaturalist.org/observations/4843166		0
iNat	iNat	4978041	iNaturalist	Anolis sagrei	Anolis sagrei	2016-12-25	Nueces	TX	na	MI	27.8276	-97.0788		melindawpajak	Reptilia	Squamata	Sauria	Dactyloidae		Anolis	Anolis sagrei		Brown Anole						research	https://www.inaturalist.org/observations/4978041		0
iNat	iNat	31180354	iNaturalist	Anolis sagrei	Anolis sagrei	2016-12-27	Nueces	TX	na	NPI	27.599	-97.2116		vnevirkov	Reptilia	Squamata	Sauria	Dactyloidae		Anolis	Anolis sagrei		Brown Anole						research	https://www.inaturalist.org/observations/31180354		122
iNat	iNat	5151297	iNaturalist	Anolis sagrei	Anolis sagrei	2017-02-12	Nueces	TX	na	MI	27.8346	-97.0718		damonwilliford	Reptilia	Squamata	Sauria	Dactyloidae		Anolis	Anolis sagrei		Brown Anole						research	https://www.inaturalist.org/observations/5151297		0
iNat	iNat	5132779	iNaturalist	Anolis sagrei	Anolis sagrei	2017-02-16	Nueces	TX	na	MI	27.8349	-97.0726		taogirl	Reptilia	Squamata	Sauria	Dactyloidae		Anolis	Anolis sagrei		Brown Anole						research	https://www.inaturalist.org/observations/5132779		0
iNat	iNat	5145501	iNaturalist	Anolis sagrei	Anolis sagrei	2017-02-18	Nueces	TX	na	MI	27.8277	-97.0795		cheljo789	Reptilia	Squamata	Sauria	Dactyloidae		Anolis	Anolis sagrei		Brown Anole						research	https://www.inaturalist.org/observations/5145501	male; mating display included red and yellow neck frill and head and tail held high	0
iNat	iNat	5233519	iNaturalist	Anolis sagrei	Anolis sagrei	2017-03-05	Nueces	TX	na	MI	27.8276	-97.0789		mako252	Reptilia	Squamata	Sauria	Dactyloidae		Anolis	Anolis sagrei		Brown Anole						research	https://www.inaturalist.org/observations/5233519		2
iNat	iNat	5244384	iNaturalist	Anolis sagrei	Anolis sagrei	2017-03-07	Nueces	TX	na	MI	27.8275	-97.079		mako252	Reptilia	Squamata	Sauria	Dactyloidae		Anolis	Anolis sagrei		Brown Anole						research	https://www.inaturalist.org/observations/5244384		2
iNat	iNat	5436540	iNaturalist	Anolis sagrei	Anolis sagrei	2017-03-22	Nueces	TX	na	MI	27.8274	-97.078		txherpbird	Reptilia	Squamata	Sauria	Dactyloidae		Anolis	Anolis sagrei		Brown Anole						research	https://www.inaturalist.org/observations/5436540		29
iNat	iNat	5476159	iNaturalist	Anolis sagrei	Anolis sagrei	2017-03-22	Nueces	TX	na	MI	27.8276	-97.0795		crayonponyfish	Reptilia	Squamata	Sauria	Dactyloidae		Anolis	Anolis sagrei		Brown Anole						research	https://www.inaturalist.org/observations/5476159		43
iNat	iNat	5464239	iNaturalist	Anolis sagrei	Anolis sagrei	2017-03-26	Nueces	TX	na	MI	27.838	-97.0512		cheljo789	Reptilia	Squamata	Sauria	Dactyloidae		Anolis	Anolis sagrei		Brown Anole						research	https://www.inaturalist.org/observations/5464239	5" male displaying on sunny rock by jetty. Smaller female sharing the same rock.	10
iNat	iNat	5478588	iNaturalist	Anolis sagrei	Anolis sagrei	2017-03-27	Nueces	TX	na	MI	27.8272	-97.0785		mako252	Reptilia	Squamata	Sauria	Dactyloidae		Anolis	Anolis sagrei		Brown Anole						research	https://www.inaturalist.org/observations/5478588		2
iNat	iNat	5519920	iNaturalist	Anolis sagrei	Anolis sagrei	2017-03-29	Nueces	TX	na	NPI	27.6275	-97.2242		briannamrios	Reptilia	Squamata	Sauria	Dactyloidae		Anolis	Anolis sagrei		Brown Anole						research	https://www.inaturalist.org/observations/5519920	The anole started bobbing it head at me and showing the red on its throat	14
iNat	iNat	5519997	iNaturalist	Anolis sagrei	Anolis sagrei	2017-03-29	Nueces	TX	na	NPI	27.6275	-97.2242		briannamrios	Reptilia	Squamata	Sauria	Dactyloidae		Anolis	Anolis sagrei		Brown Anole						research	https://www.inaturalist.org/observations/5519997		9
iNat	iNat	5520031	iNaturalist	Anolis sagrei	Anolis sagrei	2017-03-29	Nueces	TX	na	NPI	27.6275	-97.2242		briannamrios	Reptilia	Squamata	Sauria	Dactyloidae		Anolis	Anolis sagrei		Brown Anole						research	https://www.inaturalist.org/observations/5520031		9
iNat	iNat	5520051	iNaturalist	Anolis sagrei	Anolis sagrei	2017-03-29	Nueces	TX	na	NPI	27.6275	-97.2242		briannamrios	Reptilia	Squamata	Sauria	Dactyloidae		Anolis	Anolis sagrei		Brown Anole						research	https://www.inaturalist.org/observations/5520051		9
iNat	iNat	5520056	iNaturalist	Anolis sagrei	Anolis sagrei	2017-03-29	Nueces	TX	na	NPI	27.6275	-97.2242		briannamrios	Reptilia	Squamata	Sauria	Dactyloidae		Anolis	Anolis sagrei		Brown Anole						research	https://www.inaturalist.org/observations/5520056		9
iNat	iNat	5520063	iNaturalist	Anolis sagrei	Anolis sagrei	2017-03-29	Nueces	TX	na	NPI	27.6275	-97.2242		briannamrios	Reptilia	Squamata	Sauria	Dactyloidae		Anolis	Anolis sagrei		Brown Anole						research	https://www.inaturalist.org/observations/5520063		9
iNat	iNat	5520072	iNaturalist	Anolis sagrei	Anolis sagrei	2017-03-29	Nueces	TX	na	NPI	27.6275	-97.2242		briannamrios	Reptilia	Squamata	Sauria	Dactyloidae		Anolis	Anolis sagrei		Brown Anole						research	https://www.inaturalist.org/observations/5520072		9
iNat	iNat	5520080	iNaturalist	Anolis sagrei	Anolis sagrei	2017-03-29	Nueces	TX	na	NPI	27.6275	-97.2242		briannamrios	Reptilia	Squamata	Sauria	Dactyloidae		Anolis	Anolis sagrei		Brown Anole						research	https://www.inaturalist.org/observations/5520080		9
iNat	iNat	5520084	iNaturalist	Anolis sagrei	Anolis sagrei	2017-03-29	Nueces	TX	na	NPI	27.6275	-97.2242		briannamrios	Reptilia	Squamata	Sauria	Dactyloidae		Anolis	Anolis sagrei		Brown Anole						research	https://www.inaturalist.org/observations/5520084		9
iNat	iNat	5520088	iNaturalist	Anolis sagrei	Anolis sagrei	2017-03-29	Nueces	TX	na	NPI	27.6275	-97.2242		briannamrios	Reptilia	Squamata	Sauria	Dactyloidae		Anolis	Anolis sagrei		Brown Anole						research	https://www.inaturalist.org/observations/5520088		9
iNat	iNat	5520097	iNaturalist	Anolis sagrei	Anolis sagrei	2017-03-29	Nueces	TX	na	NPI	27.6275	-97.2242		briannamrios	Reptilia	Squamata	Sauria	Dactyloidae		Anolis	Anolis sagrei		Brown Anole						research	https://www.inaturalist.org/observations/5520097		9
iNat	iNat	5519684	iNaturalist	Anolis sagrei	Anolis sagrei	2017-03-31	Nueces	TX	na	MI	27.8346	-97.0725		mako252	Reptilia	Squamata	Sauria	Dactyloidae		Anolis	Anolis sagrei		Brown Anole						research	https://www.inaturalist.org/observations/5519684		2
iNat	iNat	5557093	iNaturalist	Anolis sagrei	Anolis sagrei	2017-04-03	Nueces	TX	na	MI	27.8343	-97.0724		mako252	Reptilia	Squamata	Sauria	Dactyloidae		Anolis	Anolis sagrei		Brown Anole						research	https://www.inaturalist.org/observations/5557093		2
iNat	iNat	5591939	iNaturalist	Anolis sagrei	Anolis sagrei	2017-04-06	Nueces	TX	na	MI	27.8343	-97.0724		mako252	Reptilia	Squamata	Sauria	Dactyloidae		Anolis	Anolis sagrei		Brown Anole						research	https://www.inaturalist.org/observations/5591939		2
iNat	iNat	5803385	iNaturalist	Anolis sagrei	Anolis sagrei	2017-04-15	Nueces	TX	na	MI	27.8377	-97.0524		andrewmorgill	Reptilia	Squamata	Sauria	Dactyloidae		Anolis	Anolis sagrei		Brown Anole						research	https://www.inaturalist.org/observations/5803385		252
iNat	iNat	5899258	iNaturalist	Anolis sagrei	Anolis sagrei	2017-04-21	Nueces	TX	na	MI	27.8363	-97.0518		aredmer	Reptilia	Squamata	Sauria	Dactyloidae		Anolis	Anolis sagrei		Brown Anole						research	https://www.inaturalist.org/observations/5899258	-2 brown anoles in crack along a concrete staircase divided between a wood plank -near a light at night, possibly taking advantage of the lights ability to attract insects for hunting -had to use a stick to get the anole to run out from the crack -quickl	0
iNat	iNat	5910384	iNaturalist	Anolis sagrei	Anolis sagrei	2017-04-22	Nueces	TX	na	MI	27.8276	-97.0789		jaywang3	Reptilia	Squamata	Sauria	Dactyloidae		Anolis	Anolis sagrei		Brown Anole						research	https://www.inaturalist.org/observations/5910384		5
iNat	iNat	5910421	iNaturalist	Anolis sagrei	Anolis sagrei	2017-04-22	Nueces	TX	na	MI	27.8342	-97.0721		vanessamphan	Reptilia	Squamata	Sauria	Dactyloidae		Anolis	Anolis sagrei		Brown Anole						research	https://www.inaturalist.org/observations/5910421		357
iNat	iNat	5961034	iNaturalist	Anolis sagrei	Anolis sagrei	2017-04-22	Nueces	TX	na	MI	27.8269	-97.0778		bethd	Reptilia	Squamata	Sauria	Dactyloidae		Anolis	Anolis sagrei		Brown Anole						research	https://www.inaturalist.org/observations/5961034		200
iNat	iNat	5971816	iNaturalist	Anolis sagrei	Anolis sagrei	2017-04-26	Nueces	TX	na	MI	27.8343	-97.0724		mako252	Reptilia	Squamata	Sauria	Dactyloidae		Anolis	Anolis sagrei		Brown Anole						research	https://www.inaturalist.org/observations/5971816		2
iNat	iNat	6074834	iNaturalist	Anolis sagrei	Anolis sagrei	2017-05-03	Nueces	TX	na	MI	27.8343	-97.0724		mako252	Reptilia	Squamata	Sauria	Dactyloidae		Anolis	Anolis sagrei		Brown Anole						research	https://www.inaturalist.org/observations/6074834		2
iNat	iNat	6172024	iNaturalist	Anolis sagrei	Anolis sagrei	2017-05-11	Nueces	TX	na	MI	27.8343	-97.0723		mako252	Reptilia	Squamata	Sauria	Dactyloidae		Anolis	Anolis sagrei		Brown Anole						research	https://www.inaturalist.org/observations/6172024		2
iNat	iNat	6239915	iNaturalist	Anolis sagrei	Anolis sagrei	2017-05-16	Nueces	TX	na	MI	27.8276	-97.079		mako252	Reptilia	Squamata	Sauria	Dactyloidae		Anolis	Anolis sagrei		Brown Anole						research	https://www.inaturalist.org/observations/6239915		2
iNat	iNat	6250603	iNaturalist	Anolis sagrei	Anolis sagrei	2017-05-17	Nueces	TX	na	MI	27.8343	-97.0724		mako252	Reptilia	Squamata	Sauria	Dactyloidae		Anolis	Anolis sagrei		Brown Anole						research	https://www.inaturalist.org/observations/6250603		2
iNat	iNat	6792333	iNaturalist	Anolis sagrei	Anolis sagrei	2017-06-25	Nueces	TX	na	NPI	27.6206	-97.2228		mako252	Reptilia	Squamata	Sauria	Dactyloidae		Anolis	Anolis sagrei		Brown Anole						research	https://www.inaturalist.org/observations/6792333		2
iNat	iNat	6910580	iNaturalist	Anolis sagrei	Anolis sagrei	2017-06-29	Nueces	TX	na	MI	27.7773	-97.1007		johnwilliams	Reptilia	Squamata	Sauria	Dactyloidae		Anolis	Anolis sagrei		Brown Anole						research	https://www.inaturalist.org/observations/6910580		22
iNat	iNat	7019155	iNaturalist	Anolis sagrei	Anolis sagrei	2017-07-11	Nueces	TX	na	MI	27.8347	-97.0724		mako252	Reptilia	Squamata	Sauria	Dactyloidae		Anolis	Anolis sagrei		Brown Anole						research	https://www.inaturalist.org/observations/7019155		2
iNat	iNat	7019171	iNaturalist	Anolis sagrei	Anolis sagrei	2017-07-11	Nueces	TX	na	MI	27.8273	-97.0786		mako252	Reptilia	Squamata	Sauria	Dactyloidae		Anolis	Anolis sagrei		Brown Anole						research	https://www.inaturalist.org/observations/7019171		2
iNat	iNat	7348860	iNaturalist	Anolis sagrei	Anolis sagrei	2017-08-04	Nueces	TX	na	MI	27.8344	-97.0725		mako252	Reptilia	Squamata	Sauria	Dactyloidae		Anolis	Anolis sagrei		Brown Anole						research	https://www.inaturalist.org/observations/7348860		2
iNat	iNat	7348894	iNaturalist	Anolis sagrei	Anolis sagrei	2017-08-04	Nueces	TX	na	MI	27.8273	-97.0784		mako252	Reptilia	Squamata	Sauria	Dactyloidae		Anolis	Anolis sagrei		Brown Anole						research	https://www.inaturalist.org/observations/7348894		2
iNat	iNat	7417518	iNaturalist	Anolis sagrei	Anolis sagrei	2017-08-07	Nueces	TX	na	MI	27.8347	-97.0724		mako252	Reptilia	Squamata	Sauria	Dactyloidae		Anolis	Anolis sagrei		Brown Anole						research	https://www.inaturalist.org/observations/7417518		2
iNat	iNat	7417538	iNaturalist	Anolis sagrei	Anolis sagrei	2017-08-07	Nueces	TX	na	MI	27.8273	-97.0785		mako252	Reptilia	Squamata	Sauria	Dactyloidae		Anolis	Anolis sagrei		Brown Anole						research	https://www.inaturalist.org/observations/7417538		2
iNat	iNat	7604742	iNaturalist	Anolis sagrei	Anolis sagrei	2017-08-22	Nueces	TX	na	MI	27.8347	-97.0724		mako252	Reptilia	Squamata	Sauria	Dactyloidae		Anolis	Anolis sagrei		Brown Anole						research	https://www.inaturalist.org/observations/7604742		2
iNat	iNat	7625000	iNaturalist	Anolis sagrei	Anolis sagrei	2017-08-22	Nueces	TX	na	MI	27.8279	-97.0797		txherpbird	Reptilia	Squamata	Sauria	Dactyloidae		Anolis	Anolis sagrei		Brown Anole						research	https://www.inaturalist.org/observations/7625000		234
iNat	iNat	7662573	iNaturalist	Anolis sagrei	Anolis sagrei	2017-08-23	Nueces	TX	na	MI	27.8405	-97.0592		sochahs	Reptilia	Squamata	Sauria	Dactyloidae		Anolis	Anolis sagrei		Brown Anole						research	https://www.inaturalist.org/observations/7662573		333
iNat	iNat	8334639	iNaturalist	Anolis sagrei	Anolis sagrei	2017-10-08	Nueces	TX	na	MI	27.8349	-97.0726		tonja	Reptilia	Squamata	Sauria	Dactyloidae		Anolis	Anolis sagrei		Brown Anole						research	https://www.inaturalist.org/observations/8334639		200
iNat	iNat	8341197	iNaturalist	Anolis sagrei	Anolis sagrei	2017-10-10	Nueces	TX	na	NPI	27.6264	-97.2207		mako252	Reptilia	Squamata	Sauria	Dactyloidae		Anolis	Anolis sagrei		Brown Anole						research	https://www.inaturalist.org/observations/8341197		2
iNat	iNat	8539160	iNaturalist	Anolis sagrei	Anolis sagrei	2017-10-22	Nueces	TX	na	NPI	27.6265	-97.2206		brentano	Reptilia	Squamata	Sauria	Dactyloidae		Anolis	Anolis sagrei		Brown Anole						research	https://www.inaturalist.org/observations/8539160	Wanted to hit the island again for a couple hours before heading home from conference. Winds were practically gale force and it was cloudy so didn't see much.	49
iNat	iNat	8727766	iNaturalist	Anolis sagrei	Anolis sagrei	2017-11-07	Nueces	TX	na	MI	27.8345	-97.0725		txherpbird	Reptilia	Squamata	Sauria	Dactyloidae		Anolis	Anolis sagrei		Brown Anole						research	https://www.inaturalist.org/observations/8727766		15
iNat	iNat	8789145	iNaturalist	Anolis sagrei	Anolis sagrei	2017-11-12	Nueces	TX	na	MI	27.8277	-97.078		dpom	Reptilia	Squamata	Sauria	Dactyloidae		Anolis	Anolis sagrei		Brown Anole						research	https://www.inaturalist.org/observations/8789145		0
iNat	iNat	8789156	iNaturalist	Anolis sagrei	Anolis sagrei	2017-11-12	Nueces	TX	na	MI	27.835	-97.0725		dpom	Reptilia	Squamata	Sauria	Dactyloidae		Anolis	Anolis sagrei		Brown Anole						research	https://www.inaturalist.org/observations/8789156		0
[truncated: 18,335 more rows]
[truncated: 166 more columns]
